# Supplementary material for: Dietary fibre-adapted gut microbiome clears dietary fructose and reverses hepatic steatosis
Source: Nat Metab. 2025 Sep 15;7(9):1801–18. doi: 10.1038/s42255-025-01356-0 (PMC12460171; doi:10.1038/s42255-025-01356-0)
Supplement: Supplementary file 2 — Composition of control and inulin-supplemented diets. Inulin accounts for 10% w/w. Note that the inulin diet contains ~7% less kcal g−1 owing to the replacement of a small portion of corn starch with inulin. [file 42255_2025_1356_MOESM2_ESM.xlsx]

## Sheet: Sheet1
	Control diet		Inulin diet
	gm(%)	kcal(%)	gm(%)	kcal(%)
Protein	19.2	20	18	20
Carbohydrate	62.6	65	64.9	65
Fat	6.6	15	6.2	15
Total		100		100
kcal/gm	3.87		3.63
Ingredient	gm	kcal	gm	kcal
Casein	200	800	200	800
L-Cystine	3	12	3	12
Corn Starch	500.5	2002	458	1832
Maltodextrin 10	150	600	150	600
Dextrose	0	0	0	0
Cellulose, BW200	75	0	75	0
Inulin	0	0	113	170
Soybean Oil	70	630	70	630
Mineral Mix S10026	10	0	10	0
Dicalcium Phosphate	13	0	13	0
Calcium Carbonate	5.5	0	5.5	0
Potassium Citrate, 1 H2O	16.5	0	16.5	0
Vitamin Mix V10001	10	40	10	40
Choline Bitartrate	2	0	2	0
Yellow Dye #5, FD&C	0.05	0	0.025	0
Red Dye #40, FD&C	0	0	0.025	0
Blue Dye #1, FD&C	0	0	0	0
Total	1055.55	4084	1126.05	4084
kcal/g	3.86907		3.62684
