# Supplementary material for: Dietary fibre-adapted gut microbiome clears dietary fructose and reverses hepatic steatosis
Source: Nat Metab. 2025 Sep 15;7(9):1801–18. doi: 10.1038/s42255-025-01356-0 (PMC12460171; doi:10.1038/s42255-025-01356-0)
Supplement: Supplementary file 3 — LC–MS analysis results of metabolites labelled from 13C-fructose in liver from CF and IF. P values by Student’s t-test followed by false discovery rate correction. [file 42255_2025_1356_MOESM3_ESM.xlsx]

## Sheet: Sheet1
Metabolites	Formula	RT	Polarity	Adduct	Class	Log2(IF/CF)	FDR	Ion count of total pool																Total labeled ion count																Labeled fraction
								CF								IF								CF								IF								CF								IF
							"-"Log2(q value)	CF_1	CF_2	CF_3	CF_4	CF_5	CF_7	CF_8	CF_9	IF_1	IF_2	IF_3	IF_4	IF_5	IF_6	IF_8	IF_9	CF_1	CF_2	CF_3	CF_4	CF_5	CF_7	CF_8	CF_9	IF_1	IF_2	IF_3	IF_4	IF_5	IF_6	IF_8	IF_9	CF_1	CF_2	CF_3	CF_4	CF_5	CF_7	CF_8	CF_9	IF_1	IF_2
Glycine	C2H5NO2	12.897	-	[M-H]-	Amino acids and derivatives, Protein	2.2	9.87237	1.38705e+06	761612	1.80219e+06	1.25509e+06	1.59669e+06	1.08491e+06	1.57467e+06	1.09812e+06	1.53941e+06	1.52942e+06	1.43964e+06	1.16632e+06	1.09644e+06	1.11495e+06	1.57928e+06	1.45406e+06	15635.2	9113.76	111636	45512.2	74526	67570.9	20096	13955.9	156480	188902	140825	163989	148964	103448	261942	136402	1.12723	1.19664	6.19448	3.6262	4.66752	6.22824	1.2762	1.27088	10.165	12.3512
Asn-Cys-Ser	C10H18N4O6S1	14.384	-	[M-H]-	Amino acids and derivatives, Protein	1.56	5.46699	8.44405e+07	6.13266e+07	5.01811e+07	4.39565e+07	4.38877e+07	7.57782e+07	6.63766e+07	5.37512e+07	2.78836e+07	1.8479e+07	3.89059e+07	6.87403e+07	6.77216e+07	5.68377e+07	4.02046e+07	3.85084e+07	520256	119868	768453	935209	741349	798275	274650	243709	857412	519793	1.16821e+06	953984	1.68811e+06	904723	1.25922e+06	643661	0.616121	0.195458	1.53136	2.12758	1.6892	1.05344	0.413775	0.453401	3.07497	2.81289
Acetyl-serine	C5H9NO4	8.971	-	[M-H]-	Amino acids and derivatives, Protein	0.94	5.22598	1.9057e+06	1.41475e+06	6.28502e+06	2.93477e+06	3.94867e+06	5.21249e+06	3.12291e+06	3.5362e+06	4.31833e+06	2.51905e+06	4.55926e+06	4.47012e+06	3.57869e+06	3.47811e+06	4.33727e+06	3.0996e+06	118251	50134.5	698539	328456	350867	420497	244557	286313	685287	309768	706797	750548	537905	362066	881319	232309	6.20513	3.54369	11.1144	11.1919	8.88571	8.06709	7.83107	8.09664	15.8692	12.297
Serine	C3H7NO3	13.594	+	[M+H]+	Amino acids and derivatives, Protein	2.41	5.22598	327863	251332	984601	494129	674819	1.10219e+06	677456	477548	600037	726809	845170	2.14545e+06	1.60773e+06	1.3694e+06	962928	648890	6477.52	13026.9	65383.3	14835.8	28043.9	67135.2	15604.8	2191.87	62234	91101.7	80068.3	393179	273598	149858	169723	59954.6	0	0.947381	1.42182	6.64058	3.00241	4.15577	6.09109	1.38496	0.458985	10.3717
Valine-aspartate isomer	C9H16N2O5	13.382	-	[M-H]-	Amino acids and derivatives, Protein	5.01	4.51379	487010	173049	1.10821e+06	2.49132e+06	620070	2.04015e+06	947678	883641	1.90386e+06	1.34207e+06	2.42855e+06	3.21695e+06	2.95817e+06	1.85764e+06	2.04396e+06	2.2591e+06	0	0	25933.4	339445	3712.04	105223	0	0	127766	101916	293555	374122	396761	135419	255241	93970.9	0	0	2.34012	13.6251	0.598649	5.15758	0	0	6.71092	7.59394
Glutathione	C10H17N3O6S	13.689	+	[M+H]+	Amino acids and derivatives, Protein	1.22	4.22598	1.79375e+08	7.74006e+07	1.46274e+08	7.95391e+07	1.20812e+08	1.25814e+08	1.9536e+08	1.56409e+08	1.90364e+07	4.17195e+06	3.34505e+07	1.6527e+08	9.29763e+07	6.66881e+07	4.96779e+07	3.55297e+07	1.31877e+06	161391	2.55638e+06	2.17907e+06	2.79957e+06	1.90985e+06	1.22245e+06	893674	646116	110792	1.0377e+06	3.28676e+06	2.42575e+06	1.01011e+06	1.6952e+06	605807	0.735203	0.208514	1.74767	2.73962	2.3173	1.51799	0.625742	0.571369	3.39411	2.65564
Aspartate	C4H7NO4	14.067	-	[M-H]-	Amino acids and derivatives, Protein	0.42	4.11448	2.81116e+06	1.63451e+06	4.20513e+06	4.84663e+06	3.96138e+06	7.29339e+06	2.36893e+06	1.94715e+06	7.43331e+06	3.3004e+06	4.48687e+06	6.70252e+06	5.11091e+06	5.21946e+06	3.24937e+06	2.94106e+06	434594	216269	1.12641e+06	1.60225e+06	1.12021e+06	1.89432e+06	533669	440990	3.08806e+06	1.05537e+06	1.60101e+06	1.98942e+06	1.68109e+06	1.22374e+06	1.18889e+06	820807	15.4596	13.2314	26.7866	33.0591	28.2781	25.9732	22.5279	22.648	41.5435	31.977
Oxidized glutathione	C20H32N6O12S2	15.091	+	[M+H]+	Amino acids and derivatives, Protein	1.74	3.99685	3.30667e+07	1.51265e+07	3.0154e+07	1.42998e+07	2.32181e+07	3.62434e+07	3.57242e+07	3.41382e+07	3.39805e+06	1.19777e+06	5.7255e+06	2.34258e+07	1.94655e+07	1.59288e+07	6.80044e+06	5.38548e+06	70463.5	8194.36	241896	215511	291714	240751	60689.2	56316.9	64155.6	18150	103052	230917	276589	95921.2	133758	42131.8	0.213095	0.054172	0.802204	1.50709	1.25641	0.664263	0.169882	0.164967	1.88801	1.51531
Alanine-alanine	C6H12N2O3	11.03	-	[M-H]-	Amino acids and derivatives, Protein	2.62	3.91339	124469	107419	224831	111199	249452	204642	574509	461454	314298	200153	369618	104868	153615	215141	249545	390358	0	916.273	176.227	581.109	166.607	286.055	2890.72	1636.96	900.257	5877.14	2924.4	1225.42	1570.31	1449.62	4320.51	10252.1	0	0.852989	0.0783822	0.522587	0.0667892	0.139783	0.503163	0.35474	0.286434	2.93633
N-Lactoylleucine	C9H17NO4	3.236	-	[M-H]-	Amino acids and derivatives, Protein	0.65	3.87508	1.10722e+06	1.88975e+06	3.00687e+06	1.217e+06	2.19811e+06	768991	2.01613e+06	1.83774e+06	1.53903e+06	2.33055e+06	1.80406e+06	1.34986e+06	1.41544e+06	1.59953e+06	1.96282e+06	3.33338e+06	64081.8	131726	373796	113936	174457	32997.3	227536	208965	210322	273565	208906	144308	180592	150894	273614	406983	5.78762	6.97056	12.4314	9.36198	7.93667	4.29099	11.2858	11.3708	13.6659	11.7382
Glutamate-serine	C8H14N2O6	8.298	-	[M-H]-	Amino acids and derivatives, Protein	3.12	3.82884	163524	237082	414517	455192	232150	134650	168402	100902	433769	1.11364e+06	412007	128027	123340	190357	536264	1.39367e+06	79.2019	239.597	327.565	522.23	564.078	572.09	0	0	2724.39	11190.2	2778.78	3049.54	2787.21	1686.3	2268.88	1299.62	0.0484344	0.101061	0.0790232	0.114727	0.24298	0.424872	0	0	0.628072	1.00484
Ornithine	C5H12N2O2	14.112	-	[M-H]-	Amino acids and derivatives, Protein	0.67	3.72808	1.35006e+06	1.96756e+06	2.29467e+06	1.55035e+06	1.80364e+06	2.4261e+06	2.24094e+06	2.09554e+06	1.16311e+06	1.80563e+06	1.89254e+06	2.61854e+06	2.03322e+06	2.39194e+06	1.6278e+06	2.15224e+06	867.435	16059.8	15152.9	9882.14	17697.9	25575.2	7491.17	5180.97	18804.3	23933.3	21015.1	17216.3	19496.8	10335.9	34442.8	35582.5	0.0642514	0.816225	0.660351	0.637415	0.981229	1.05417	0.334288	0.247239	1.61673	1.32548
N-Acetyl-citrulline	C8H15N3O4	9.974	-	[M-H]-	Amino acids and derivatives, Protein	-0.12	3.21825	2.54577e+06	1.39126e+06	6.06769e+06	3.72513e+06	3.13385e+06	6.55549e+06	5.05376e+06	5.87428e+06	876793	317788	2.35158e+06	4.52232e+06	2.60936e+06	3.37191e+06	1.92059e+06	358849	53598.2	41509.7	258185	124900	137577	191503	161781	193610	24135.5	2303.44	74693.6	146535	57762.5	72269.8	56294.2	6838.81	2.10538	2.98361	4.25508	3.35291	4.39003	2.92127	3.20121	3.29589	2.75271	0.724838
Proline	C5H9NO2	10.474	-	[M-H]-	Amino acids and derivatives, Protein	1.03	3.16648	3.47465e+06	2.7873e+06	6.38732e+06	4.16555e+06	4.99221e+06	5.88068e+06	5.20184e+06	4.79549e+06	3.8789e+06	6.87384e+06	3.48654e+06	5.75719e+06	4.21175e+06	4.37004e+06	4.38345e+06	8.03065e+06	13226.1	11431.8	48908.1	46865.6	61167.6	72349.7	25338.7	28248.8	68367.6	187937	34819.1	46146	27548.8	38380.5	103112	163883	0.380645	0.41014	0.765706	1.12508	1.22526	1.23029	0.48711	0.58907	1.76255	2.73409
Isobutyrylglycine	C6H11NO3	12.643	-	[M-H]-	Amino acids and derivatives, Protein	-0.2	2.75288	1.87383e+06	1.35471e+06	2.16847e+06	1.42322e+06	1.58002e+06	5.51372e+06	2.31364e+06	1.98794e+06	698709	953015	1.56951e+06	2.07166e+06	1.07959e+06	2.34711e+06	1.57568e+06	1.19937e+06	238106	147402	301552	247557	284940	734598	335244	313515	64203.5	40542.9	276127	266250	117594	192035	233923	111698	12.7069	10.8807	13.9062	17.3942	18.034	13.3231	14.4899	15.7709	9.18888	4.25418
Glutarylglycine	C7H11NO5	12.644	-	[M-H]-	Amino acids and derivatives, Protein	-0.16	2.53567	6.67543e+07	4.27823e+07	6.82372e+07	4.37397e+07	5.22919e+07	1.88626e+08	7.62819e+07	6.74114e+07	2.24591e+07	2.98815e+07	5.40972e+07	6.75757e+07	3.77628e+07	8.26907e+07	5.07658e+07	3.77029e+07	9.40211e+06	6.51321e+06	1.1954e+07	1.00466e+07	1.18811e+07	2.75185e+07	1.3801e+07	1.22594e+07	3.08615e+06	2.15309e+06	1.10636e+07	1.03391e+07	5.2894e+06	8.09222e+06	9.4887e+06	5.15366e+06	14.0846	15.2241	17.5183	22.9691	22.7208	14.5889	18.0921	18.1859	13.7412	7.20542
Glutamate-threonine	C9H16N2O6	14.335	-	[M-H]-	Amino acids and derivatives, Protein	0.41	2.49238	727759	95784.6	2.47907e+06	3.41656e+06	1.66305e+06	2.53273e+06	267414	224736	1.25614e+06	855469	3.76061e+06	9.45488e+06	1.36984e+07	4.34147e+06	4.37608e+06	1.68559e+06	80127.6	3303.39	349360	588325	233686	240567	21594.2	19443.2	264084	128511	699807	1.05699e+06	1.6836e+06	354909	919857	222321	11.0102	3.44876	14.0924	17.2198	14.0516	9.49832	8.07521	8.65154	21.0235	15.0223
Cysteine-glutamate	C8H14N2O5S	13.179	+	[M+H]+	Amino acids and derivatives, Protein	0.55	1.79531	2.7706e+06	98380.4	1.81641e+06	1.69367e+06	1.35783e+06	2.27346e+06	2.27538e+06	1.55184e+06	335598	135412	647743	2.62157e+06	1.45895e+06	1.01261e+06	790969	833649	348697	0	174376	191553	79357.2	154262	97681.8	32285.4	21213.6	57473	74668.3	186727	161857	98532.7	69680.1	98200.6	12.5856	0	9.60003	11.3099	5.84439	6.78532	4.29298	2.08046	6.32115	42.443
5-L-Glutamyl-alanine	C8H14N2O5	8.926	-	[M-H]-	Amino acids and derivatives, Protein	0.3	1.74794	969859	693556	1.42025e+06	1.59489e+06	1.66216e+06	405196	1.36579e+06	1.21606e+06	1.80985e+06	3.15782e+06	1.64794e+06	685195	744165	854334	1.75141e+06	4.06393e+06	190050	139169	425723	506839	433540	91105.8	407715	357869	682516	885499	580591	183204	226657	158192	662096	1.18609e+06	19.5956	20.066	29.9752	31.7789	26.083	22.4844	29.8519	29.4286	37.7113	28.0414
N-Acetylmethionine	C7H13NO3S	3.65	-	[M-H]-	Amino acids and derivatives, Protein	0.35	1.71176	1.66131e+06	2.50796e+06	3.69979e+06	1.98791e+06	2.82286e+06	1.31505e+06	5.07728e+06	3.17269e+06	2.6339e+06	2.27986e+06	3.14059e+06	2.20107e+06	1.25153e+06	1.62634e+06	2.26473e+06	3.8202e+06	37825.4	41649.3	107662	63334	64144.1	23425.7	137988	84578.7	118827	55709.1	98222.2	74377.1	32493.2	30341.6	96576.8	77801.1	2.27684	1.66068	2.90996	3.18596	2.27231	1.78136	2.71775	2.66583	4.51146	2.44354
Glutamate-valine	C10H18N2O5	12.515	-	[M-H]-	Amino acids and derivatives, Protein	2.65	1.67692	709386	528323	3.10777e+06	3.83316e+06	2.13255e+06	801994	533556	488288	5.47403e+06	6.589e+06	8.36256e+06	3.8017e+06	9.09989e+06	3.22261e+06	8.38111e+06	3.28748e+06	274.75	0	17201.2	60543.3	33305.7	0	1446.73	0	108267	139717	48679.6	222.188	125933	5675.02	192800	10513.5	0.0387307	0	0.553489	1.57946	1.56178	0	0.271148	0	1.97782	2.12046
N-Acetyl-glutamine	C7H12N2O4	9.586	-	[M-H]-	Amino acids and derivatives, Protein	-0.16	1.48158	4.46758e+07	2.36884e+07	4.59623e+07	5.45911e+07	3.34707e+07	4.55481e+07	3.84805e+07	3.18822e+07	5.48545e+07	3.36279e+07	4.9302e+07	3.92172e+07	3.84363e+07	7.13664e+07	3.96877e+07	3.51362e+07	8.83095e+06	3.48451e+06	9.36256e+06	1.33757e+07	6.73665e+06	7.30041e+06	7.7958e+06	6.39463e+06	1.20414e+07	4.39455e+06	1.19056e+07	5.73778e+06	6.04791e+06	8.56231e+06	8.68532e+06	3.19941e+06	19.7667	14.7098	20.3701	24.5016	20.127	16.0279	20.2591	20.057	21.9516	13.0682
Alanine-glycine	C5H10N2O3	9.584	-	[M-H]-	Amino acids and derivatives, Protein	-0.31	1.00691	981577	552341	1.01881e+06	910109	597342	847608	794218	671482	962646	679107	895303	818247	792626	1.56644e+06	680958	548359	163380	56767.5	180990	172262	95514.2	86185.8	128376	91506.1	164841	57776.5	194271	89230.6	97194.9	158223	111581	26978.3	16.6446	10.2776	17.7649	18.9276	15.9899	10.1681	16.1638	13.6275	17.1237	8.50772
Cytosine	C4H5N3O	8.385	+	[M+H]+	Amino acids and derivatives, Protein	-0.11	0.994823	1.57181e+06	1.08334e+06	1.23949e+06	1.72675e+06	1.41496e+06	1.94831e+06	1.62096e+06	1.06861e+06	1.53989e+06	1.39948e+06	1.14549e+06	1.1865e+06	1.22161e+06	1.09711e+06	1.04713e+06	722110	804.809	93879.3	85094.4	948.37	1495.81	975.83	3463.01	1143.79	1406.82	44260.6	84770.1	1057.67	2005.07	78419.5	1375.3	126043	0.0512026	8.66574	6.86525	0.0549222	0.105714	0.050086	0.213639	0.107035	0.0913583	3.16265
Phenylacetylglycine	C10H11NO3	3.294	-	[M-H]-	Amino acids and derivatives, Protein	-2.2	0.759859	1.74742e+06	1.20142e+06	2.4718e+06	2.20624e+06	1.65525e+06	1.50255e+06	970905	993203	528756	5.43102e+06	1.24529e+06	550703	85580.7	547216	1.14478e+06	1.32775e+06	364.993	945.844	28594.6	4696.94	3828.97	8206.65	2340.94	489.472	444.32	389.407	590.834	626.881	0	164.368	32055.5	33006	0.0208875	0.078727	1.15684	0.212893	0.231323	0.546181	0.241109	0.0492822	0.0840313	0.00717006
Glutamine	C5H10N2O3	13.341	-	[M-H]-	Amino acids and derivatives, Protein	-0.03	0.734277	4.16741e+07	1.9188e+07	3.10927e+07	4.77348e+07	3.61377e+07	3.40781e+07	3.47278e+07	3.16919e+07	4.84631e+07	5.18964e+07	4.04622e+07	2.7121e+07	2.94254e+07	2.60319e+07	4.17516e+07	5.35478e+07	1.05602e+07	4.04991e+06	8.78738e+06	1.61938e+07	9.62976e+06	8.13972e+06	9.34582e+06	8.54198e+06	1.7496e+07	1.41505e+07	1.46592e+07	6.83106e+06	7.20198e+06	4.95072e+06	1.54011e+07	1.3318e+07	25.34	21.1065	28.2619	33.9245	26.6474	23.8854	26.9116	26.9532	36.1016	27.2668
Hexanoylglycine	C8H15NO3	3.433	-	[M-H]-	Amino acids and derivatives, Protein	0.45	0.313931	3.91434e+06	1.24226e+07	7.57272e+06	3.00425e+06	1.58218e+07	4.63451e+06	1.62261e+07	4.77859e+06	9.0078e+06	8.07406e+06	4289.49	5.34376e+06	4.1657e+06	7.68725e+06	5.13629e+06	1.00069e+07	121459	723539	316499	13079.4	785594	133267	1.37877e+06	290448	662976	413715	0	229308	200426	318802	365370	710962	3.10292	5.82437	4.17946	0.435362	4.96527	2.87553	8.49721	6.07811	7.36002	5.12401
Oxoproline	C5H7NO3	12.643	-	[M-H]-	Amino acids and derivatives, Protein	-0.1	0.264701	3.58908e+06	2.84321e+06	3.91518e+06	3.04962e+06	3.05828e+06	9.46147e+06	4.36794e+06	4.61032e+06	1.59516e+06	2.59025e+06	3.61625e+06	3.92787e+06	2.66031e+06	4.74161e+06	3.12618e+06	2.46825e+06	458014	397525	526212	577969	613041	1.17442e+06	619684	594984	190932	245073	851437	525816	336562	470053	614146	312060	12.7613	13.9816	13.4403	18.9522	20.0453	12.4126	14.1871	12.9055	11.9694	9.46136
N-Acetylaspartate	C6H9NO5	13.072	-	[M-H]-	Amino acids and derivatives, Protein	-0.05	0.236663	2.08836e+06	2.31018e+06	1.67527e+06	3.34406e+06	3.49951e+06	4.47469e+06	2.59335e+06	1.2761e+06	3.45846e+06	1.97043e+06	2.28305e+06	2.49596e+06	1.49477e+06	3.28692e+06	2.50703e+06	2.53716e+06	54768.8	21415.5	49186.1	139812	114797	145461	53504.8	27831	121835	33334.1	106826	66576.2	40181.3	85999.4	102989	20554.1	2.62257	0.927005	2.93601	4.18091	3.28039	3.25075	2.06315	2.18093	3.52282	1.69172
N-Octanoylglycine	C10H19NO3	3.102	-	[M-H]-	Amino acids and derivatives, Protein	0.11	0.21661	1.26538e+06	875512	1.9099e+06	1.12901e+06	1.95958e+06	1.0678e+06	2.41793e+06	1.59744e+06	681019	693104	1.24966e+06	1.85354e+06	1.34027e+06	1.64074e+06	1.02699e+06	604904	64271.5	30967.6	93616.3	61659.5	75871	31585.7	142994	95228.1	34757.6	25074.3	56580.7	87123.7	64195.4	43796.4	66597.9	28217.9	5.07921	3.53709	4.90164	5.46136	3.87181	2.95803	5.9139	5.9613	5.10376	3.61768
3-Methyl-L-histidine	C7H11N3O2	14.154	+	[M+H]+	Amino acids and derivatives, Protein	-3.34	0	3.58912e+06	5.33541e+06	1.76745e+07	1.16008e+07	2.6471e+07	4.46694e+07	5.43024e+06	6.25008e+06	1.41819e+07	2.66644e+07	1.34161e+07	2.57968e+07	2.07176e+07	1.0773e+07	1.64027e+07	2.17812e+07	0	684960	337.062	12840.3	219.476	10195.8	30390.6	1005.88	12.1113	1343.7	789.43	106.312	0	44025.2	56.7732	3320.35	0	12.838	0.00190705	0.110684	0.000829116	0.0228251	0.559654	0.0160939	8.54e-05	0.00503931
5-Methylcytidine	C10H15N3O5	14.021	+	[M+H]+	Amino acids and derivatives, Protein	0.25	0	1.2805e+09	1.41911e+09	3.7247e+09	2.33853e+09	1.9772e+09	1.37772e+09	2.4017e+09	2.14372e+09	1.18441e+09	8.39929e+08	1.97603e+09	1.98716e+09	1.85707e+09	1.6609e+09	1.55232e+09	1.45653e+09	310704	458.373	213039	280140	446752	388058	1.68983e+06	1.63754e+06	415627	465842	796185	255019	246770	341807	123788	81332.8	0.0242642	3.23e-05	0.00571962	0.0119793	0.0225951	0.0281667	0.0703597	0.0763877	0.0350915	0.055462
L-Cystathionine	C7H14N2O4S	15.329	+	[M+H]+	Amino acids and derivatives, Protein	2.34	0	179257	101687	201512	140459	276747	358483	247383	178117	68241.7	51467.8	104768	230944	89774	69234.5	117330	214527	96.6069	0	2917.55	1098.03	3207.38	6052.56	377.712	0	1177.39	1277.1	1988.88	8026.89	2474.17	804.73	3243.08	2532.45	0.0558545	0	1.51026	0.8261	1.22013	1.76236	0.158087	0	1.89247	2.901
L-Cystine	C6H12N2O4S2	11.31	+	[M+H]+	Amino acids and derivatives, Protein	0.17	0	489257	172461	877337	504581	493892	416765	430695	294259	353963	550196	589617	428271	506873	259076	615052	346997	29635.6	7890.21	66034.5	34305.3	27516.9	37418.4	33361.5	17259.6	25397	13078.5	27323.5	45878.3	48540.9	25032.2	38998.9	18451.5	9.70152	7.3252	10.8703	9.55724	16.8034	12.8106	11.8673	17.7832	9.92957	7.89429
Leucine_proline	C11H20N2O3	10.441	+	[M+H]+	Amino acids and derivatives, Protein	-0.08	0	4.11791e+06	2.56148e+06	3.68439e+06	5.67675e+06	6.22294e+06	1.31693e+07	3.7231e+06	3.06774e+06	4.7536e+06	1.08965e+07	3.78901e+06	4.51997e+06	2.47922e+06	3.28221e+06	5.37384e+06	5.14936e+06	2810.16	1824.17	456.872	1667.68	1774.08	2485.49	806.668	1124.58	1037.5	1862.24	1253.9	2467.57	460.659	239.138	4052.92	673.55	0.0682424	0.0712153	0.0124002	0.0293773	0.0285087	0.0188734	0.0216666	0.0366581	0.0218256	0.0170904
Taurine	C2H7NO3S	9.701	+	[M+H]+	Amino acids and derivatives, Protein	-4.08	0	2.82915e+08	2.24669e+08	1.00417e+08	2.26306e+08	3.24872e+08	2.86824e+08	3.58628e+08	3.14856e+08	2.78984e+08	2.36658e+08	1.8909e+08	1.15742e+08	6.60741e+07	9.68719e+07	2.05363e+08	1.83367e+08	18905.4	804.918	10990.9	32145.6	59618.7	41700.7	41434.6	15251.8	293.032	0	2248.76	4031.96	0	0	61166.2	7900.31	0.0065952	0.000351639	0.0107556	0.0141716	0.0183234	0.0145162	0.0113385	0.00480141	0.000104964	0
7-Sulfocholate	C24H40O8S	8.205	-	[M-H]-	Carnitine, Bile acids	0.81	1.59852	0	102675	249200	1.39825e+06	636742	218820	801766	302795	376515	238546	511612	51808.2	192883	692576	276668	62877.6	0	3201.22	15564.4	9443.67	64057.3	0	47256.4	20313	75.4277	47326.8	18022.6	14261.1	0	69370.1	18820.4	4268.52	0	3.11781	6.24575	0.675392	10.0602	0	5.89404	6.70851	0.0200331	19.8397
Lactate	C3H6O3	7.328	-	[M-H]-	Carbohydrate derivatives	0.32	4.41041	2.72924e+09	3.26551e+09	8.15934e+09	5.36065e+09	8.10856e+09	2.68723e+09	7759443099	4.90539e+09	6.22798e+09	5.38834e+09	7.62528e+09	4.14891e+09	4926789250	3174337230	8.421e+09	9.74107e+09	7.10404e+08	1.12764e+09	3.2271e+09	1.56673e+09	2.28103e+09	8.76244e+08	3.05459e+09	1.92768e+09	2.68435e+09	2.75742e+09	2.68047e+09	1.56571e+09	2.06518e+09	1.21111e+09	3.71562e+09	4.05364e+09	26.0293	34.5318	39.551	29.2265	28.1312	32.6078	39.3661	39.2971	43.1015	51.1739
Pyruvate	C3H4O3	3.236	-	[M-H]-	Carbohydrate derivatives	0.37	4.06423	414246	204470	493886	172917	901688	634496	321501	187288	296113	607093	1.21013e+06	271636	175562	293218	1.53325e+06	2.51538e+06	86370.6	42319.5	182364	50983.9	239708	183645	111373	64993.7	124058	205687	400445	100589	74744	84241.4	668392	963045	20.8501	20.6971	36.9244	29.4847	26.5844	28.9434	34.6416	34.7025	41.8955	33.8807
Glycerate	C3H6O4	9.497	-	[M-H]-	Carbohydrate derivatives	0.29	3.02959	37632.3	29350	48394.3	18241	19466.4	23624.6	35833.5	26802.7	18237.3	21244.4	17998.2	19138.6	17436.2	46553.8	15185.4	15260.6	3579.52	1124.56	3467.36	1099.33	2390.45	1956.03	3268.99	2478.91	1842.84	2546.28	1658.37	1421.88	2191.38	4913.36	1637.02	2525.15	9.51181	3.83155	7.1648	6.02671	12.2799	8.27963	9.12272	9.24871	10.1048	11.9857
L-Alanine	C3H7NO2	11.945	-	[M-H]-	Carbohydrate derivatives	0.33	2.81095	3.60526e+08	2.41407e+08	4.52593e+08	4.38136e+08	5.19576e+08	2.86977e+08	3.63583e+08	2.00191e+08	4.52631e+08	6.57018e+08	4.78125e+08	3.34793e+08	2.69142e+08	4.22456e+08	6.51809e+08	7.34333e+08	7.46988e+07	6.01498e+07	1.81202e+08	1.33569e+08	1.52876e+08	1.15564e+08	1.3906e+08	9.00921e+07	2.01466e+08	2.48949e+08	1.77993e+08	1.5052e+08	1.3312e+08	1.33856e+08	2.92285e+08	3.08154e+08	20.7194	24.9163	40.0363	30.4857	29.4233	40.2693	38.247	45.0031	44.5099	37.8907
D-Ribose 5-phosphate	C5H11O8P	14.926	-	[M-H]-	Carbohydrate derivatives	0.57	2.75288	445570	390397	843124	526513	736755	564158	937382	970999	415478	486637	844120	476960	704593	496731	558001	505943	3382.32	1454.97	6733.61	4535.81	6263.25	6356.62	5655.08	6862.48	5241.56	9020.4	6461.98	6966.37	7400.73	3589.05	3082.64	9487.22	0.7591	0.372688	0.79865	0.861481	0.850113	1.12674	0.603285	0.706745	1.26157	1.85362
Glycerol-3-phosphate	C3H9O6P	14.887	-	[M-H]-	Carbohydrate derivatives	0.2	1.83646	7.40433e+06	4.47892e+06	1.08168e+07	1.00514e+07	8.31138e+06	7.0657e+06	7.97806e+06	7.44591e+06	9.19916e+06	6.78088e+06	1.14893e+07	7.27556e+06	7.29985e+06	8.03718e+06	5.16679e+06	1.78581e+06	828127	704609	3.35493e+06	1.70229e+06	1.33558e+06	1.94237e+06	2.18219e+06	2.07546e+06	2.41381e+06	1.65346e+06	2.82114e+06	2.05828e+06	2.22629e+06	1.96239e+06	1.39132e+06	433683	11.1844	15.7317	31.0159	16.9358	16.0693	27.4902	27.3524	27.8738	26.2395	24.3841
Malate	C4H6O5	14.035	-	[M-H]-	Carbohydrate derivatives	0.14	1.66094	6.13648e+06	1.9214e+06	7.36566e+06	1.17546e+07	6.55788e+06	1.21991e+07	6.21029e+06	5.47025e+06	8.75548e+06	3.88319e+06	4.90919e+06	7.6051e+06	8.02974e+06	6.91615e+06	4.66025e+06	6.66282e+06	1.52252e+06	502846	2.45871e+06	4.42778e+06	2.07045e+06	3.37124e+06	2.2333e+06	1.89408e+06	3.77109e+06	1.30264e+06	1.8583e+06	2.51698e+06	3.08481e+06	1.75647e+06	1.76741e+06	2.12451e+06	24.8109	26.1708	33.3808	37.6684	31.5719	27.6351	35.9612	34.625	43.0712	33.5457
Fumarate	C4H4O4	11.894	-	[M-H]-	Carbohydrate derivatives	0.09	1.59852	1.44602e+06	947193	1.79648e+06	3.72124e+06	2.36914e+06	3.0073e+06	1.28011e+06	1.44327e+06	3.42772e+06	2.28559e+06	2.05072e+06	3.01392e+06	2.34925e+06	2.40577e+06	2.51254e+06	3.28716e+06	325281	213932	538581	1.21175e+06	673153	760989	404356	445079	1.2683e+06	648662	666141	895336	791665	556124	861474	927452	22.495	22.5859	29.9797	32.563	28.4134	25.3048	31.5876	30.8382	37.0012	28.3805
Glutamate	C5H9NO4	13.577	-	[M-H]-	Carbohydrate derivatives	0.1	1.22697	3.86228e+07	1.4733e+07	1.80134e+07	4.14298e+07	1.74585e+07	4.13064e+07	1.27579e+07	1.17315e+07	2.15259e+07	1.88489e+07	2.73525e+07	2.14366e+07	1.76362e+07	2.45341e+07	1.87951e+07	4.08221e+07	8.90028e+06	2.61758e+06	4.31075e+06	1.32122e+07	3.97383e+06	9.05269e+06	2.63356e+06	2.46679e+06	6.50552e+06	4.51641e+06	8.78934e+06	4.68162e+06	4.11912e+06	4.20641e+06	6.24096e+06	9.75714e+06	23.0441	17.7668	23.9309	31.8906	22.7615	21.916	20.6426	21.0271	30.2217	23.9611
2-Oxobutanoate	C4H6O3	10.15	-	[M-H]-	Carbohydrate derivatives	0.61	1.09859	9.53495e+07	8.40408e+07	1.42438e+08	1.28884e+08	1.46035e+08	7.93319e+07	1.4341e+08	8.02094e+07	7.97489e+07	6.33895e+07	1.04894e+08	1.19744e+08	1.30558e+08	1.15683e+08	1.04331e+08	8.05456e+07	1.42693e+07	1.52869e+07	4.67086e+07	2.30763e+07	2.54048e+07	2.30867e+07	4.64669e+07	2.62592e+07	2.04984e+07	1.59357e+07	2.60288e+07	3.61767e+07	4.37314e+07	2.81978e+07	3.06088e+07	2.30545e+07	14.9653	18.1898	32.7923	17.9047	17.3963	29.1014	32.4015	32.7383	25.7037	25.1393
Glucose	C6H12O6	10.226	-	[M-H]-	Carbohydrate derivatives	0.19	1.09859	2.11108e+07	1.81059e+07	3.31848e+07	2.89716e+07	3.23311e+07	1.7542e+07	2.99456e+07	2.7017e+07	1.77241e+07	1.20988e+07	2.01863e+07	2.40662e+07	2.85217e+07	2.52999e+07	2.2898e+07	1.49516e+07	3.44023e+06	3.49637e+06	1.14797e+07	5.64597e+06	6.00701e+06	5.79164e+06	1.05672e+07	9.5323e+06	5.05197e+06	3.31876e+06	5.42278e+06	7.74511e+06	9.81656e+06	6.80476e+06	7.33985e+06	4.69791e+06	16.2961	19.3107	34.5934	19.488	18.5797	33.0158	35.2879	35.2826	28.5034	27.4304
Allose	C6H12O6	10.137	-	[M-H]-	Carbohydrate derivatives	0.66	1.00562	4.19834e+08	3.57048e+08	7.12354e+08	3.53448e+08	6.41184e+08	2.22762e+08	3.72115e+08	3.5371e+08	3.49068e+08	2.44481e+08	4.12069e+08	4.95633e+08	3.62745e+08	5.32352e+08	2.89863e+08	3.18998e+08	6.65757e+07	6.67772e+07	2.33473e+08	6.43216e+07	1.15157e+08	7.1462e+07	1.30887e+08	1.22408e+08	9.50899e+07	6.44595e+07	1.09028e+08	1.60265e+08	1.20965e+08	1.36296e+08	8.95239e+07	9.23211e+07	15.8576	18.7026	32.7748	18.1983	17.9601	32.0799	35.1739	34.6069	27.2411	26.3659
Succinate	C4H6O4	12.335	-	[M-H]-	Carbohydrate derivatives	0.03	0.746654	2.0268e+07	1.76297e+07	2.20735e+07	2.82813e+07	1.79319e+07	2.23721e+07	2.52402e+07	2.2238e+07	1.93746e+07	1.33008e+07	1.44914e+07	2.12446e+07	2.06704e+07	2.08873e+07	2.32002e+07	2.14254e+07	5.79146e+06	5.2556e+06	8.30578e+06	1.10684e+07	6.18534e+06	6.40028e+06	1.00934e+07	8.89561e+06	8.66374e+06	4.6183e+06	5.84063e+06	7.13355e+06	8.00799e+06	5.41769e+06	1.03778e+07	7.26745e+06	28.5744	29.8111	37.6279	39.1366	34.4934	28.6083	39.9895	40.0017	44.7171	34.7221
Oxoglutarate	C5H6O5	11.635	-	[M-H]-	Carbohydrate derivatives	0.45	0.734277	115134	48035.5	46989.1	48808.8	49962.1	68265.9	52210.7	39523.1	42007.1	33271.8	37984.1	32481.7	26788.7	48741.7	52066.3	77444.7	15527.8	2755.45	3449.71	3738.77	2342.67	7093.03	3045.83	2669.13	2573.66	2344.78	4063.85	3136.94	2663.66	2069.15	4976.91	10617.8	13.4868	5.73627	7.34151	7.66003	4.6889	10.3903	5.83373	6.75336	6.12673	7.04733
Fructose 6-phosphate	C6H13O9P	15.131	-	[M-H]-	Carbohydrate derivatives	0.23	0.638365	4.4895e+07	3.76877e+07	1.84168e+07	3.0371e+07	2.83599e+07	3.4772e+07	3.83318e+07	3.41075e+07	1.90941e+07	3.2755e+07	1.17607e+07	5.25467e+07	5.35956e+07	4.2774e+07	1.36423e+07	1.77833e+07	4.79855e+06	5.03964e+06	3.63341e+06	4.09829e+06	8.88552e+06	6.46528e+06	1.12033e+07	8.09959e+06	3.45083e+06	5.27971e+06	1.95409e+06	1.02776e+07	1.30944e+07	8.69493e+06	1.49915e+06	2.99941e+06	10.6884	13.3721	19.7288	13.4941	31.3313	18.5934	29.2272	23.7473	18.0727	16.1188
3-Phosphoglyceric acid	C3H7O7P	15.075	-	[M-H]-	Carbohydrate derivatives	0.14	0.299911	14742	7968.86	21093.9	10668.6	47858.6	22252.6	19026.5	22510.5	15923.6	35703.7	47184.8	13146.6	16252.5	6727.65	29906	84440.3	1365.91	0	4794.2	0	7168.04	3422.56	5085.96	4895.19	3940.54	4318.48	8130.5	1791.88	2630.51	0	6170.26	17135.8	9.26545	0	22.7278	0	14.9776	15.3805	26.7309	21.7462	24.7466	12.0953
Beta-hydroxyisobutyryl-CoA	C25H42N7O18P3S	14.431	+	[M+H]+	Carbohydrate derivatives	-2.11	0.268352	360642	137550	103203	30309.8	81489.8	18469	205584	48763	72347.8	25796.9	0	61064.5	83077.1	141407	31025.8	42846.8	3733.02	0	1239.55	0	0	1475.21	7432.05	3894.94	173.692	0	0	0	6635.77	0	882.909	7834.08	1.0351	0	1.20108	0	0	7.98748	3.61509	7.98748	0.24008	0
Glucose 6-phosphate	C6H13O9P	15.168	-	[M-H]-	Carbohydrate derivatives	0.24	0.264701	5.89285e+06	2.90134e+06	1.8179e+06	3.819e+06	2.94503e+06	3.46852e+06	3.62211e+06	2.94238e+06	1.70675e+06	3.60964e+06	1.12903e+06	4.78783e+06	4.0995e+06	3.46851e+06	1.36697e+06	1.4886e+06	225325	160342	208308	184091	172260	438759	493772	411504	122008	358389	76590.3	551711	512947	364669	97923.1	161800	3.8237	5.5265	11.4587	4.8204	5.84917	12.6498	13.6322	13.9854	7.14857	9.92868
Glyceraldehyde-3-phosphate_dihydroxyacetone phosphate	C3H7O6P	14.888	-	[M-H]-	Carbohydrate derivatives	-0.2	0.252527	36388.1	23131.7	73041.4	55673.3	94784.1	41900.7	41678.9	48499.4	77404.4	98528.4	129018	30845.5	46872.3	36736.2	64385.5	102432	3617.03	1736.26	18078	8821	30072.9	12566.3	10817.3	12234.5	14710.5	21247.1	28340.1	5825.47	13534.5	7356.02	16778.6	24075.7	9.94015	7.50597	24.7504	15.8442	31.7278	29.9908	25.9539	25.2262	19.0047	21.5645
Dtdp-D-glucose	C16H26N2O16P2	14.445	-	[M-H]-	Carbohydrate derivatives	-0.5	0.21661	225324	70113.1	115190	118225	126727	165720	150717	157322	43372.2	34166.9	81348.1	147029	187254	104508	73971.9	80046.5	13642.6	5100.47	1918.37	18.3888	8156.66	7669.65	7050.29	5930.99	0	0	7598.85	5374.27	6053.38	7013.44	6260.99	0	6.05466	7.27463	1.66539	0.015554	6.43638	4.62808	4.67784	3.76997	0	0
Citrate	C6H8O7	15.115	-	[M-H]-	Carbohydrate derivatives	-0.08	0.214718	295899	47419.6	212345	172844	269342	965749	220745	516935	60827.5	88395	82924.3	399290	202110	52816.6	77803.3	150878	59543.7	7882.64	54482.8	42765.5	55810.2	172460	52787.7	126513	15364.5	13521.4	17272.7	77351.5	54316.6	7101.37	21510.8	32063.9	20.123	16.6232	25.6576	24.7422	20.721	17.8577	23.9134	24.4737	25.2592	15.2966
Arabitol	C5H12O5	8.59	-	[M-H]-	Carbohydrate derivatives	0.34	0.1565	6.75402e+06	4.38486e+06	7.02323e+06	5.27604e+06	6.1772e+06	3.39861e+06	4.79123e+06	3.38673e+06	4.83652e+06	8.14407e+06	5.19669e+06	3.6251e+06	2.93497e+06	7.31774e+06	5.47765e+06	4.5806e+06	1.10444e+06	668181	1.75201e+06	1.19207e+06	843778	706202	1.27808e+06	890535	901031	660428	1.19617e+06	919401	849902	1.41903e+06	1.31532e+06	692090	16.3523	15.2384	24.9459	22.5941	13.6595	20.7791	26.6755	26.2949	18.6297	8.10932
Sedoheptoluse-7-phosphate	C7H15O10P	15.079	-	[M-H]-	Carbohydrate derivatives	0.56	0.11875	1.04417e+07	4.7846e+06	4.53464e+06	7.23809e+06	5.59222e+06	6.45597e+06	9.9621e+06	9.19828e+06	2.62505e+06	3.35264e+06	3.64384e+06	1.25201e+07	1.06137e+07	5.67352e+06	4.26444e+06	5.25766e+06	971163	520246	960608	777454	506159	1.25546e+06	2.30452e+06	2.26461e+06	350365	492220	425734	2.52882e+06	2.12611e+06	792234	728986	793117	9.30078	10.8733	21.1838	10.7412	9.05113	19.4465	23.1329	24.6199	13.347	14.6816
Cyclic ADP-ribose	C15H21N5O13P2	14.653	-	[M-H]-	Carbohydrate derivatives	0.01	0	1.18465e+07	4.03068e+06	7.51228e+06	7.80713e+06	4.09835e+06	7.19683e+06	8.11261e+06	7.52615e+06	4.89889e+06	4.15616e+06	7.55274e+06	7.33012e+06	9.07873e+06	7.95682e+06	5.50549e+06	2.97079e+06	8605.37	0	1122.64	14596.2	6864.3	9692.64	7228.19	3339.91	11296.5	471.545	4483.79	15188.3	9374.4	3198.06	17197.3	2116.53	0.0726406	0	0.014944	0.186959	0.167489	0.134679	0.0890982	0.0443774	0.230593	0.0113457
Taurodeoxycholate (TDCA)	C26H45NO6S	2.545	-	[M-H]-	Carnitine, Bile acids	-0.85	2.12312	8.13671e+07	2.51032e+07	4.17412e+07	4.30133e+08	2.05335e+08	4.50634e+07	3.02932e+08	2.12185e+08	3.11461e+08	1.26197e+08	7.18065e+07	7.95142e+07	3.87348e+07	7.85068e+07	7.54399e+07	8.41247e+07	100761	49167	55921.7	593397	274837	36958.2	360740	246254	525721	82345.3	25790.7	47166.8	21625.2	65314.2	149598	17044.8	0.123836	0.19586	0.133972	0.137957	0.133848	0.0820138	0.119083	0.116057	0.168792	0.0652515
Carnitine C18:0	C25H49NO4	3.341	+	[M+H]+	Carnitine, Bile acids	1.45	1.2	4.95335e+06	1.10253e+06	2.97203e+06	4.62376e+06	4.48908e+06	8.89091e+06	3.10909e+06	2.95297e+06	2.94617e+06	2.81041e+06	7.23965e+06	6.07996e+06	1.6085e+07	3.27687e+06	7.8343e+06	4.25317e+07	65766.1	827.265	3471.79	38317.8	16125.8	18597.9	3321.42	2590.36	4855.24	5663.7	36105.6	25938.8	40539.8	3002.08	94352.3	389898	3.425	0	0.367837	1.73036	0.959098	0.36249	0.207616	0	0.632846	0.494764
Taurocholate (TCA)	C26H45NO7S	3.178	-	[M-H]-	Carnitine, Bile acids	-0.42	1.1637	2.5308e+08	2.77026e+08	4.21602e+08	2.05845e+09	8.49627e+08	4.04394e+08	2.4307e+09	1.0807e+09	1.90997e+09	1.8644e+09	1.68065e+09	7.29264e+08	3.66863e+08	7.1431e+08	4.65609e+08	1.45018e+09	414131	509339	547315	2.32962e+06	1.62192e+06	489926	2.64534e+07	1.47035e+06	1.64888e+06	3.07384e+06	1.93715e+06	942450	477823	1.13536e+06	585264	1.72159e+06	0.163637	0.18386	0.129818	0.113174	0.190898	0.121151	1.0883	0.136056	0.0863303	0.16487
Taurolithocholate (TLCA)	C26H45NO5S	2.24	-	[M-H]-	Carnitine, Bile acids	-0.34	1.04563	1.42321e+06	299727	989215	3.23493e+06	1.64083e+06	821626	3.21702e+06	1.89684e+06	2.29415e+06	583562	448957	1.74974e+06	487505	1.18209e+06	804394	726549	1041.45	158.313	4111.86	2306.64	1431.39	110.476	7232.42	167.373	5668.2	206.681	0	1598.35	0	1913.47	9014.81	3440.26	0.0731761	0.0528189	0.415669	0.0713042	0.087236	0.013446	0.224817	0.00882377	0.247072	0.0354171
Carnitine C5:0	C12H23NO4	8.321	+	[M+H]+	Carnitine, Bile acids	-0.09	0.734	7.83341e+06	5.32208e+06	5.9395e+06	4.29814e+06	3.29401e+06	4.12879e+06	4.90131e+06	4.23295e+06	1.76217e+06	2.44646e+06	2.02741e+06	7.44416e+06	7.31156e+06	1.07925e+07	2.84543e+06	2.54309e+06	45873.3	41750.8	66407.3	52985.5	36521.8	30103	63456.9	57112.1	25100.1	18758.2	29974.1	83065.3	91653.5	48225	44990.6	23926.4	4.81878	6.98601	8.28518	9.49756	8.01497	5.47385	12.4827	11.6695	7.7419	5.90537
Carnitine C3:0	C10H19NO4	9.571	+	[M+H]+	Carnitine, Bile acids	-0.11	0.528	5.08657e+07	3.08887e+07	3.69075e+07	4.70955e+07	4.57134e+07	5.78177e+07	4.797e+07	3.92628e+07	3.34499e+07	3.70721e+07	3.06498e+07	5.63827e+07	5.23324e+07	8.63616e+07	3.32278e+07	3.26587e+07	300355	166401	213375	334697	260998	270529	303895	218833	225463	301760	189935	265812	314073	351020	250431	164388	7.59692	7.86533	10.2109	10.7501	8.89549	6.99635	11.4653	11.1226	10.4493	7.78283
Carnitine C16:0	C23H45NO4	3.415	+	[M+H]+	Carnitine, Bile acids	0.67	0.491	9.85837e+06	5.68362e+06	8.38198e+06	1.48655e+07	1.05744e+07	2.61142e+07	8.1492e+06	7.35502e+06	1.35742e+07	7.04621e+06	1.40569e+07	1.67817e+07	3.7562e+07	9.29155e+06	2.04085e+07	6.166e+07	162291	13603	61027.5	199482	70978.4	70660.2	35724.2	39232	112461	89613.4	138991	131158	114933	17655.3	307088	328290	3.56364	0.409281	2.22383	5.74091	1.93917	1.0809	0.234623	1.22497	2.27871	2.18399
Carnitine C10:0	C17H33NO4	4.044	+	[M+H]+	Carnitine, Bile acids	0.18	0.391	3.40332e+06	3.83662e+06	2.41539e+06	3.22804e+06	2.95992e+06	2.98553e+06	1.69357e+06	1.13819e+06	901577	1.54116e+06	366329	4.91856e+06	8.57821e+06	1.25203e+06	1.48435e+06	943399	11392.2	11297.3	9936.22	15720	8785.3	4718.96	13495.6	8824.11	3364.77	6957.58	2029.18	22875.1	29076	3084.63	10305.7	5743.17	5.77794	3.98778	4.16038	6.62886	3.23875	1.61036	8.26207	7.90878	2.97122	4.03077
Carnitine C18:1	C25H47NO4	3.357	+	[M+H]+	Carnitine, Bile acids	0.23	0.353	3.13001e+07	1.34763e+07	1.74135e+07	1.92608e+07	2.19425e+07	5.16005e+07	1.55347e+07	1.91196e+07	1.50479e+07	1.31723e+07	2.79279e+07	4.90354e+07	1.59206e+08	2.97521e+07	3.42696e+07	9.44579e+07	105438	1881.79	29581.6	67428.6	26750.6	38726	10085.4	9164.96	27854	21349.3	63621.4	27703.9	46318.4	8347.45	111867	71769.6	0.625858	0.0241985	0.289576	0.617265	0.315834	0.196093	0.142599	0.0474478	0.509064	0.189071
Carnitine C8:0	C15H29NO4	5.318	+	[M+H]+	Carnitine, Bile acids	0.05	0.171	5.37121e+06	1.13933e+07	1.05338e+07	1.16709e+07	4.20215e+06	4.83123e+06	2.34268e+06	1.66591e+06	1.42992e+06	2.0473e+06	205669	1.12047e+07	6.74626e+06	1.13053e+06	6.10001e+06	610276	8301.37	14946.9	15963.2	24400.9	7058.63	4334.42	7296.35	5271.23	2860.35	3990.55	1698.69	18421.9	9626.61	2695.96	12287.3	1915.84	8.74542	5.20819	3.65661	5.30258	4.84646	2.31564	8.3578	8.08918	3.85544	4.90599
Carnitine C6:0	C13H25NO4	7.94	+	[M+H]+	Carnitine, Bile acids	0.15	0.12	5.53517e+07	7.81125e+07	8.96839e+07	5.60913e+07	4.10028e+07	2.42492e+07	2.90236e+07	2.36815e+07	2.47641e+07	3.26145e+07	2.24961e+07	6.20418e+07	3.85905e+07	2.23787e+07	6.02165e+07	1.70708e+07	330539	197471	255240	244527	77174.1	62906.9	152626	95543.4	63849.8	84162.6	56394.5	259078	171963	64655.9	352251	53680.9	3.88769	1.96122	2.16192	3.03833	1.57543	1.70355	4.21364	4.18617	2.30016	1.8124
CE(20:3)	C47H78O2	15.06	+	[M+NH4]+	CE	0.87	3.26905	2.6071e+06	3.99341e+06	3.07559e+06	2.14413e+06	3.03802e+06	3.99069e+06	3.03802e+06	2.95498e+06	3.35265e+06	5.37339e+06	1.66707e+06	5.40083e+06	7.0976e+06	5.67576e+06	2.19007e+06	5.9049e+06	7512.42	1696.74	2712.02	8752.79	3802.07	511.494	0	2023.83	2676.51	846.092	624.363	2826.95	740.32	3722.9	5077.76	3009.66	0.139808	0.10178	0.0502149	0.12332	0.0669878	0.0233552	0	0.0342738	0.307554	0.123772
CE(24:5)	C51H82O2	15.23	+	[M+NH4]+	CE	0.82	0.569584	240228	484671	338712	217330	116817	1.44833e+06	338712	371453	322127	211646	250525	306223	330652	320807	157993	204555	3233.17	245.959	465.699	1626.08	1196.04	2098.99	0	552.362	1728.67	1683.63	1209.16	1119.61	2574.23	171.284	1880.07	544.37	1.52763	0.0981774	0.152078	0.491781	0.372821	1.32854	0	0.270031	1.01091	1.14913
CE(20:4)	C47H76O2	14.83	+	[M+NH4]+	CE	-0.1	0.237086	1.19734e+07	1.21295e+07	8.29522e+06	7.2539e+06	8.03513e+06	7.83446e+06	8.29522e+06	1.20793e+07	7.13658e+06	1.39422e+07	6.00018e+06	1.13117e+07	1.06017e+07	1.11728e+07	4.1942e+06	9.69638e+06	12240.1	6906.6	14700.5	4339.76	8569.52	6313.34	0	12658.7	9335.14	6157.49	8921.93	8167.47	30130	6649.46	8202.14	10230.7	0.0877923	0.115107	0.129959	0.0409346	0.0766995	0.150526	0	0.13055	0.0838887	0.0661477
CE(16:1)	C43H74O2	14.84	+	[M+NH4]+	CE	0.35	0	5.71371e+06	1.44162e+07	5.70071e+06	3.68309e+06	8.34225e+06	3.58461e+06	5.71371e+06	5.83623e+06	7.28008e+06	1.38492e+07	1.909e+06	1.48298e+07	1.86809e+07	2.17913e+07	4.28513e+06	1.3223e+07	9969.78	1103.13	4548.07	11464.3	9704.83	0	0	5235.87	1651.41	0	1082.34	2700.77	613.606	0	333.917	965.945	0.0719879	0.0577857	0.0306685	0.0613691	0.0445353	0	0	0.0395967	0.24281	0
CE(18:1)	C45H78O2	15.22	+	[M+NH4]+	CE	-3.28	0	4.65327e+07	6.21499e+07	4.49837e+07	3.77888e+07	5.76456e+07	4.17507e+07	4.65327e+07	4.96906e+07	5.70177e+07	7.10507e+07	3.0102e+07	7.63767e+07	7.62033e+07	7.79167e+07	4.15733e+07	6.08372e+07	73425.8	19725.5	61829.8	40077.6	71593.4	15034.2	0	39419.5	2282.65	278.665	0	0	1182.44	4225.86	209.647	19078.6	0.103343	0.0655287	0.0809538	0.0525929	0.0918845	0.0361631	0	0.064795	0.0317695	0.00369758
CE(22:6)	C49H76O2	14.75	+	[M+NH4]+	CE	0.29	0	6.40065e+06	1.09709e+07	1.00339e+07	7.13432e+06	7.42402e+06	5.74595e+06	7.13432e+06	7.04455e+06	1.03161e+07	1.76979e+07	8.41462e+06	1.801e+07	1.24675e+07	1.62544e+07	3.69207e+06	1.07873e+07	16538.3	5343.59	4615.11	75203.5	6356.74	886.437	0	1561.85	3842.96	3984.75	3961.37	8691.92	4634.63	1036.09	2309.06	9885.96	0.0934476	0.0635037	0.0256252	0.603199	0.0391077	0.0240092	0	0.0144786	0.0522635	0.0512348
Cholesteryl sulfate	C27H46O4S	1.93	-	[M-H]-	CE	0.12	0	6.39766e+07	3.53134e+07	1.61864e+07	1.53325e+07	4.58904e+07	3.06001e+07	8.12032e+07	2.49463e+07	2.11697e+07	7.95052e+07	3.36088e+07	2.81687e+07	3.14188e+07	6.82296e+07	1.4861e+07	1.78478e+07	53756.8	8191.09	0	0	6985.94	1727.96	56321	113.766	1528.36	73102.8	10111.3	3317.9	10064.9	27062.4	810.453	0	0.0840258	0.0231954	0	0	0.0152231	0.00564691	0.0693582	0.000456043	0.00721956	0.0919472
Cer(d18:1/22:2)	C40H75NO3	11.97	+	[M+H]+	Cer, SM	-1.27	5.22598	3.66113e+07	1.42587e+07	2.59596e+07	3.15605e+07	1.66393e+07	6.96847e+06	1.70922e+07	1.70922e+07	2.0149e+07	1.575e+07	8.9133e+06	4.61489e+06	2.56088e+06	1.50546e+06	3.85131e+07	1.38352e+07	1.13508e+06	702068	221080	100950	74877.7	3.76568e+06	0	719977	144183	100155	114638	30671.1	58370.5	5632.61	41654.3	10998.7	7.20689	7.87663	4.79057	3.942	4.97375	9.77766	0	5.20394	2.70921	3.27061
Cer(d18:1/22:3)	C40H73NO3	11.98	+	[M+H]+	Cer, SM	-1.14	4.61455	5.55123e+07	3.22767e+07	3.03151e+07	3.63805e+07	2.23689e+07	1.19508e+07	3.03151e+07	2.49787e+07	2.40422e+07	2.03245e+07	1.13458e+07	7.80053e+06	6.82425e+06	5.8913e+06	3.94363e+07	2.61974e+07	1.31668e+06	790791	413563	223207	178316	3.16922e+06	0	1.04364e+06	392561	240162	477823	99925.8	155243	18462.8	73513.8	42552.5	6.4783	6.96989	5.30173	3.27079	3.02677	8.03631	0	3.98375	3.28293	3.22407
Sphinganine(d18:0)	C18H39NO2	8.45	+	[M+H]+	Cer, SM	-2.85	4.32455	587857	908165	566309	651628	773029	798961	773029	866773	630647	1.12027e+06	713007	745779	786107	1.18044e+06	765929	846223	60803.8	18440.5	24626.8	8671.5	14483.4	41277.9	0	15020.6	3385.22	601.369	4876.88	2161.42	1860	929.417	1842.11	2341.49	5.42761	2.5863	3.30215	1.10309	1.22695	5.38925	0	1.77502	0.625298	0.099099
Cer(d18:1/22:4-2-OH)	C40H71NO4	10.29	+	[M+H]+	Cer, SM	-2.54	4.06423	2.41175e+06	2.07816e+06	2.21463e+06	2.73923e+06	2.15219e+06	1.46589e+06	2.15219e+06	1.11009e+06	2.37059e+06	2.19731e+06	1.28404e+06	837222	1.82259e+06	1.06156e+06	1.23243e+06	543413	54407	19805.7	15308	13599.2	1116.31	35661.9	0	6305.55	17110.9	8900.49	6725.01	0	3463.02	0	0	0	2.47608	1.54245	1.82842	0.746147	0.105157	2.89363	0	1.16036	0.775083	0.557217
Cer(d18:1/22:4)	C40H71NO3	11.77	+	[M+H]+	Cer, SM	-1.47	3.38671	1.56917e+07	1.07927e+07	1.37619e+07	1.00165e+07	6.57475e+06	3.59731e+06	1.00165e+07	8.64875e+06	5.80342e+06	3.30017e+06	4.13764e+06	2.57061e+06	2.1411e+06	1.97989e+06	6.58243e+06	6.9862e+06	220016	297938	94627.5	39719.9	40621.8	590784	0	242720	231004	229913	294668	73318.2	126799	23361.4	130657	45146.1	6.66683	7.20067	3.68114	1.85512	2.05172	8.97516	0	3.47428	2.40099	2.7781
Sphingosine(24:1)	C42H81NO3	11.936	+	[M+H]+	Cer, SM	-1.01	3.21825	2.39797e+07	2.98142e+07	2.4746e+07	1.63148e+07	2.39141e+07	2.71284e+07	2.39797e+07	2.22252e+07	2.63348e+07	1.96801e+07	1.70698e+07	2.42862e+07	2.36447e+07	2.85133e+07	2.47412e+07	2.96844e+07	125493	116876	128795	78584.4	29219.5	118670	0	149649	76791.5	56545.1	106450	56460.2	45689.9	25258.7	43885.4	43546.5	0.637663	0.684692	0.530321	0.332356	0.102477	0.479646	0	0.504136	0.400514	0.255538
Cer(d18:1/18:1-2-OH)_2	C36H69NO4	12.07	+	[M+H]+	Cer, SM	-0.48	2.75288	3.24114e+06	2.62002e+06	1.95175e+06	2.53434e+06	2.71727e+06	1.36249e+06	2.53434e+06	2.00553e+06	1.97676e+06	2.58473e+06	1.42937e+06	1.08168e+06	1.70305e+06	1.1789e+06	2.04384e+06	5.2404e+06	55064.8	17428.9	11717.3	11766	7394.18	37033.6	0	96167.5	19622.1	8170.4	22821.9	4878.16	13122.8	0	4427.62	833.136	2.13039	1.21934	1.08325	0.690881	0.627209	1.81196	0	1.83512	1.37815	0.660039
Cer(d18:1/24:1)	C42H81NO3	10.695	+	[M+H]+	Cer, SM	-0.91	2.74056	2.39546e+07	2.98142e+07	2.4697e+07	1.62693e+07	2.39141e+07	2.71098e+07	2.39546e+07	2.22221e+07	2.62804e+07	1.96738e+07	1.70445e+07	2.42862e+07	2.36167e+07	2.85133e+07	2.46481e+07	2.96696e+07	123110	108960	128795	67933.5	29219.5	86638.2	0	145070	76791.5	56545.1	106450	56460.2	45689.9	17076.5	43885.4	36312.2	0.625754	0.639269	0.530321	0.28765	0.102477	0.3515	0	0.488952	0.400514	0.255538
Cer(d18:1/24:0)	C42H83NO3	12.41	+	[M+H]+	Cer, SM	-0.85	2.49238	1.04047e+07	1.57579e+07	1.71861e+07	1.586e+07	1.66847e+07	1.57223e+07	1.57579e+07	1.32705e+07	1.53784e+07	1.07147e+07	1.6993e+07	1.16439e+07	1.41538e+07	1.60466e+07	1.62991e+07	1.59193e+07	67899.5	55625	41078.7	15327.3	9046.26	48300.6	0	96206.1	54024.2	16229.3	38297.3	13148	8072.18	8806.58	29977.6	8356.91	0.633704	0.32734	0.352792	0.108291	0.056375	0.296339	0	0.604337	0.337908	0.134196
Cer(d18:1/24:4)	C42H75NO3	12.05	+	[M+H]+	Cer, SM	-1.18	2.49238	1.35297e+07	7.828e+06	5.28843e+06	4.97663e+06	6.3244e+06	3.25211e+06	6.03622e+06	6.03622e+06	6.54455e+06	5.09676e+06	2.75937e+06	2.00243e+06	4.1127e+06	1.6401e+06	5.71735e+06	6.03205e+06	233064	117825	50185.7	41221.6	28411.9	377190	0	176541	27405.6	21097.7	47317.7	14023.4	20414	9019.4	15746.9	8797.65	4.57278	4.26998	2.50624	1.0023	1.73233	6.59729	0	2.92672	1.7763	1.99303
Cer(d18:1/18:2-2-OH)_2	C36H69NO4	12.07	+	[M+H]+	Cer, SM	4.92	2.37953	2.47539e+06	2.1801e+06	1.40581e+06	1.05464e+06	974082	764466	1.40059e+06	1.40059e+06	811977	524318	518183	458640	638917	460787	643735	1.41102e+06	2403.46	0	136.13	0	0	4561.5	0	12529.7	22738.6	22528.4	31876.1	6545.6	3481.34	0	16781.2	0	0.458398	0	0.0296813	0	0	0.708599	0	0.88799	1.5066	1.34678
Cer(d18:1/22:3-2-OH)	C40H73NO4	10.175	+	[M+H]+	Cer, SM	-0.65	2.27179	545578	385769	674407	502366	971380	256963	502366	209504	754232	1.04466e+06	394091	388738	696137	500837	537869	542614	21982.5	3085.86	2058.23	3017.39	2253.71	7823.49	0	3909.04	2114.79	0	1339.25	0	2165.42	0	1066.35	467.488	2.10426	0.783033	0.529465	0.433447	0.449988	1.45453	0	0.720408	0.768224	0
Cer(d18:1/22:0)	C40H79NO3	12.15	+	[M+H]+	Cer, SM	-0.93	2.00102	1.72167e+07	1.70544e+07	1.91085e+07	2.55485e+07	1.90462e+07	2.06887e+07	1.91085e+07	2.03632e+07	1.873e+07	7.62604e+06	1.94664e+07	1.36679e+07	9.35105e+06	1.0781e+07	1.97242e+07	1.12874e+07	50749.7	193497	151901	42051.6	26244.3	221961	0	72018.9	130842	65679.8	54160.1	35724.1	30340.4	18241.5	67714.3	22614.7	0.665479	0.994006	1.11137	0.449699	0.243431	1.12533	0	0.638046	0.959437	0.621918
Cer(d18:1/20:4)	C38H67NO3	11.5	+	[M+H]+	Cer, SM	-0.94	1.92643	703189	780000	440918	427478	107921	127683	427478	191199	189050	243663	184496	101458	54416.7	209132	307578	540804	11767.7	8790.94	4499.54	0	4697.61	8098.79	0	11507.6	740.741	6080.89	8570.81	8909.36	9650.92	326.083	2387.41	4495.66	4.82949	4.76484	4.43487	0	2.24624	2.63309	0	2.12786	0.209996	1.59463
Cer(d18:1/18:2-2-OH)_1	C36H69NO4	11.97	+	[M+H]+	Cer, SM	-0.11	1.82505	1.05838e+06	1.22015e+06	700128	674313	535337	324612	674313	630601	296929	355083	225194	421126	427132	377060	450693	1.13899e+06	10634.5	1975.56	6094.45	5100.63	4676.57	4123.1	0	20792.7	22364.3	13397.2	22051.9	8196.73	14612.2	1190.37	11482.2	4933.02	2.99493	0.877273	1.44718	1.19416	1.24027	0.914837	0	1.82554	1.7608	0.904095
Cer(d18:1/22:1)	C40H77NO3	10.407	+	[M+H]+	Cer, SM	0.05	1.66094	6.14018e+06	5.90212e+06	3.74943e+06	4.13368e+06	4.08617e+06	4.12189e+06	4.13368e+06	5.17463e+06	2.56379e+06	1.10678e+06	2.38013e+06	3.09556e+06	2.51249e+06	2.23947e+06	4.63296e+06	3.33482e+06	3613.78	9913.46	18329.4	10295.2	5092.72	11877.6	0	12432.2	13433.3	14179.1	7063.07	2423.98	5176.66	590.546	2753.34	5899.87	0.326514	0.416509	0.592119	0.40976	0.227408	0.256371	0	0.372799	0.484368	0.430763
Cer(d18:1/20:2)	C38H71NO3	11.9	+	[M+H]+	Cer, SM	-0.97	1.48694	3.56042e+06	1.98787e+06	3.81054e+06	3.49874e+06	1.49474e+06	717457	1.98787e+06	1.46118e+06	1.30401e+06	1.66343e+06	800797	357188	254972	175322	1.95863e+06	2.74665e+06	103776	52621.9	20712.6	4014.7	1206.52	138417	0	115856	33279.2	9825.89	24996.3	5800.87	5293.69	3978.01	4931.65	2417.57	6.23866	6.5712	5.79879	1.57457	0.688172	7.06702	0	4.21809	3.67638	2.7457
Cer(d18:1/20:3)	C38H69NO3	11.7	+	[M+H]+	Cer, SM	-0.7	1.08303	6.93939e+06	5.46922e+06	7.15642e+06	6.61696e+06	2.93873e+06	1.73819e+06	5.46922e+06	3.79287e+06	3.78902e+06	3.21265e+06	1.92357e+06	831464	887760	968014	4.6255e+06	5.85705e+06	268099	155886	53535.9	41686.5	50452.6	559372	0	319112	94009	69954.6	111020	63529.8	69288	57762.4	57196.8	31698.8	8.3451	8.104	6.43875	4.69569	5.21197	12.0932	0	5.44834	4.30318	4.76728
Cer(d18:1/20:0)	C38H75NO3	11.89	+	[M+H]+	Cer, SM	-1.04	0.734277	2.44624e+06	2.21384e+06	1.4567e+06	1.2196e+06	1.90649e+06	2.5598e+06	2.13826e+06	2.13826e+06	2.19213e+06	1.88799e+06	1.70576e+06	1.59438e+06	1.33644e+06	1.6746e+06	1.59275e+06	1.89898e+06	0	2914.41	2466.44	4166.63	2325.65	6784.33	0	1775.11	4010.24	657.641	0	0	1454.52	1171.85	190.93	1154.82	0	0.170857	0.154696	0.31177	0.138878	0.42595	0	0.0934773	0.425	0.0725143
Cer(d18:1/18:1-2-OH)_1	C36H69NO4	11.97	+	[M+H]+	Cer, SM	-0.32	0.264701	1.06377e+07	8.96931e+06	4.67665e+06	5.45596e+06	3.98747e+06	3.19774e+06	4.69406e+06	4.69406e+06	4.03482e+06	4.19656e+06	2.37277e+06	2.05918e+06	2.3232e+06	2.04645e+06	5.65228e+06	7.92745e+06	95155.3	26113.3	31550.6	14829.3	21464	97441.5	0	96546.7	60916.5	25068.9	74270.7	22015.4	23215.4	2857.88	15042	8757.56	2.26746	1.10054	1.53219	0.638312	1.04884	1.72393	0	1.21788	2.32809	1.04851
SM(d18:1/18:1)	C41H81N2O6P	3.307	+	[M+H]+	Cer, SM	0.18	0.190174	7.88188e+06	2.22912e+06	8.1925e+06	1.46607e+07	1.06478e+07	5.8624e+06	6.79321e+06	2.91599e+06	1.89901e+07	2.53823e+07	1.41631e+07	4.32124e+06	2.27359e+06	1.25209e+06	1.71105e+07	3.14646e+06	385401	80740.3	700628	1.3922e+06	651974	269629	362865	120027	1.96138e+06	1.90681e+06	1.36405e+06	164252	30897.3	42159.7	1.66388e+06	108585	4.88971	3.62206	8.55207	9.49616	6.12309	4.5993	5.34158	4.11617	10.3284	7.51236
Cer(d18:1/24:2)	C42H79NO3	11.99	+	[M+H]+	Cer, SM	2.03	0	4.05609e+06	5.59629e+06	2.10567e+06	1.69369e+06	2.25766e+06	2.21349e+06	2.21349e+06	2.17889e+06	2.73453e+06	2.66814e+06	2.04882e+06	2.03283e+06	2.446e+06	2.91498e+06	2.95971e+06	5.96027e+06	0	530.714	5376.54	2170.22	0	0	0	8111.9	3170.46	4175.69	6242.76	28.7522	1168.79	2428.58	13254.9	2074.23	0	0.0259034	0.264485	0.0887253	0	0	0	0.1361	0.106506	0.105159
SM(d18:1/16:0)	C39H79N2O6P	10.91	+	[M+H]+	Cer, SM	0.57	0	1.38504e+08	1.64061e+08	1.41672e+08	1.78503e+08	1.9122e+08	1.93157e+08	1.64061e+08	1.17093e+08	1.95456e+08	2.28223e+08	1.70009e+08	2.20968e+08	1.95467e+08	1.96759e+08	1.16502e+08	2.22478e+08	218652	68677	63328.7	84225.7	65358.1	94732.3	0	90246.3	115875	0	76383.4	77806.6	122369	39071.3	0	53221.4	0.0958063	0.0403961	0.0286597	0.0430895	0.0332173	0.0813137	0	0.0405641	0.0880943	0
SM(d18:1/20:0)	C43H87N2O6P	11.62	+	[M+H]+	Cer, SM	0.65	0	1.69182e+07	1.41794e+07	2.40307e+07	2.30798e+07	2.82031e+07	3.57056e+07	2.30798e+07	1.76238e+07	2.6436e+07	1.41708e+07	2.36798e+07	2.37043e+07	2.66647e+07	2.35559e+07	1.81186e+07	1.95766e+07	44287.5	5358.09	0	290.104	19145.9	0	0	1348.35	799.548	0	4728.67	2770.15	9049.36	0	0	9207.3	0.312525	0.0226273	0	0.00108797	0.0812786	0	0	0.00688753	0.00419524	0
SM(d18:1/22:0)	C45H91N2O6P	11.99	+	[M+H]+	Cer, SM	1.05	0	2.09944e+08	1.94191e+08	1.96385e+08	2.2699e+08	2.13539e+08	2.46555e+08	2.09944e+08	1.83874e+08	1.50975e+08	1.45294e+08	2.20858e+08	1.36629e+08	1.55688e+08	1.1309e+08	1.85247e+08	1.61523e+08	26884.3	61355.1	27258.6	46010.2	24414.6	31165.7	0	0	75495.8	35104.8	57165.2	88856.1	33233.8	67083.5	37302.2	66825	0.0185033	0.0277803	0.0199508	0.0295528	0.0215886	0.0168239	0	0	0.0582605	0.0330991
DG(36:3)	C39H70O5	11.85	+	[M+NH4]+	FA, MG, DG, TG	1.57	9.047	5.13819e+07	1.08761e+08	3.63731e+07	1.882e+07	2.2057e+07	3.6172e+07	3.63731e+07	4.76171e+07	5.07138e+07	3.62434e+07	4.35234e+07	4.05053e+07	5.52839e+07	2.59017e+07	2.26812e+07	7.21632e+07	65937.7	103938	83509.3	157476	96386.3	73934.5	0	98692.2	181562	178959	322449	196093	203036	155679	292155	213087	0.18193	0.23881	0.206169	0.284849	0.372123	0.325973	0	0.136763	0.66551	0.899592
DG(34:3)	C37H66O5	11.6	+	[M+NH4]+	FA, MG, DG, TG	1.45	8.268	9.8511e+06	2.39996e+07	6.71172e+06	3.64655e+06	2.62682e+06	5.90876e+06	6.45259e+06	6.45259e+06	3.76354e+06	3.55106e+06	6.41806e+06	3.27848e+06	3.30993e+06	4.21241e+06	4.25825e+06	9.83814e+06	10161.7	30056.6	30993.7	17108.5	27157.9	24037.5	0	31392.3	120187	125989	213860	78785.2	71252.4	67998.4	159272	130368	0.286159	0.468313	0.945369	0.516883	0.644712	0.564493	0	0.319088	1.6441	1.59314
DG(36:2)	C39H72O5	12	+	[M+NH4]+	FA, MG, DG, TG	1.34	8.268	2.11817e+08	3.46287e+08	9.58617e+07	8.26119e+07	9.6915e+07	1.47659e+08	1.27358e+08	1.27358e+08	1.87013e+08	2.00853e+08	7.25653e+07	1.32661e+08	2.57693e+08	1.07955e+08	1.49836e+08	3.54665e+08	729738	399904	282572	826698	317539	705755	0	1.25772e+06	276660	197955	421454	183932	128208	162651	215582	200136	0.363318	0.551095	0.213003	0.320808	0.294141	0.471017	0	0.354623	1.17851	1.26842
MG(16:2)	C19H34O4	8.99	+	[M+NH4]+	FA, MG, DG, TG	-3.31	8.06937	122882	92854.4	74341.6	64802.3	58818.3	140637	74341.6	53719.2	79874.4	107278	84347.4	113979	255074	126642	63706.7	184813	3946.8	1578.21	4272.54	7573.3	2908.48	1487.74	0	7922.13	453.274	1525.99	4672.8	465.378	0	186.606	0	171.49	3.67904	1.87108	3.74852	2.96905	2.29661	2.3353	0	4.28656	0.456245	1.46842
TG(48:1)	C51H96O6	13.74	+	[M+NH4]+	FA, MG, DG, TG	4.85	8.06937	8.4731e+07	7.70862e+07	7.71148e+07	9.26207e+07	8.39347e+07	1.1049e+08	8.39347e+07	7.38384e+07	7.10144e+07	1.12845e+08	4.83582e+07	6.1576e+07	6.17419e+07	6.98672e+07	1.20897e+08	1.14564e+08	73486.5	8292.39	15647.8	12740	13680.9	7157.82	0	38552.3	39707.4	25891.3	24717.3	20388.6	31139.7	17035.1	27148.3	18925.6	0.0651214	0.0171479	0.0254122	0.0206343	0.0195813	0.00592059	0	0.0336512	0.691074	0.658335
C24:6	C24H36O2	2.18	-	[M-H]-	FA, MG, DG, TG	-1.43	6.226	2.19514e+06	1.46948e+06	1.48702e+06	775280	1.11437e+06	763018	2.61716e+06	1.59224e+06	434365	157267	1.55978e+06	497187	548294	1.02607e+06	1.3145e+06	2.94887e+06	6458.26	1420.33	3169.04	1845.29	5028.3	1807.99	11253.7	6683.48	170.538	0	2135.99	801.716	63.0361	0	2624.45	1830.11	0.294208	0.0966552	0.213113	0.238016	0.451223	0.236953	0.429995	0.419752	0.0392615	0
DG(32:2)	C35H64O5	11.52	+	[M+NH4]+	FA, MG, DG, TG	1.48	6.226	7.37293e+06	1.5282e+07	3.3878e+06	3.31642e+06	2.42466e+06	4.06652e+06	3.3878e+06	1.84844e+06	4.73964e+06	6.32766e+06	3.1066e+06	1.52609e+06	2.17071e+06	2.96266e+06	3.49878e+06	1.45706e+07	45582.1	33377.9	15537.2	27731.5	39357.8	55658.6	0	107974	84474.1	64721.4	79882.1	41462.7	87805.2	23580.7	64277	64086	0.720362	1.07442	1.01811	1.27753	1.32846	1.5908	0	0.741037	3.01021	2.97643
DG(48:11)	C51H78O5	12.25	+	[M+NH4]+	FA, MG, DG, TG	-1.35	6.226	4.11497e+08	4.38534e+08	2.56085e+08	3.24532e+08	4.85897e+08	2.92539e+08	3.24532e+08	2.92829e+08	3.25139e+08	2.84257e+08	2.40386e+08	2.41884e+08	3.03973e+08	2.62611e+08	1.68591e+08	3.2833e+08	802467	498207	454348	556410	270758	399021	0	500303	178539	66977.6	85662.8	103814	60819.8	10491.5	19384	17784.4	0.282303	0.207253	0.187838	0.183046	0.103103	0.23668	0	0.152378	0.129903	0.0719755
TG(46:2)	C49H90O6	13.28	+	[M+NH4]+	FA, MG, DG, TG	4.61	6.22598	6.2019e+07	7.44797e+07	3.84764e+07	6.53164e+07	4.76769e+07	1.00625e+08	6.2019e+07	4.70644e+07	4.06095e+07	7.83332e+07	2.89571e+07	3.14421e+07	1.95585e+07	3.55439e+07	6.13067e+07	5.62542e+07	46536.2	23595.5	6656.53	51384.2	6057.15	7878.69	0	14096.9	29363.6	23875.9	18773.2	10606.6	23111.3	12902.4	15431.7	8938.07	0.059408	0.0814844	0.0211708	0.26272	0.0170413	0.0128513	0	0.0250592	0.907535	0.775617
TG(48:2)	C51H94O6	13.52	+	[M+NH4]+	FA, MG, DG, TG	3.83	6.22598	2.65365e+08	2.82074e+08	1.97492e+08	2.38856e+08	2.42059e+08	2.9722e+08	2.42059e+08	1.61535e+08	2.12478e+08	2.99662e+08	1.12654e+08	1.13069e+08	1.34586e+08	1.58794e+08	2.57763e+08	2.62857e+08	441924	84464.2	79156.7	205057	73540.7	174234	0	185135	261668	112393	109095	55570.6	142238	49411.6	111441	58003.1	0.147474	0.0749768	0.0700072	0.152361	0.046312	0.0675947	0	0.0704318	1.65864	0.977494
TG(50:2)	C53H98O6	13.79	+	[M+NH4]+	FA, MG, DG, TG	2.97	5.46699	4.75594e+08	4.59611e+08	3.63998e+08	4.02224e+08	4.55172e+08	3.77061e+08	4.02224e+08	3.2861e+08	3.69385e+08	4.5899e+08	2.67491e+08	3.60003e+08	3.2226e+08	3.46382e+08	1.42728e+08	4.05656e+08	698687	281758	175928	234325	340830	210383	0	317193	1.22782e+06	523571	478696	313072	550307	230603	477075	249337	0.152223	0.105334	0.0488685	0.0727129	0.0983971	0.147401	0	0.0781926	1.59884	0.749771
DG(46:11)	C49H74O5	15.5	+	[M+NH4]+	FA, MG, DG, TG	-1.52	5.226	9.84968e+08	9.19257e+08	1.01851e+09	5.36917e+08	1.17604e+09	8.79996e+08	9.19257e+08	7.90862e+08	4.17094e+08	8.05441e+08	8.12166e+08	6.02478e+08	9.07303e+08	9.66982e+08	9.69236e+08	9.42645e+08	1.06583e+07	1.11165e+07	6.84496e+06	8.10406e+06	5.3353e+06	1.32964e+07	0	5.33325e+06	5.3453e+06	3.08601e+06	4.96828e+06	2.69224e+06	3.06734e+06	976425	2.07075e+06	1.40617e+06	1.32329	1.36875	1.13613	0.893204	0.551748	1.37185	0	0.565775	0.669107	0.501558
DG(34:2)	C37H68O5	11.78	+	[M+NH4]+	FA, MG, DG, TG	1.14	4.854	1.54467e+08	2.16472e+08	8.76707e+07	6.9805e+07	5.17355e+07	7.69841e+07	7.69841e+07	7.40475e+07	9.18093e+07	4.24781e+07	7.87027e+07	4.76979e+07	6.06242e+07	5.14397e+07	5.84902e+07	1.68271e+08	752741	754846	489591	455367	426470	1.10423e+06	0	1.42159e+06	1.87542e+06	1.82535e+06	2.47174e+06	1.117e+06	1.11958e+06	841098	1.90229e+06	1.22379e+06	1.77207	0.959111	1.02644	0.75113	0.829068	1.88789	0	0.844822	2.55304	2.53728
DG(38:2)	C41H76O5	12.27	+	[M+NH4]+	FA, MG, DG, TG	1	4.615	2.19373e+07	3.43927e+07	9.43556e+06	6.00582e+06	8.96595e+06	1.15279e+07	9.43556e+06	7.68275e+06	1.71392e+07	9.87008e+06	1.08074e+07	1.50419e+07	2.9494e+07	1.05693e+07	1.41189e+07	4.70434e+07	36622.8	17281.4	20679.4	68847.7	18577.2	23943.5	0	51902.4	6748.86	5990.61	13557.1	3470.72	3744.32	4629.95	3522.45	8641.8	0.371048	0.159903	0.137479	0.233429	0.175766	0.169585	0	0.110329	0.339769	0.457047
DG(38:5)	C41H70O5	11.85	+	[M+NH4]+	FA, MG, DG, TG	1.85	4.608	1.66022e+07	2.17666e+07	7.20183e+06	4.78731e+06	5.32538e+06	1.14343e+07	9.07025e+06	9.07025e+06	1.11489e+07	6.89429e+06	9.2558e+06	7.14252e+06	7.67877e+06	8.80615e+06	9.83056e+06	2.95404e+07	29490.6	14541.3	3785.26	6365.52	9743.55	34701.5	0	66490.2	44972.1	31267.4	84476.3	62530	28502.3	11295.4	24222.4	24935.4	0.427754	0.157105	0.0529961	0.0828976	0.110645	0.352996	0	0.225083	0.625354	0.689619
MG(18:2)	C21H38O4	7.83	+	[M+NH4]+	FA, MG, DG, TG	-1.56	4.60786	623644	357252	295218	227502	261241	580736	295218	192201	303538	395264	348301	473567	767237	427422	439451	920610	6615.8	10976.5	16757	23983.1	3300.56	19936.1	0	37834.4	1774.95	4047.21	12719.3	4272.55	4729.65	576.343	3793.3	1788.41	1.67377	3.15145	3.53846	3.12591	0.772203	4.5366	0	4.10971	0.608172	1.04882
TG(44:1)	C47H88O6	13.23	+	[M+NH4]+	FA, MG, DG, TG	2.53	4.60786	1.3957e+07	1.56489e+07	1.21814e+07	2.12556e+07	1.35854e+07	3.32518e+07	1.3957e+07	1.2356e+07	1.1796e+07	1.80682e+07	9.36657e+06	8.01152e+06	5.48871e+06	7.99271e+06	2.18574e+07	1.57445e+07	11761	1648.41	0	0	4181.35	5779.66	0	11353.7	3109.72	289.425	1877.23	1151.93	1039.26	1626.6	2456.52	647.719	0.0650926	0.0175989	0	0	0.0523146	0.0264426	0	0.072112	0.329928	0.0352505
DG(32:1)	C35H66O5	11.69	+	[M+NH4]+	FA, MG, DG, TG	1.06	4.514	5.04101e+07	7.24567e+07	2.61254e+07	2.6303e+07	1.69227e+07	2.74698e+07	2.6303e+07	1.91198e+07	2.89747e+07	2.80621e+07	2.01631e+07	1.32696e+07	1.75396e+07	1.61741e+07	2.74061e+07	6.98426e+07	737401	447248	177424	181415	206668	1.14328e+06	0	1.25055e+06	449677	328557	468509	204743	282772	120579	272039	135842	2.62774	2.21815	1.33708	1.03432	1.27777	4.17163	0	1.79052	5.3131	4.6704
DG(34:1)	C37H70O5	11.95	+	[M+NH4]+	FA, MG, DG, TG	0.89	4.514	4.41931e+08	4.70976e+08	1.6612e+08	1.82138e+08	1.448e+08	2.0311e+08	1.82138e+08	1.6734e+08	2.64725e+08	1.98772e+08	1.77799e+08	1.34662e+08	1.64795e+08	1.26076e+08	3.33626e+08	4.16676e+08	4.62972e+06	3.10978e+06	1.6873e+06	1.49959e+06	1.24972e+06	1.05268e+07	0	5.75144e+06	2.33276e+06	1.51931e+06	3.02699e+06	1.25962e+06	1.21689e+06	787801	964994	823706	2.32916	1.74904	1.25299	0.909974	0.991248	3.15526	0	1.38031	4.74337	3.35566
DG(36:1)	C39H74O5	12.22	+	[M+NH4]+	FA, MG, DG, TG	1.3	4.41	3.49822e+07	4.65391e+07	1.40253e+07	1.34691e+07	1.34109e+07	2.58992e+07	1.40253e+07	1.28676e+07	4.32493e+07	2.97523e+07	3.08644e+07	2.12382e+07	4.33368e+07	1.76614e+07	2.58334e+07	7.72928e+07	128858	90293.7	44639.2	148277	48595.2	126112	0	251795	32284.9	23635.1	38523.1	20107.2	9667.41	8502.5	22299.9	7289.97	0.433103	0.29255	0.210183	0.342151	0.275148	0.488174	0	0.325767	0.986266	1.11487
DG(36:5)	C39H66O5	11.56	+	[M+NH4]+	FA, MG, DG, TG	1.03	4.226	1.00153e+06	2.04945e+06	1.1984e+06	807967	722636	1.08197e+06	1.00153e+06	890436	1.03031e+06	553886	1.01187e+06	510015	570565	1.00167e+06	1.13646e+06	2.86718e+06	0	0	1884.32	2961.84	2950.85	2648.61	0	540.183	5731.11	30024.5	13781.2	3433.45	9227.73	19925	30979.4	21389.7	0	0	0.369463	0.519107	0.294594	0.233058	0	0.0188402	0.298346	1.17629
C22:1	C22H42O2	2.187	-	[M-H]-	FA, MG, DG, TG	-1.17	3.786	2.11471e+06	749658	780810	774291	1.72376e+06	895075	4.46679e+06	2.04785e+06	510617	453904	1.08751e+06	688313	455505	629716	681579	1.72738e+06	38812.5	1631.26	4946.82	12231.9	15119	5644.24	129291	49981.9	0	0	4537.76	8466.62	1161.05	0	3756.42	3728.67	1.83536	0.217601	0.63355	1.57976	0.87709	0.630588	2.89449	2.4407	0	0
DG(36:4)	C39H68O5	11.76	+	[M+NH4]+	FA, MG, DG, TG	1.78	3.673	1.94369e+07	2.12823e+07	1.34246e+07	9.54826e+06	6.96668e+06	1.27681e+07	1.27681e+07	1.21114e+07	1.25803e+07	6.77678e+06	1.08287e+07	7.26476e+06	7.45918e+06	1.09645e+07	1.09207e+07	2.98414e+07	8111.13	20702.8	49097.6	9363.4	6991.23	14295	0	6963.55	52026.6	102043	82680.6	33751.2	62307.9	64587.6	123663	94006.1	0.11969	0.191185	0.675832	0.125529	0.0637627	0.130898	0	0.0233352	0.297378	0.632903
TG(48:0)	C51H98O6	14	+	[M+NH4]+	FA, MG, DG, TG	1.31	3.64102	5.21681e+06	4.65004e+06	4.7578e+06	5.00128e+06	4.39711e+06	2.67548e+06	4.65004e+06	4.15282e+06	3.75016e+06	2.82033e+06	1.82825e+06	2.43153e+06	1.89808e+06	2.77665e+06	1.99287e+06	2.89295e+06	3323.14	6703.12	6732.92	163.503	4239.21	3988.54	0	2670.74	7638.61	4657.46	7740.15	2505.37	6597.19	990.713	6002.12	3531.2	0.117828	0.366642	0.2769	0.00861415	0.152674	0.20014	0	0.0923188	0.447877	0.365552
DG(40:5)	C43H74O5	12.08	+	[M+NH4]+	FA, MG, DG, TG	2.82	3.641	1.83554e+06	3.13852e+06	860422	651738	617602	1.32515e+06	860422	850579	1.22494e+06	558946	928161	659472	891362	819495	1.00952e+06	3.27805e+06	0	2920	1070.9	1115.34	349.234	200.41	0	664.945	4541.15	591.437	5925.55	6953.49	1432.15	3601.39	0	4012.21	0	0.314601	0.162387	0.125128	0.0426158	0.019852	0	0.0202848	0.459395	0.0817645
DG(30:0)	C33H64O5	11.64	+	[M+NH4]+	FA, MG, DG, TG	0.88	3.504	1.11174e+06	1.62496e+06	898328	712738	636455	1.16622e+06	898328	579404	1.04848e+06	823429	999248	366016	588231	672243	1.39688e+06	2.87213e+06	14757.8	12034.3	85.9873	5940.25	6291.3	7297.54	0	16654.6	9014.23	1063.74	8148.98	1859.13	6608.86	2048.48	5651.37	4560.97	1.79224	1.20433	0.0234928	1.00985	0.935867	0.522415	0	0.579869	3.02356	1.01588
DG(42:10)	C45H68O5	11.64	+	[M+NH4]+	FA, MG, DG, TG	-1.01	3.269	1.51463e+07	1.78087e+07	1.78961e+07	1.88696e+07	2.04907e+07	1.79566e+07	1.78961e+07	1.25514e+07	1.5741e+07	2.1761e+07	1.72808e+07	1.73256e+07	1.75667e+07	1.98274e+07	1.14725e+07	1.49375e+07	175637	240508	161591	128831	102113	155898	0	70558	127049	29691.8	72291.2	59332.4	78373.7	9347.15	41306.6	16681.1	0.807116	1.39177	0.932672	0.733385	0.515007	1.35889	0	0.472354	0.878616	0.378984
MG(24:3)	C27H48O4	9.299	+	[M+NH4]+	FA, MG, DG, TG	-2.37	3.21825	767630	300442	186421	255020	324062	477478	324062	335083	94928	171880	289443	918861	1.93342e+06	620047	337622	1.18719e+06	505.374	2556.4	10140.9	21137.7	3427.67	4078.03	0	14278.5	112.205	460.627	974.762	0	0	0	826.97	2207.09	0.294028	0.883215	1.10364	1.09328	0.552808	1.20787	0	1.20271	0.0848012	0.45533
DG(32:0)	C35H68O5	11.89	+	[M+NH4]+	FA, MG, DG, TG	1.38	2.827	1.22546e+07	1.57528e+07	6.37643e+06	6.34439e+06	4.3919e+06	7.05938e+06	6.37643e+06	4.14995e+06	1.19869e+07	1.35311e+07	7.43715e+06	3.42681e+06	4.7432e+06	3.72292e+06	5.74457e+06	2.15641e+07	352803	61625.1	18658.9	14718.4	32866.5	180191	0	207263	151040	54529.9	150106	30577.4	30289.2	16058.7	33195	27258.8	2.60734	0.828611	0.544499	0.310306	0.882815	3.13672	0	0.961149	5.51496	3.00888
TG(54:0)	C57H110O6	14.96	+	[M+NH4]+	FA, MG, DG, TG	3.27	2.74056	1.49998e+07	1.55705e+07	1.46513e+07	2.07117e+07	1.24444e+07	2.18575e+07	1.49998e+07	1.3476e+07	1.98076e+07	1.7269e+07	1.21187e+07	1.23729e+07	9.82657e+06	7.61179e+06	2.07292e+07	1.32982e+07	35986.8	15151.1	5261.14	1153.29	2825.49	44795	0	6339.43	74667.9	26639.7	5087.3	4816.39	3899.86	0	7930.37	0	0.20839	0.125022	0.0425215	0.0117364	0.0371199	0.216096	0	0.0476714	2.26645	1.51439
TG(54:1)	C57H108O6	14.67	+	[M+NH4]+	FA, MG, DG, TG	2.23	2.74056	1.61494e+07	4.15787e+07	2.9453e+07	4.95799e+07	4.90804e+07	4.26553e+07	4.15787e+07	3.56561e+07	5.16907e+07	3.14867e+07	7.65749e+07	4.96795e+07	2.876e+07	1.03602e+07	3.8874e+07	3.7527e+07	62623.5	23776.8	26967.4	8415.92	4794.64	26684.9	0	18566.1	109488	54963.9	21565.3	18966	21086.2	1085.68	17877.4	4033.15	0.198889	0.0310504	0.0542828	0.0292626	0.0462794	0.0686446	0	0.049474	1.00372	0.546439
TG(52:2)	C55H102O6	14.09	+	[M+NH4]+	FA, MG, DG, TG	2.06	2.70717	4.50139e+08	4.37806e+08	4.72883e+08	5.41251e+08	4.96011e+08	4.60672e+08	4.72883e+08	4.76443e+08	4.82014e+08	4.34641e+08	4.81584e+08	4.28334e+08	4.21424e+08	4.51289e+08	4.81604e+08	4.14646e+08	614958	4.50826e+06	242458	1.00457e+06	787400	532508	0	362991	2.13558e+06	1.41824e+06	1.34089e+06	880781	1.21859e+06	586161	1.39299e+06	785994	0.141487	0.936132	0.056605	0.238376	0.174478	0.11057	0	0.0875424	0.938755	0.574668
DG(40:4)	C43H76O5	12.23	+	[M+NH4]+	FA, MG, DG, TG	0.39	2.707	1.83671e+06	2.59747e+06	713679	514174	729688	1.19428e+06	729688	650379	1.70605e+06	997077	1.11703e+06	721068	1.41066e+06	721402	1.06671e+06	7.58658e+06	4861.91	2635.02	508.397	6710.7	3778.56	5018.21	0	4166.37	3926.17	2732.06	5495.3	2476.7	3534.67	349.067	813.632	2917.47	0.487616	0.235894	0.0705061	0.475713	0.52378	0.470439	0	0.0549177	0.748989	0.845169
DG(40:7)	C43H70O5	11.82	+	[M+NH4]+	FA, MG, DG, TG	-1.13	2.707	8.44068e+06	1.1254e+07	6.40178e+06	3.47033e+06	2.82952e+06	5.91038e+06	6.40178e+06	8.57368e+06	3.48325e+06	1.5167e+06	4.06027e+06	4.87918e+06	6.04169e+06	6.54135e+06	3.67708e+06	1.05036e+07	882.626	21658.7	14432.7	32204.8	13755.1	10835.5	0	22833.4	5070.99	17303.8	14474.5	6944.05	4886.61	2806.24	8013.28	4712.07	0.0581939	0.53343	0.295802	0.533043	0.210279	0.294677	0	0.217387	0.0803619	0.37936
DG(44:10)	C47H72O5	18.224	+	[M+NH4]+	FA, MG, DG, TG	-1.33	2.519	8.7147e+07	1.2661e+08	9.14763e+07	9.02642e+07	9.19424e+07	1.01234e+08	9.14763e+07	8.64485e+07	3.80563e+07	4.20939e+07	1.05708e+08	6.86105e+07	8.2449e+07	9.91736e+07	9.00021e+07	1.00407e+08	193849	217228	310406	203846	124099	365381	0	124987	565400	195259	327023	121874	172867	29736.6	138052	58121.1	0.460515	0.205498	0.452417	0.247238	0.125133	0.40597	0	0.12448	0.372217	0.147308
TG(52:0)	C55H106O6	14.63	+	[M+NH4]+	FA, MG, DG, TG	2.55	2.50352	2.11969e+07	1.94095e+07	1.91948e+07	1.96377e+07	2.17162e+07	2.19188e+07	1.96377e+07	1.44345e+07	1.82916e+07	3.17876e+07	6.79301e+06	1.58888e+07	3.50488e+06	7.82972e+06	2.1541e+07	2.03962e+07	83333.4	18352.6	9945.54	0	0	35654.9	0	11865	147142	43326.1	28689.4	12675.8	8486.3	0	20668.4	0	0.262157	0.270169	0.0625946	0	0	0.165521	0	0.0581724	2.26008	1.20113
MG(22:3)	C25H44O4	8.77	+	[M+NH4]+	FA, MG, DG, TG	-1.62	2.12312	5.91844e+06	3.3007e+06	1.57662e+06	1.98524e+06	1.99308e+06	4.41008e+06	1.99308e+06	1.8139e+06	2.12622e+06	2.02256e+06	2.19674e+06	3.9502e+06	1.24137e+07	4.52854e+06	2.40674e+06	1.49675e+07	8928.41	6844.05	11800.2	9037.25	1466.57	16120.1	0	35644.3	4637.98	2281.74	0	1309.11	1257.09	1055.98	1109.93	335.137	0.441441	0.311555	0.298723	0.0728008	0.0323851	0.66979	0	0.238145	0.359714	0.232028
DG(38:6)	C41H68O5	11.76	+	[M+NH4]+	FA, MG, DG, TG	-0.26	2.003	1.16926e+08	1.16483e+08	4.42136e+07	2.26807e+07	1.13112e+07	3.76651e+07	4.31861e+07	4.31861e+07	2.15859e+07	7.89461e+06	2.72615e+07	1.67751e+07	1.73714e+07	3.15063e+07	2.72481e+07	8.83474e+07	296455	459686	255316	294997	305468	579051	0	1.41519e+06	444445	510366	894591	367037	210391	118669	334326	161452	3.75515	1.68621	1.52199	1.69817	0.969545	2.12511	0	1.60185	1.48314	1.92517
TG(56:1)	C59H112O6	14.99	+	[M+NH4]+	FA, MG, DG, TG	1.54	1.90207	1.91979e+07	2.18104e+07	1.81606e+07	1.50379e+07	1.39544e+07	2.76504e+07	1.81606e+07	1.70823e+07	2.50411e+07	1.84955e+07	1.54624e+07	2.47194e+07	2.24023e+07	1.8256e+07	2.43316e+07	2.75761e+07	11105.1	22549.5	8690.47	1896.5	0	17785.3	0	2761.71	25235.2	13760.8	6349.39	4541.18	2442.23	762.164	4412.99	885.056	0.0600419	0.145835	0.0351564	0.00846563	0	0.0730953	0	0.0100149	0.52203	0.202834
C14:0	C14H28O2	2.294	-	[M-H]-	FA, MG, DG, TG	-0.31	1.825	1.02854e+07	8.56866e+06	1.60382e+07	1.15e+07	2.10204e+07	1.61769e+07	2.08487e+07	1.34672e+07	1.34714e+07	9.72194e+06	2.54102e+07	7.4592e+06	7.17466e+06	8.50077e+06	1.67959e+07	1.93463e+07	85517.7	25661.1	492170	186127	404781	168021	581262	413642	171412	79968.6	436106	64697.1	54688.5	36978.1	340907	269861	0.831446	0.299476	3.06873	1.61849	1.92565	1.03865	2.788	3.07148	1.27242	0.822558
C10:1	C10H18O2	2.451	-	[M-H]-	FA, MG, DG, TG	-0.68	1.748	671688	777330	718819	487430	924624	763812	1.24244e+06	981946	297946	370697	373200	494094	375747	570077	515956	367643	3185.65	3700.24	3726.7	6455.16	6902.01	3171.9	11203.1	5687.36	817.354	0	3010.9	829.669	882.87	1981.37	4853.85	2645.55	0.474275	0.476018	0.518448	1.32433	0.746466	0.415272	0.901704	0.579193	0.274329	0
TG(46:0)	C49H94O6	13.7	+	[M+NH4]+	FA, MG, DG, TG	3.14	1.61631	2.90305e+06	2.34763e+06	3.57704e+06	3.78313e+06	4.52079e+06	4.29287e+06	3.57704e+06	2.44544e+06	3.00406e+06	4.6145e+06	1.81708e+06	2.37955e+06	1.94063e+06	2.55563e+06	3.40184e+06	2.56094e+06	0	546.611	930.886	4260.07	0	6384.12	0	21791.9	1459.42	2054.4	295.245	0	319.186	2204.03	1393.56	233.117	0	0.0300818	0.0391203	0.21952	0	0.187667	0	0.850933	0.483686	1.11069
3-Oxooctadecanoic acid	C18H34O3	2.301	-	[M-H]-	FA, MG, DG, TG	0.42	1.616	2.17965e+06	1.95963e+06	380520	2.27281e+06	583780	1.15269e+06	2.55226e+06	2.08243e+06	2.38119e+06	2.99333e+06	1.35575e+06	1.50013e+06	1.5001e+06	2.2998e+06	963537	2.67578e+06	0	254.689	12559.5	12076.4	13270.6	810.322	6817.97	4228.45	0	12182.6	3618.18	5271.31	0	5703.44	0	3513.17	0	0.0129968	3.30062	0.531343	2.27322	0.0702985	0.267134	0.203054	0	0.406992
C18:0	C18H36O2	2.223	-	[M-H]-	FA, MG, DG, TG	1.65	1.616	6.06008e+07	4.44523e+07	2.2669e+07	3.32163e+07	4.86908e+07	5.15621e+07	3.69259e+07	2.42279e+07	3.5509e+07	4.41382e+07	4.71944e+07	3.05936e+07	5.42339e+07	4.41578e+07	3.32522e+07	1.29804e+08	197132	5945.78	5795.41	88833.9	43483.3	50687.5	7690.94	4246.67	12417.5	17585.2	77372.6	60251.9	125330	6988.65	263318	1.17769e+06	0.325297	0.0133756	0.0255654	0.267441	0.089305	0.0983038	0.020828	0.017528	0.0349699	0.0398414
C24:5	C24H38O2	2.181	-	[M-H]-	FA, MG, DG, TG	0.02	1.609	1.31774e+06	641865	550800	290954	384715	378211	1.26802e+06	840829	217834	100733	760678	255544	274973	512208	639696	1.48234e+06	7618.28	484.958	1552.12	981.985	2543.25	714.75	10951.9	8670.05	0	0	1329.34	1568.49	2100.04	1540.79	2094.41	1492.52	0.578133	0.0755545	0.281794	0.337505	0.661074	0.188982	0.863702	1.03113	0	0
C20:0	C20H40O2	2.202	-	[M-H]-	FA, MG, DG, TG	0.97	1.487	2.8517e+06	2.18695e+06	795339	1.08807e+06	2.20361e+06	1.58825e+06	2.14301e+06	1.07732e+06	1.441e+06	1.38943e+06	1.85301e+06	641578	538066	1.57227e+06	808336	1.4907e+06	9195.21	0	2609.79	1590.35	1830.04	800.469	2325.48	0	3531.27	86.1684	4675.59	2747.27	2838.07	1705.43	2736.74	0	0.322447	0	0.328136	0.146163	0.0830475	0.0503994	0.108515	0	0.245057	0.00620171
2-Methylmaleate	C5H6O4	4.732	-	[M-H]-	FA, MG, DG, TG	0.19	1.32	8.68672e+07	5.45766e+07	5.89445e+07	7.55694e+07	4.4912e+07	9.4829e+07	5.89445e+07	5.17501e+07	3.30056e+07	6.61214e+07	4.42027e+07	5.77281e+07	3.51597e+07	5.63612e+07	8.80728e+07	1.09437e+08	368150	432171	568371	922901	365423	910272	0	358373	709175	264787	1.19741e+06	425255	619611	290216	966901	56667.1	0.423807	0.79186	0.964249	1.22126	0.813643	0.959909	0	0.692508	2.14865	0.400456
TG(50:0)	C53H102O6	14.31	+	[M+NH4]+	FA, MG, DG, TG	2.28	1.27771	4.66547e+06	4.6479e+06	5.6109e+06	4.67802e+06	4.9704e+06	1.54194e+06	4.67802e+06	5.18015e+06	4.8912e+06	2.2994e+06	2.28084e+06	2.36854e+06	2.34811e+06	3.70871e+06	1.5506e+06	2.27936e+06	0	317.98	3274.01	2972.05	0	12.0805	0	11211.6	56010.9	302.496	0	13197.9	0	2222.09	293.488	18933.5	0	0.0139414	0.138229	0.126572	0	0.000779082	0	0.491873	1.12118	0.0172159
TG(54:2)	C57H106O6	14.4	+	[M+NH4]+	FA, MG, DG, TG	2.18	1.18159	2.92177e+08	2.56013e+08	2.84625e+08	3.24894e+08	2.7078e+08	3.07706e+08	2.84625e+08	2.5935e+08	3.27801e+08	2.79906e+08	2.87016e+08	2.86374e+08	2.44813e+08	2.56099e+08	1.22945e+08	2.4493e+08	821603	1.50858e+06	111144	95119.7	79422.6	272037	0	136809	323501	172196	170214	90998.3	116561	45595.7	100319	76278.8	0.293528	0.525607	0.038811	0.038854	0.0310124	0.221268	0	0.0558563	0.592465	0.302132
2-Hydroxyadipic acid	C6H10O5	10.143	-	[M-H]-	FA, MG, DG, TG	0.65	1.099	7.53486e+07	4.22252e+07	1.35338e+08	1.02659e+08	1.19565e+08	4.36602e+07	1.11586e+08	7.25933e+07	4.15982e+07	3.21744e+07	7.84108e+07	1.08634e+08	1.22627e+08	1.04504e+08	8.43918e+07	6.25046e+07	1.11659e+07	7.95855e+06	4.30089e+07	1.86523e+07	2.20519e+07	1.39338e+07	3.80893e+07	2.53781e+07	1.14515e+07	8.7731e+06	1.91085e+07	3.33528e+07	3.91514e+07	2.9018e+07	2.61422e+07	1.84653e+07	14.819	18.8479	31.7789	18.1691	18.4435	31.9143	34.1345	34.9593	27.5289	27.2673
C16:0	C16H32O2	2.251	-	[M-H]-	FA, MG, DG, TG	-0.28	1.044	8.15981e+07	7.12174e+07	5.05912e+07	5.63655e+07	9.26144e+07	8.20409e+07	8.93211e+07	6.21742e+07	7.51167e+07	6.94101e+07	8.38773e+07	4.78874e+07	6.83562e+07	6.2283e+07	6.65405e+07	1.54598e+08	423206	464328	305665	436995	1.73876e+06	183475	376052	233104	379360	309332	402585	209759	190228	22247.3	703781	793936	0.518647	0.651987	0.604186	0.775289	1.87742	0.223638	0.421012	0.374921	0.505028	0.445659
C20:1	C20H38O2	2.204	-	[M-H]-	FA, MG, DG, TG	-0.65	0.995	8.25823e+06	6.23508e+06	1.00541e+07	4.72754e+06	1.65357e+07	9.27203e+06	1.88996e+07	1.27612e+07	7.48108e+06	6.05925e+06	1.36411e+07	5.04701e+06	6.8033e+06	4.41544e+06	1.22747e+07	3.20143e+07	31509.4	980.865	48922.5	24364.1	81269.3	3090.23	62978.8	36950	31207	10052	57832.3	3919.96	10036.6	0	60912.2	20564.2	0.381551	0.0157314	0.486591	0.515365	0.491478	0.0333285	0.333229	0.28955	0.417146	0.165895
C12:0	C12H24O2	2.35	-	[M-H]-	FA, MG, DG, TG	0.44	0.554	2.95554e+06	5.59067e+06	4.34156e+06	2.37739e+06	3.80539e+06	2.82716e+06	4.07117e+06	5.78594e+06	2.63527e+06	2.86619e+06	4.21914e+06	2.09339e+06	1.93793e+06	2.22681e+06	2.75488e+06	3.6597e+06	11798	0	24531	13927.2	32682.1	25174.9	103495	52601.4	17111.6	6033.82	45452.6	3029.32	25157.4	6507.07	69620.7	106320	0.399183	0	0.565027	0.585821	0.858837	0.890464	2.54214	0.909124	0.649331	0.210517
C10:0	C10H20O2	2.426	-	[M-H]-	FA, MG, DG, TG	0.08	0.49	2.85654e+06	2.97843e+06	1.22462e+06	1.29859e+06	1.42414e+06	1.93617e+06	1.49812e+06	1.14557e+06	1.30993e+06	1.37417e+06	1.58369e+06	1.08399e+06	1.03437e+06	1.5854e+06	1.46658e+06	1.71315e+06	3057.75	1877.1	14230.6	1956.74	17455.6	6940.07	40623.9	24221.3	2992.57	2008.89	12695.6	5390.71	3340.31	2422.64	23741.9	35373.5	0.107044	0.0630232	1.16204	0.150682	1.22569	0.358442	2.71166	2.11435	0.228453	0.146189
3-Hydroxybutyrate	C4H8O3	8.864	-	[M-H]-	FA, MG, DG, TG	-0.18	0.401	260897	257726	254172	232575	185068	104010	249334	177575	123359	67435.8	196594	115184	113446	182841	199690	198230	53722.6	53749.1	66394.5	65194.5	38516	8740.02	66849.3	46884.3	25453.2	8070.74	55208.1	20422.7	23746.3	27328.3	59480.5	42020	20.5915	20.8551	26.1219	28.0316	20.8117	8.40304	26.8111	26.4025	20.6334	11.968
MG(18:0)	C21H42O4	13.671	+	[M+H]+	FA, MG, DG, TG	-1.14	0.382639	226909	194765	309939	197033	240557	187361	226909	294360	156552	247920	292156	206893	321055	222139	248358	163471	4808	2414.18	2687.53	2922.87	0	4003.32	0	2443.3	3360.07	184.565	3481.01	122.823	0	0	5346.47	2427.49	1.93934	0.826333	1.29899	0.910395	0	1.61191	0	1.49464	1.11674	0.0630923
C16:1	C16H30O2	2.26	-	[M-H]-	FA, MG, DG, TG	-0.86	0.3	3.12318e+07	1.56856e+07	1.68988e+07	1.4092e+07	2.70662e+07	3.74214e+07	2.46827e+07	2.03004e+07	1.29848e+07	1.50427e+07	1.92863e+07	2.61695e+07	5.46876e+07	2.75671e+07	2.10171e+07	5.0355e+07	14473	5111.69	78310.6	22037.8	48305.3	9821.03	42757.2	33526.6	46311.7	12081.2	41055.6	5736.07	1407.47	1140.54	53357.2	48709.9	0.0463407	0.0325884	0.463409	0.156385	0.178471	0.0262445	0.173228	0.165153	0.356661	0.0803125
2-Methylglutarate	C6H10O4	12.154	-	[M-H]-	FA, MG, DG, TG	2.88	0.253	272625	451544	627091	323071	490650	747290	517894	473639	399312	574335	369660	317792	397586	447163	583892	456782	0	91808.8	4747.32	10996.6	2524.91	10179	0	58496	31427.2	55899.4	1218.31	0	44473.2	0	8670.38	0	0	20.3322	0.757039	3.40377	0.514606	1.36212	0	12.3503	7.87033	9.7329
DG(42:7)	C45H74O5	12.01	+	[M+NH4]+	FA, MG, DG, TG	-0.17	0.217	699575	1.35906e+06	453938	336927	228966	707441	546172	546172	415635	112498	562043	337677	495615	399977	541430	1.45849e+06	2377.41	2714.23	5513.98	3832.66	4505.35	4165.91	0	0	2415.37	2494.5	3574.51	1944.34	5090.59	2462.1	4810.48	3093.41	2.11329	0.482922	1.63291	0.773313	1.1264	0.769428	0	0	0.56851	0.915921
MG(22:6)	C25H38O4	9.506	+	[M+NH4]+	FA, MG, DG, TG	-0.23	0.190174	192468	933154	217771	78531.2	117363	75921.6	117363	93644.9	130943	31252.5	47202	59788.6	128584	114920	43354.5	125252	0	468.06	0	789.295	1707.46	939.121	0	1414.1	3026.25	0	9235.4	3226.85	1425.09	764.797	5138.89	890.984	0	0.99161	0	0.613836	1.48578	2.16614	0	1.129	0.962367	0
2-Hydroxyisovalerate	C5H10O3	3.232	-	[M-H]-	FA, MG, DG, TG	-0.74	0.171	2.10678e+07	2.51366e+07	4.63296e+07	3.03161e+07	3.35235e+07	3.31767e+07	2.48074e+07	2.12796e+07	3.65695e+07	4.48164e+07	1.80013e+07	1.7609e+07	2.04031e+07	3.14907e+07	3.61816e+07	3.97908e+07	13828.7	1.64843e+06	2567.19	2.15902e+06	0	5.57986e+06	1.12707e+06	802708	1.32399e+07	13251.3	702947	0	529242	0	721241	554601	0.0656391	6.55791	0.00554114	7.12168	0	16.8186	4.54328	3.7722	36.2048	0.0295681
DG(34:0)	C37H72O5	12.17	+	[M+NH4]+	FA, MG, DG, TG	0.71	0.137	6.09719e+06	8.42906e+06	3.4223e+06	2.91926e+06	2.51138e+06	4.44063e+06	3.4223e+06	2.29124e+06	8.05148e+06	6.59657e+06	6.09051e+06	2.67197e+06	3.5952e+06	2.25405e+06	6.71138e+06	9.32884e+06	56162.2	16354.9	3350.13	6806.35	6476.46	57850.6	0	68410.1	16506.8	5160.36	12468.3	669.476	1681.75	1775.26	5009.59	4484.75	0.851386	0.268531	0.12538	0.189318	0.287325	0.861977	0	0.733319	1.28837	0.489508
C18:1	C18H34O2	2.227	-	[M-H]-	FA, MG, DG, TG	-0.53	0.091	1.57581e+08	7.53668e+07	9.27497e+07	7.71289e+07	1.37194e+08	2.18611e+08	1.482e+08	1.29017e+08	8.27495e+07	7.88885e+07	1.44209e+08	1.49561e+08	4.49727e+08	1.36847e+08	1.4067e+08	4.28298e+08	248562	7988.26	142930	166626	199012	104062	125392	86148.1	166221	73298.9	228520	98279.7	146041	6447.76	345634	279647	0.157736	0.0105992	0.154103	0.216036	0.145059	0.0476017	0.0846101	0.0667728	0.200873	0.0929146
C20:3	C20H34O2	2.211	-	[M-H]-	FA, MG, DG, TG	-0.63	0	6.00556e+06	4.40922e+06	1.1087e+07	4.78587e+06	1.70489e+07	1.34838e+07	1.77726e+07	1.21716e+07	9.68513e+06	8.72218e+06	1.6192e+07	6.16462e+06	7.28547e+06	7.51031e+06	1.47154e+07	3.86572e+07	5304.38	445.483	14420.6	6335.94	15377.5	0	29771.3	15229.4	8471.86	946.141	15101	2520.59	3450.77	3557.86	13579.6	3124.02	0.0883245	0.0101035	0.130067	0.132389	0.0901963	0	0.167512	0.125123	0.0874729	0.0108475
TG(46:1)	C49H92O6	13.47	+	[M+NH4]+	FA, MG, DG, TG	7.93	0	3.90248e+07	3.88346e+07	3.85666e+07	4.67723e+07	4.82527e+07	6.8373e+07	3.90248e+07	2.82179e+07	3.86412e+07	6.31104e+07	2.4308e+07	3.05991e+07	2.53244e+07	3.28203e+07	4.69013e+07	5.21078e+07	18272.4	4387.67	0	470.042	6266.25	0	0	0	17335.3	7044.71	5658.47	3976.7	6478.66	678.376	7050.4	244.848	0.0289531	0.0180503	0	0.00185608	0.0190926	0	0	0	0.796484	0.667268
TG(46:3)	C49H88O6	13.11	+	[M+NH4]+	FA, MG, DG, TG	4.23	0	1.22853e+07	1.46722e+07	8.12355e+06	1.98805e+07	7.22666e+06	3.16898e+07	1.22853e+07	8.57388e+06	6.41705e+06	1.00866e+07	7.53258e+06	4.76744e+06	3.32066e+06	5.01015e+06	1.02079e+07	9.26849e+06	30644.9	1128.89	1243.91	0	2694.38	0	0	0	3838.6	8415.09	3685.31	3397.14	9313.25	10687	5146.75	8784.81	0.303819	0.0149868	0.0260918	0	0.0537785	0	0	0	0.282602	0.255975
TG(48:3)	C51H92O6	13.34	+	[M+NH4]+	FA, MG, DG, TG	1.65	0	1.00507e+08	1.5512e+08	7.30272e+07	1.24925e+08	7.41734e+07	1.87981e+08	1.00507e+08	6.84324e+07	7.72055e+07	1.11571e+08	5.5365e+07	3.79166e+07	4.06177e+07	5.78324e+07	8.87712e+07	9.28845e+07	280249	13784.4	3491.71	0	89381.3	97990.7	0	0	8848.89	21532.4	4058.01	16959.2	19241.6	8882.46	4082.47	9308.29	0.251184	0.0248973	0.00920892	0	0.154552	0.110386	0	0	0.0874458	0.196851
TG(50:1)	C53H100O6	14.02	+	[M+NH4]+	FA, MG, DG, TG	3.56	0	1.30725e+08	1.38353e+08	1.25245e+08	1.37933e+08	1.08704e+08	1.32511e+08	1.30725e+08	1.09082e+08	1.38883e+08	1.30847e+08	9.36348e+07	8.53581e+07	7.39224e+07	8.26861e+07	1.48839e+08	1.60628e+08	64813.5	22686.5	24960.4	20689.6	2052.15	29348.9	0	58041.6	263710	122136	106113	81275.9	96557.2	66892.4	101206	76112	0.0495338	0.0242287	0.029242	0.0279883	0.00248186	0.0197186	0	0.0361342	0.780375	0.385657
Guanosine Diphosphate Mannose	C16H25N5O16P2	14.986	-	[M-H]-	Nucleotide and nucleoside derivatives	0.72	2.74056	313697	185605	779244	646816	838045	670876	727052	810353	548499	360205	863950	760160	699414	305055	607231	467381	17328.9	10498.5	95188	36695.4	67375.2	65403.9	82041.6	88549.5	59781.8	31713.8	101362	94570	95525.7	28162.5	76759.2	44447.9	5.5241	5.65639	12.2154	5.67323	8.03956	9.74904	11.2841	10.9273	10.8992	8.80437
Methyladenosine monophosphate	C11H15N5O7P	14.841	-	[M-H]-	Nucleotide and nucleoside derivatives	2.15	2.74056	958564	1.07643e+06	835463	920508	731294	826436	791259	990603	748085	794622	1.01552e+06	755928	753950	969045	930194	968147	0	0	3157.21	6575.65	5757.11	2398.85	0	0	5542.86	8283.29	8838.44	4121.44	3546.05	573.454	7460.24	3400.18	0	0	0.377899	0.71435	0.78725	0.290265	0	0	0.74094	1.04242
Uridine diphosphate N-acetylglucosamine	C17H27N3O17P2	14.436	-	[M-H]-	Nucleotide and nucleoside derivatives	0.24	1.59852	1.95103e+07	6.06695e+06	1.61767e+07	7.33968e+06	1.06998e+07	1.05293e+07	2.38901e+07	9.49356e+06	4.9054e+06	5.79517e+06	7.7407e+06	1.25116e+07	1.61575e+07	1.08222e+07	6.77813e+06	9.77924e+06	569323	189640	990443	318941	558068	568335	1.29637e+06	468655	315989	400113	511636	557331	782688	333409	387763	611850	2.91806	3.1258	6.12267	4.34543	5.21567	5.39765	5.4264	4.93655	6.44165	6.90426
Guanosine	C10H13N5O5	8.862	-	[M-H]-	Nucleotide and nucleoside derivatives	-0.02	1.4364	514952	894175	1.53435e+06	673057	1.5487e+06	1.52602e+06	2.62299e+06	849055	945680	2.33989e+06	2.13884e+06	639175	970146	1.25197e+06	1.25258e+06	1.45977e+06	42544.7	49132.4	55978.4	57486.1	48152.9	52027.5	53819.5	30415.8	43040.9	56068.4	45308	23858.3	30794.8	76871.6	42109.6	34510.7	8.26187	5.49471	3.64835	8.54104	3.10924	3.40935	2.05184	3.58231	4.55132	2.39619
Adenosine diphosphate Ribose	C15H23N5O14P2	14.316	-	[M-H]-	Nucleotide and nucleoside derivatives	0.46	1.14123	9.55854e+06	3.59284e+06	1.84908e+07	1.0465e+07	2.42736e+07	3.42614e+07	5.81703e+07	4.5853e+07	9.41972e+06	6.93698e+06	3.06182e+07	7.33424e+06	1.8374e+07	7.57159e+06	1.66552e+07	2.99354e+07	0	0	14908.3	19567.7	49477.1	75593	73128.6	51690.2	12856.9	2623.99	52963.3	11561.9	27071.4	1844.92	55899.2	128968	0	0	0.0806255	0.186984	0.203831	0.220636	0.125715	0.11273	0.136489	0.0378262
1-Methylnicotinamide	C7H9N2O	14.504	+	[M+H]+	Nucleotide and nucleoside derivatives	2.56	1.09859	8.45063e+06	1.24663e+07	5.28135e+06	3.1212e+06	5.46961e+06	4.88442e+06	1.21871e+07	1.15613e+07	2.04409e+06	6.2906e+06	2.3847e+06	6.20536e+06	3.94693e+06	7.69901e+06	2.20591e+06	2.2781e+06	0	6451.04	256048	0	129722	33896.6	0	0	862.217	56438.4	20318	17413.1	5288.11	0	3777.69	0	0	0.051748	4.84816	0	2.37169	0.693974	0	0	0.0421809	0.897186
Uridine diphosphate glucose	C15H24N2O17P2	14.697	-	[M-H]-	Nucleotide and nucleoside derivatives	0.56	0.86434	2.04371e+07	6.1419e+06	1.50765e+07	1.94397e+07	1.40501e+07	1.45484e+07	1.58199e+07	1.51821e+07	1.09277e+07	8.21896e+06	1.55951e+07	1.26263e+07	1.26077e+07	6.18869e+06	1.11239e+07	7.74588e+06	1.18468e+06	428194	1.66932e+06	1.28894e+06	880333	1.91503e+06	1.8475e+06	1.85507e+06	946432	656816	1.40597e+06	1.69832e+06	1.78789e+06	608625	1.13518e+06	784140	5.7967	6.97168	11.0724	6.63045	6.26569	13.1631	11.6783	12.2188	8.66088	7.99147
Deoxycytidine	C9H13N3O4	9.222	-	[M-H]-	Nucleotide and nucleoside derivatives	0.31	0.638365	254377	80651.7	253466	141055	406129	158758	139742	112918	134315	221212	165213	123544	181334	114521	204368	394626	24909.5	6927.87	30483.2	18950.6	44314.4	15186.4	19877.3	15801.4	21226.3	26302.8	22412.8	12591.7	21977.5	9546.44	31281.2	46973.9	9.79238	8.58987	12.0265	13.4349	10.9114	9.56575	14.2243	13.9937	15.8034	11.8903
Guanidinoacetate	C3H7N3O2	12.468	+	[M+H]+	Nucleotide and nucleoside derivatives	0.66	0.419283	2.26141e+07	1.71246e+07	4.04116e+07	3.0009e+07	3.00915e+07	3.72707e+07	3.6409e+07	2.56684e+07	2.42303e+07	1.56113e+07	2.92279e+07	4.48656e+07	5.06913e+07	3.21912e+07	3.83997e+07	3.08578e+07	16447.9	7245.61	249349	154287	170128	133224	29569.7	6404.79	129233	540.143	203266	60716	214875	87667	245963	36755.7	0.072733	0.0423113	0.617025	0.514136	0.56537	0.35745	0.0812155	0.024952	0.533352	0.00345995
Uridine monophosphate	C9H13N2O9P	14.929	-	[M-H]-	Nucleotide and nucleoside derivatives	-0.87	0.391229	2.34168e+07	9.53808e+06	2.52857e+07	2.40534e+07	2.95805e+07	3.47538e+07	3.94856e+07	4.37006e+07	1.68948e+07	1.42225e+07	4.05431e+07	2.16023e+07	2.18342e+07	1.29656e+07	2.06952e+07	3.53869e+07	48308.5	0	47787.9	56231.9	25544.8	297741	9102.69	17831	7584.04	0	160850	27451.3	9853.67	13700.4	22917.4	129627	0.206298	0	0.188992	0.233779	0.0863569	0.856714	0.0230532	0.0408027	0.0448898	0
Deoxyuridine	C9H12N2O5	3.937	-	[M-H]-	Nucleotide and nucleoside derivatives	-1.11	0.372846	1.18807e+06	1.87972e+06	950828	661936	1.07912e+06	1.05227e+06	1.91443e+06	717876	653246	1.06549e+06	829920	575259	270017	1.18827e+06	636371	651965	2514.82	6776.97	691.008	0	2153.77	4465.28	6848.67	621.766	677.281	2834.71	589.097	0	891.552	16621.7	263.642	969.546	0.211672	0.360532	0.0726744	0	0.199586	0.424348	0.35774	0.0866119	0.103679	0.266047
Uridine diphosphate glucuronic Acid	C15H22N2O18P2	14.961	-	[M-H]-	Nucleotide and nucleoside derivatives	0.38	0.185006	445965	105408	116364	136718	130561	765967	128878	187885	127675	536874	313256	157708	85805.9	29874.5	147899	170042	37636	5859.65	1202.75	0	2886.24	75187.9	7860.96	11031.4	5259.44	55776.5	25514.1	7885.49	954.055	86.4543	7523.52	3563.88	8.43923	5.559	1.03361	0	2.21065	9.81607	6.09952	5.87137	4.11939	10.3891
Guanosine Monophosphate	C10H14N5O8P	15.107	-	[M-H]-	Nucleotide and nucleoside derivatives	0.43	0.096424	4.52026e+06	3.52003e+06	1.03788e+07	6.55408e+06	1.17561e+07	1.14055e+07	2.76349e+07	2.2185e+07	7.31986e+06	4.55392e+06	1.68334e+07	8.9644e+06	9.89828e+06	6.53425e+06	1.08703e+07	1.41159e+07	2039.01	182.178	8892.46	16252.1	39154.6	32160.3	100382	73023.5	20590	5984.26	34616.9	24630.4	14184.1	2940.69	26648.9	57032.5	0.0451082	0.00517548	0.0856791	0.247969	0.333058	0.281972	0.363244	0.329157	0.28129	0.131409
2,6-Dihydroxypyridine	C5H5NO2	5.285	-	[M-H]-	Nucleotide and nucleoside derivatives	-0.19	0	2.87289e+06	2.69168e+06	4.15528e+06	3.41665e+06	4.44072e+06	2.86942e+06	3.85161e+06	2.57625e+06	2.91488e+06	3.70853e+06	4.5407e+06	2.75802e+06	2.37421e+06	3.7181e+06	2.66125e+06	3.66108e+06	792.286	1525.78	550.18	799.267	341.897	11473.9	706.937	370.099	590.269	648.631	868.475	432.62	303.763	5660.2	683.579	821.105	0.027578	0.056685	0.0132405	0.0233933	0.00769914	0.39987	0.0183543	0.0143658	0.0202502	0.0174903
Adenosine 3',5'-diphosphate	C10H15N5O10P2	14.978	-	[M-H]-	Nucleotide and nucleoside derivatives	-0.86	0	3.05324e+07	1.69802e+07	3.11572e+07	2.74797e+07	4.27933e+07	1.74609e+07	1.5443e+07	2.07531e+07	1.61231e+07	1.37476e+07	2.65539e+07	1.89316e+07	3.78318e+07	2.57057e+07	2.29424e+07	1.31561e+07	3140.06	2852.09	2942.63	1602.26	6699.35	3632.26	0	1777.57	1669.24	873.465	1212.98	2447.37	2985.73	252.3	0	0	0.0102844	0.0167966	0.00944447	0.00583069	0.0156551	0.0208022	0	0.00856531	0.0103531	0.00635361
Adenosine monophosphate (AMP)	C10H14N5O7P	14.857	+	[M+H]+	Nucleotide and nucleoside derivatives	-0.09	0	6.95058e+07	4.65532e+07	9.08962e+07	9.90802e+07	1.37107e+08	1.19361e+08	2.25547e+08	2.20824e+08	7.53625e+07	6.57934e+07	1.0059e+08	1.13017e+08	1.06009e+08	9.27382e+07	9.48649e+07	1.65837e+08	239.45	6286.58	35210.2	76623.5	122229	128725	89673.9	77381.8	44603.4	0	30414.7	51743.2	66186.9	371.68	36668.6	77362.4	0.000344504	0.0135041	0.0387367	0.0773349	0.0891486	0.107845	0.0397584	0.0350424	0.0591852	0
Beta-Nicotinamide adenine dinucleotide	C21H27N7O14P2	14.66	+	[M+H]+	Nucleotide and nucleoside derivatives	0	0	4.0579e+07	2.40746e+07	4.74655e+07	3.82217e+07	3.56366e+07	3.25577e+07	5.10434e+07	3.97631e+07	2.63762e+07	3.07811e+07	3.06883e+07	4.90501e+07	5.58279e+07	4.58522e+07	2.63201e+07	1.59533e+07	16656.2	2567.3	13436.4	21188.6	40350.7	32650.9	38930.7	18821	12772.7	6931.86	0	33281.5	59234.4	22185.3	39840.5	17516	0.0410464	0.0106639	0.0283077	0.055436	0.113228	0.100286	0.0762698	0.0473328	0.048425	0.0225199
Hypoxanthine	C5H4N4O	5.371	+	[M+H]+	Nucleotide and nucleoside derivatives	2.92	0	4.60775e+07	1.25618e+08	2.73207e+08	1.12135e+08	2.37466e+08	1.74277e+08	2.52114e+08	2.39415e+08	1.44969e+08	3.31949e+08	3.10568e+08	1.11316e+08	2.90032e+08	2.28765e+08	2.00597e+08	3.02493e+08	0	10551.4	475.467	68641.7	3799.14	7095.62	110920	1840.02	14571	284796	16332	63500.7	140145	118997	92076.5	112526	0	0.00839965	0.000174032	0.0612134	0.00159987	0.00407147	0.0439961	0.000768549	0.0100512	0.0857951
Nicotinamide adenine dinucleotide	C21H27N7O14P2	14.659	+	[M+H]+	Nucleotide and nucleoside derivatives	0.15	0	1.15559e+07	5.79371e+06	1.47781e+07	1.13225e+07	1.02081e+07	1.08939e+07	1.69811e+07	1.41944e+07	6.63904e+06	8.84105e+06	8.66212e+06	1.63789e+07	1.65897e+07	1.07699e+07	8.32176e+06	4.41456e+06	1625.23	0	3171.75	4311.66	3650.69	2880.53	4235.82	2772.03	2612.68	2142.02	2325.62	4006.49	4062.82	1281.02	3835.28	3086.88	0.014064	0	0.0214625	0.0380804	0.0357625	0.0264417	0.0249443	0.0195291	0.0393533	0.0242281
Uracil	C4H4N2O2	5.279	+	[M+H]+	Nucleotide and nucleoside derivatives	-0.92	0	1.32017e+07	8.98306e+06	2.21979e+07	1.91058e+07	2.59899e+07	1.8305e+07	1.59895e+07	1.70655e+07	1.32101e+07	1.5423e+07	2.10734e+07	1.42883e+07	1.56829e+07	1.76297e+07	1.21365e+07	1.73021e+07	0	351.938	217.994	13633.2	10859.2	15759.2	0	0	18859	0	44619.4	6215.51	447.114	0	0	117.487	0	0.0039178	0.000982046	0.0713565	0.0417822	0.0860923	0	0	0.142762	0
De-O-methylsterigmatocystin	C17H10O6	11.206	-	[M-H]-	Others	4.05	4.41041	868637	2.0601e+06	1.54602e+06	1.71988e+06	1.28306e+06	819536	1.27149e+06	1.26982e+06	3.20073e+06	5.43203e+06	2.92599e+06	1.25052e+06	1.39713e+06	1.46937e+06	2.70919e+06	3.65516e+06	0	0	3795.83	13071.8	3495.3	713.237	0	0	32153.6	56406.6	25595	2655.84	7925.18	2282.2	25392.1	18604.8	0	0	0.245523	0.760043	0.272419	0.0870294	0	0	1.00457	1.03841
Glycolate	C2H4O3	8.926	-	[M-H]-	Others	-0.54	4.06423	1.31927e+06	741686	2.07996e+06	1.19388e+06	1.73353e+06	915640	1.28949e+06	865483	1.64518e+06	1.56722e+06	1.36286e+06	1.55458e+06	2.59954e+06	2.48404e+06	1.79465e+06	1.38918e+06	76762.9	28395.2	109271	57042.5	64706.9	78203.4	107058	84953	82151.7	42323.6	72539.1	34650.7	66745.3	36944.1	75408.5	50898.9	5.81858	3.82847	5.25353	4.7779	3.73267	8.54084	8.30237	9.81567	4.99346	2.70055
N-(4H-1,3-benzodioxin-6-yl)-4-[(4-chlorophenyl)sulfonyl]-3-methyl-2-thiophenecarboxamide	C20H16ClNO5S2	14.95	-	[M-H]-	Others	-0.01	3.87508	11512	5641.27	6909.05	7493.81	21917.9	6512.21	38576.7	9504.58	11258.4	135638	11163.6	101910	0	9611.85	120058	12736.1	5179.34	2537.99	3799.89	3371.52	9861.03	4225	21216.7	6166.4	3427.58	59863.8	3480.49	45850.1	0	4805.29	54014.9	1909.34	44.9908	44.9896	54.9988	44.9908	44.9908	64.8782	54.9988	64.8782	30.4447	44.1349
3-Amino-5-hydroxybenzoate	C7H7NO3	5.292	-	[M-H]-	Others	1.32	2.7957	1.17075e+06	1.12552e+06	2.11308e+06	1.84255e+06	1.82914e+06	1.60071e+06	1.57783e+06	1.33108e+06	1.91156e+06	1.58007e+06	2.28332e+06	1.60282e+06	1.14442e+06	1.66629e+06	1.19812e+06	1.95481e+06	0	299.731	19005.1	730.139	6704.55	8759.55	9471.59	897.586	35445.2	49054.9	14875.3	32311.7	415.829	10047	19488.4	1039.53	0	0.0266305	0.899399	0.0396266	0.366542	0.547231	0.600292	0.0674329	1.85426	3.1046
Adrenic acid	C22H36O2	2.196	-	[M-H]-	Others	-1.19	2.75288	2.00971e+06	1.50642e+06	2.4746e+06	1.26449e+06	2.2845e+06	3.97329e+06	4.29314e+06	2.9784e+06	1.88944e+06	1.04166e+06	4.09537e+06	1.28213e+06	1.22555e+06	1.80974e+06	2.85993e+06	6.91113e+06	2389.54	85.6055	8391.5	1722.53	3237.32	1065.4	16905	13745.4	518.375	0	8128.8	1066.3	353.82	95.945	3075.36	119.447	0.1189	0.00568271	0.339105	0.136223	0.141708	0.026814	0.393769	0.461504	0.0274354	0
Luguine isomer	C19H13NO5	14.058	+	[M+H]+	Others	-0.76	2.70717	6.42465e+06	7.08711e+06	6.65852e+06	8.24502e+06	7.82934e+06	9.88379e+06	9.16136e+06	9.27426e+06	6.02011e+06	2.73745e+06	6.87128e+06	9.66786e+06	8.15537e+06	7.36358e+06	5.45606e+06	5.45469e+06	727720	591539	556819	427157	330528	257142	658413	684834	262074	161711	304861	416994	268606	348549	295136	244615	11.327	8.3467	8.3625	5.18079	4.22165	2.60166	7.18684	7.38425	4.3533	5.90735
Bis-tert-butoxycarbonyl-amino-oxy-acetic acid isomer	C12H21NO7	13.538	+	[M+H]+	Others	0.52	2.49591	5.01762e+06	477733	8.68086e+07	7.00636e+07	5.09763e+07	9.02836e+07	2.61972e+06	2.01086e+06	7.84887e+07	1.00543e+08	1.5474e+08	1.82407e+08	1.63512e+08	9.80315e+07	1.90952e+08	6.90558e+07	166348	8011.69	5.51829e+06	5.23503e+06	3.39909e+06	4.51858e+06	85811.9	64347.2	6.7217e+06	6.04651e+06	1.31072e+07	1.07567e+07	9.27727e+06	3.62858e+06	1.75345e+07	3.36383e+06	3.31527	1.67702	6.35684	7.47183	6.66799	5.00487	3.27562	3.19999	8.56391	6.01384
Ethyl-b-D-glucuronide	C8H14O7	9.636	-	[M-H]-	Others	0.34	2.35703	7.34123e+06	1.81826e+06	1.13796e+07	6.189e+06	6.90931e+06	2.19017e+06	1.3269e+06	888227	1.28592e+07	2.4846e+07	1.68936e+07	775570	918139	3.9815e+06	7.57969e+06	1.50901e+06	1.1405e+06	285876	2.96409e+06	1.25302e+06	1.44805e+06	577609	319029	169027	3.27639e+06	5.25845e+06	4.49336e+06	216794	252682	767520	2.02103e+06	325240	15.5356	15.7225	26.0475	20.2459	20.9579	26.3728	24.0432	19.0298	25.479	21.1642
Avenanthramide E isomer	C17H15NO5	9.627	-	[M-H]-	Others	-0.15	2.26725	334435	530671	906597	3.75736e+06	2.03575e+06	5.10713e+06	1.24645e+06	2.66116e+06	3.72062e+06	858271	1.33013e+06	1.39676e+06	599617	231834	2.05754e+06	1.80289e+06	16129.6	21742.9	58833	336149	145147	275213	88073.1	178829	267238	26163.8	79021.5	66671.2	25119.4	5561.88	156225	45473.6	4.82296	4.09726	6.48943	8.94641	7.12987	5.3888	7.06593	6.71998	7.18263	3.04844
6-(2-{8,8-dimethyl-2-oxo-2H,8H-pyrano[2,3-f]chromen-3-yl}-5-methoxyphenoxy)-3,4,5-trihydroxyoxane-2-carboxylic acid	C27H26O11	15.138	+	[M+H]+	Others	-0.3	1.95052	1.36893e+06	1.13715e+06	2.3971e+06	3.53418e+06	1.9129e+07	5.67398e+06	4.63887e+06	5.68984e+06	1.06471e+07	3.0022e+07	6.37056e+06	600817	1.47477e+06	2.88501e+06	7.55078e+06	5.70077e+06	70041.3	61429.8	195308	280379	1.51395e+06	642159	376662	746445	626086	1.67149e+06	400503	28463.6	141504	199687	507500	395227	5.11651	5.4021	8.14765	7.93334	7.91439	11.3176	8.11968	13.1189	5.88036	5.56756
Ophthalmate	C11H19N3O6	13.549	-	[M-H]-	Others	0.54	1.89029	1.31526e+07	4.99298e+06	1.0869e+08	8.3417e+07	5.80055e+07	2.33188e+08	5.14119e+06	4.27994e+06	9.78454e+07	1.36867e+08	1.37807e+08	3.25592e+08	1.93604e+08	2.00433e+08	1.89571e+08	1.40413e+08	999192	201911	1.08003e+07	1.12326e+07	5.79017e+06	1.31388e+07	356165	272536	1.41209e+07	1.50165e+07	1.85389e+07	2.38101e+07	1.97e+07	1.22289e+07	2.76424e+07	1.03042e+07	7.59695	4.04389	9.9368	13.4656	9.9821	5.63444	6.92767	6.36775	14.4318	10.9716
A-L-Threo-4-hex-4-enopyranuronosyl-d-galacturonic acid	C12H16O12	13.977	-	[M-H]-	Others	0.44	1.83694	1.88168e+07	8.3541e+06	2.51351e+07	3.00933e+07	3.69531e+07	2.99878e+07	2.05076e+07	1.77716e+07	2.25747e+07	1.33918e+07	1.37685e+07	1.81699e+07	6.56127e+06	7.77173e+06	2.0553e+07	5.76234e+06	265894	86629.9	591607	465710	456902	514535	385934	348457	320708	123281	383129	375329	220658	142314	444892	148169	1.41307	1.03697	2.35371	1.54755	1.23644	1.71582	1.88191	1.96075	1.42065	0.920566
Homocysteinesulfinic acid	C4H9NO4S	3.666	-	[M-H]-	Others	-0.06	1.82505	9.92415e+07	1.69352e+08	5.09178e+07	1.0083e+08	1.83775e+08	1.2648e+08	1.67557e+08	1.01548e+08	1.3098e+08	8.57325e+07	1.40891e+08	3.39037e+07	1.31617e+07	3.12313e+07	7.25155e+07	4.75386e+07	2.19917e+06	2.96092e+06	848546	2.12553e+06	2.42039e+06	2.00132e+06	7.17964e+06	4.45368e+06	1.64235e+06	992609	1.90014e+06	655907	254885	335497	1.77857e+06	1.04276e+06	2.21598	1.74838	1.6665	2.10805	1.31704	1.58232	4.2849	4.38577	1.25389	1.1578
Melleolide M	C23H29ClO7	2.461	+	[M+H]+	Others	0.29	1.61631	507140	280105	1.30913e+06	855218	314006	468565	1.30612e+06	4.4972e+06	138307	1.12111e+06	487922	670369	1.08691e+06	280560	709509	730747	121934	14541.2	311564	442824	196335	160635	293105	224562	138307	176360	487922	395342	272511	93691.3	268012	137509	24.0434	5.19135	23.7992	51.7791	62.526	34.2824	22.4409	4.99338	100	15.7308
Tricarballylic acid	C6H8O6	9.827	-	[M-H]-	Others	-0.1	1.61631	5.13757e+07	1.87912e+07	3.66158e+07	1.08148e+08	8.63873e+07	3.24678e+07	5.38106e+07	7.86989e+07	6.14176e+07	1.64369e+07	3.59679e+07	2.55762e+07	9.69775e+06	2.23794e+07	3.89014e+07	2.77236e+07	622869	737944	530476	1.38672e+06	767280	323072	410753	881100	220650	258910	275825	367776	117436	118452	366091	40095.7	1.21238	3.92706	1.44876	1.28225	0.888187	0.995054	0.763331	1.11958	0.359263	1.57518
{[2,3,4-Trihydroxy-5-(hydroxymethyl)oxolan-2-yl]methoxy}sulfonic acid	C6H12O9S	12.945	-	[M-H]-	Others	-0.19	1.59852	318052	360413	382022	296608	256508	319317	378807	374925	268562	448064	407563	780572	914457	774883	231536	240028	1411.53	1207.41	1909.06	1673.39	1709.58	1780.28	3261.87	4835.54	1292.23	2175	1921.02	5557.93	4473.03	4840.49	1150.17	152.954	0.443804	0.335008	0.499725	0.564176	0.666481	0.557528	0.861089	1.28974	0.481164	0.485421
Galacturonate	C6H10O7	13.273	-	[M-H]-	Others	0.26	1.59852	5.51636e+07	1.92371e+07	4.07975e+07	4.74629e+07	3.40319e+07	5.85198e+07	3.11436e+07	3.03514e+07	5.29024e+07	5.13067e+07	5.13532e+07	1.99907e+07	2.0812e+07	1.91278e+07	5.73054e+07	3.8963e+07	1.33506e+07	6.15566e+06	1.48774e+07	1.56873e+07	9.9599e+06	2.16512e+07	1.12487e+07	1.15866e+07	1.88362e+07	1.39281e+07	2.03145e+07	8.03595e+06	9.60683e+06	6.65625e+06	2.28317e+07	1.25953e+07	24.2018	31.9989	36.4664	33.0518	29.2664	36.998	36.1189	38.1747	35.6055	27.1468
Erythronic acid	C4H8O5	10.4	-	[M-H]-	Others	-0.05	1.4268	6.80202e+07	3.11159e+07	5.44651e+07	3.91926e+07	4.59091e+07	3.03141e+07	5.89358e+07	4.00123e+07	4.324e+07	3.24937e+07	5.78949e+07	2.07724e+07	2.38309e+07	3.14892e+07	4.32472e+07	2.4753e+07	2.5851e+07	1.73887e+07	1.99264e+07	1.66918e+07	1.40033e+07	7.88527e+06	2.54632e+07	1.45327e+07	1.31571e+07	6.12196e+06	2.57221e+07	7.40551e+06	9.76477e+06	7.50063e+06	1.86284e+07	5.90494e+06	38.005	55.8838	36.5856	42.5892	30.5022	26.0119	43.2049	36.3206	30.428	18.8405
S-Succinyldihydrolipoamide	C12H21NO4S2	11.983	-	[M-H]-	Others	4.7	1.31004	1.85473e+06	1.07674e+06	1.58025e+06	1.64372e+06	2.08125e+06	1.1779e+06	2.13039e+06	1.60105e+06	1.19118e+06	991639	21551	1.35671e+06	1.07088e+06	976422	1.606e+06	1.11699e+06	467.86	0	86.3485	0	50427.7	1153.76	1334.03	64.2592	72.3938	91612.4	8707.68	22353.6	1060.56	5295.44	4077.39	5487.18	0.0252253	0	0.00546425	0	2.42295	0.09795	0.062619	0.00401356	0.00607749	9.23848
N-acetyl-L-2-aminoadipate	C8H13NO5	12.392	-	[M-H]-	Others	0.04	1.22403	1.39037e+06	874081	2.12711e+06	1.23816e+06	1.10367e+06	4.97513e+06	1.5686e+06	1.65018e+06	357613	732320	1.5834e+06	1.37243e+06	1.80525e+06	1.31836e+06	2.16065e+06	557687	15973.6	14782.7	63564.6	52944.1	36639.4	124532	26316	48559.4	7078.73	11887.9	44098.5	31882.9	15211	19786.2	59765.3	14784	1.14887	1.69123	2.9883	4.27604	3.31976	2.50309	1.67767	2.94267	1.97944	1.62332
1-Aminocyclopropanecarboxylate	C4H7NO2	13.577	+	[M+H]+	Others	0.23	1.13184	1.61163e+08	1.08211e+08	1.18636e+08	2.03808e+08	1.36796e+08	1.9581e+08	1.29676e+08	1.01465e+08	1.42672e+08	1.76249e+08	1.90048e+08	1.51141e+08	1.35778e+08	1.49832e+08	1.54007e+08	2.18939e+08	3.83741e+07	2.15956e+07	3.44346e+07	7.34919e+07	3.33536e+07	4.8882e+07	3.18336e+07	2.7875e+07	5.54968e+07	5.24447e+07	7.50887e+07	3.42071e+07	3.32381e+07	2.89313e+07	5.84869e+07	5.79738e+07	23.8107	19.9569	29.0255	36.0595	24.3819	24.964	24.5486	27.4725	38.8981	29.756
Indoleacetaldehyde	C10H9NO	2.55	-	[M-H]-	Others	0.52	1.09859	1.84581e+06	1.23864e+06	2.48375e+06	1.032e+06	1.55638e+06	1.59794e+06	2.53889e+06	1.08375e+06	1.16308e+06	1.45355e+06	1.43344e+06	1.66189e+06	1.89435e+06	1.76116e+06	1.36696e+06	1.51637e+06	2189.81	4238.33	77.739	1927.64	1748.64	5164.38	3500.4	3239.29	151.478	2252.6	3040.72	2091.18	1621.22	3743.58	3568.62	46.6655	0.118637	0.342178	0.0031299	0.186788	0.112353	0.32319	0.137872	0.298896	0.0130238	0.154973
Caprylate	C8H16O2	2.565	-	[M-H]-	Others	-0.5	0.837989	2.23562e+06	1.81093e+06	2.07929e+06	1.37313e+06	1.96785e+06	1.5386e+06	1.92129e+06	1.48608e+06	1.48534e+06	2.16499e+06	1.42895e+06	1.29181e+06	1.00367e+06	2.55401e+06	1.82595e+06	1.73281e+06	24132.6	15843.4	26376.1	14547.3	18839.5	6513.89	43339.1	23318.8	2967.59	4074.02	7817.13	19864.4	8798.13	5149.38	47850.6	14059.8	1.07946	0.874873	1.26851	1.05943	0.957363	0.423364	2.25573	1.56915	0.199792	0.188177
2,4-Dinitrophenylhydrazine isomer	C6H6N4O4	3.334	-	[M-H]-	Others	-0.12	0.759859	1.67927e+06	2.35201e+06	6.90065e+06	4.68178e+06	2.33216e+07	7.93236e+06	4.04452e+06	2.04148e+07	1.7989e+06	1.72992e+06	9.08261e+06	8.17668e+06	6.21441e+06	2.68411e+06	3.22655e+06	5.33676e+06	9956.43	0	4413.7	85087.7	7191.92	8742.87	6257.75	113865	0	0	14541.2	23413.8	63917.7	0	0	11613.7	0.5929	0	0.0639607	1.81742	0.0308381	0.110218	0.154722	0.557757	0	0
dehydroascorbate	C6H6O6	4.715	-	[M-H]-	Others	-0.35	0.636	1.02501e+08	0	1.24407e+08	1.60852e+08	9.65604e+07	1.37691e+08	9.50234e+07	8.14859e+07	5.51991e+07	0	1.62588e+08	1.10246e+08	3.5549e+07	1.08597e+08	0	8.76855e+07	489569	0	1.68393e+06	853760	1.19984e+06	1.08367e+06	1.83006e+06	566285	234210	0	715249	946232	478602	641989	0	1.46719e+06	0.477625	0	1.35356	0.530775	1.24258	0.787033	1.92591	0.694948	0.4243	0
Maltotriose	C18H32O16	15.136	+	[M+H]+	Others	0.35	0.577076	2.45798e+06	1.77008e+06	4.02836e+06	5.4451e+06	3.14161e+07	9.3089e+06	7.78237e+06	9.17911e+06	1.70547e+07	3.25502e+07	9.04088e+06	983697	2.52517e+06	4.55617e+06	1.24569e+07	9.62092e+06	52291.2	30388.6	157542	78169.2	209569	582940	446877	554768	249718	1.39921e+06	80165.1	15420.5	50627.3	213684	358558	471072	2.1274	1.71679	3.91081	1.43559	0.667076	6.26218	5.74217	6.04381	1.46422	4.29863
(1S,3R,4R,5R)-1,3,4-trihydroxy-5-{[(2E)-3-(4-hydroxy-3-methoxyphenyl)prop-2-enoyl]oxy}cyclohexane-1-carboxylic acid	C17H20O9	10.229	-	[M-H]-	Others	0.56	0.491188	4.06825e+08	2.80068e+08	5.2285e+08	3.75627e+08	3.72205e+08	2.20022e+08	3.50851e+08	3.2408e+08	2.40196e+08	1.10706e+08	2.45825e+08	1.71159e+08	1.86747e+08	4.55181e+08	3.43778e+08	1.42986e+08	3.52801e+07	2.89699e+07	1.03645e+08	4.09057e+07	3.92427e+07	4.26455e+07	7.07654e+07	7.01448e+07	3.86104e+07	1.70922e+07	3.7258e+07	3.13995e+07	3.68977e+07	6.37199e+07	5.15499e+07	2.51725e+07	8.67206	10.3439	19.8231	10.89	10.5433	19.3824	20.1697	21.6443	16.0746	15.4392
N-Acetylgalactosamine	C8H15NO6	10.604	-	[M-H]-	Others	-1.83	0.461845	906712	469410	1.24641e+06	1.72385e+06	1.88304e+06	1.77238e+06	2.17632e+06	2.02649e+06	2.09043e+06	440302	3.48361e+06	949353	636993	663798	1.36965e+06	179695	0	0	3674.73	2145.37	5151.37	3834.39	0	3969.82	6479.74	58.2553	14365.1	193.358	0	124.92	0	0	0	0	0.294824	0.124452	0.273567	0.216342	0	0.195897	0.309972	0.0132308
Ethyl 2-[2-(2-Thienylcarbonyl)Hydrazino]-4-(Trifluoromethyl)Pyrimidine-5-Carboxylate	C13H11F3N4O3S	14.474	-	[M-H]-	Others	1.4	0.400994	670423	524824	976219	1.87885e+06	829803	1.96152e+06	689019	2.70599e+06	839001	447115	555095	1.69193e+06	856606	398678	511432	630501	639.346	5797.96	1525.52	17088.6	5684.67	8534.08	1622.55	62290.8	8814.23	11282.5	5778.86	8370.4	13355	397.273	2782.79	1117.55	0.0953646	1.10475	0.156269	0.909527	0.685063	0.435075	0.235487	2.30196	1.05056	2.5234
N-Acetylneuraminate	C11H19NO9	12.197	-	[M-H]-	Others	0.07	0.400994	2.11817e+06	2.16112e+06	3.58105e+06	3.49713e+06	4.43507e+06	5.17976e+06	5.30503e+06	3.8551e+06	4.31743e+06	5.53899e+06	4.46674e+06	4.108e+06	5.41543e+06	2.59818e+06	4.54914e+06	3.72292e+06	10315.7	12292.7	52872.4	29559.7	55255.7	58821.7	85598.4	64690.4	27156.1	20916.4	34738.4	57155.9	87166.5	43400.1	42470.9	26344.5	0.487007	0.568813	1.47645	0.845256	1.24588	1.13561	1.61353	1.67805	0.628988	0.377622
Galactonic acid	C6H12O7	11.292	-	[M-H]-	Others	0.16	0.400015	4.31927e+08	1.65866e+08	6.172e+08	5.60849e+08	5.07578e+08	4.27841e+08	4.41748e+08	2.39945e+08	3.27642e+08	3.06831e+08	4.42612e+08	3.03132e+08	4.26667e+08	3.01851e+08	4.95935e+08	2.07681e+08	9.88893e+07	4.2607e+07	2.38678e+08	2.05996e+08	1.60756e+08	1.49494e+08	1.6137e+08	8.84114e+07	1.08146e+08	6.78578e+07	1.71616e+08	1.27459e+08	1.84599e+08	9.26298e+07	1.87422e+08	6.09817e+07	22.8949	25.6876	38.671	36.7294	31.6711	34.9414	36.53	36.8465	33.0073	22.1157
Stachyose	C24H42O21	15.831	+	[M+H]+	Others	1.21	0.287201	1.29397e+06	1.16316e+06	1.44098e+06	2.6546e+06	2.06999e+07	4.39673e+06	4.6566e+06	4.66957e+06	1.43242e+07	1.71623e+07	5.88789e+06	230292	1.20595e+06	2.21486e+06	5.70067e+06	4.0147e+06	5057.77	7796.21	9662.29	9296.03	84169.6	251182	249049	207316	230869	225486	45924.4	478.799	11963.6	88651.4	66793.1	191004	0.390872	0.670261	0.670537	0.350186	0.406618	5.71294	5.34831	4.43973	1.61174	1.31385
gluconolactone	C6H10O6	5.232	-	[M-H]-	Others	0.23	0.268352	3.55534e+06	2.67667e+06	6.29429e+06	4.96509e+06	2.10778e+06	3.10536e+06	3.57183e+06	1.94858e+06	3.76854e+06	3.69694e+06	4.80721e+06	2.72349e+06	2.60522e+06	3.07673e+06	5.88867e+06	2.17623e+06	508952	441589	1.86946e+06	1.23782e+06	451915	632944	1.03192e+06	532380	784710	528905	707663	878626	828415	705417	1.5399e+06	225961	14.3151	16.4977	29.7009	24.9304	21.4403	20.3823	28.8906	27.3214	20.8227	14.3066
4-methyl-N-(4-sulfamoylbenzyl)-3,4-dihydro-2H-1,4-benzoxazine-6-sulfonamide	C16H19N3O5S2	14.459	-	[M-H]-	Others	2.23	0.268006	6973.07	0	166116	0	54779.7	10703.3	26509.8	0	9717.59	33066.8	68279.1	60207	28007.7	104564	16329.1	0	4358.17	0	4318.68	0	1325.23	5351.67	3830.67	0	0	9602.8	1434.15	2224.33	13987.7	20680.3	10205.7	0	62.5	0	2.59979	0	2.4192	50	14.45	0	0	29.0406
Glycogen	C24H42O21	15.799	-	[M-H]-	Others	1.26	0.226483	583772	439928	786605	1.23723e+06	2.16628e+06	2.1165e+06	2.22006e+06	1.5649e+06	1.3511e+06	611704	1.193e+06	244912	565440	469896	1.7337e+06	450418	4701.99	4533.78	33756.3	7716.04	20970	177014	154072	87956.4	26465.8	6735.1	17825.5	4926.54	19651.1	29908.6	47927.6	29331	0.80545	1.03057	4.29139	0.623655	0.968019	8.36351	6.93999	5.62059	1.95883	1.10104
Raffinose	C18H32O16	15.133	-	[M-H]-	Others	1.59	0.226483	346963	233093	445637	604494	3.38408e+06	1.23907e+06	1.04125e+06	1.05231e+06	1.97492e+06	3.82691e+06	1.69463e+06	107108	311784	747512	1.59979e+06	1.3618e+06	0	276.952	11167	3291.43	24102.6	64726.8	57238	52376.5	29802	116960	24610.1	0	2838.76	35716.8	36400.3	46139.6	0	0.118816	2.50586	0.544494	0.712235	5.22383	5.49706	4.97731	1.50902	3.05624
Trans-1,2-Cyclohexanediol	C6H12O2	3.171	-	[M-H]-	Others	-1.14	0.226483	6.34075e+06	5.1278e+06	6.78593e+06	6.17293e+06	7.28928e+06	5.09859e+06	6.79134e+06	5.98149e+06	5.74288e+06	5.76929e+06	5.86896e+06	4.24453e+06	3.95774e+06	6.80644e+06	5.77992e+06	3.45765e+06	2829.22	8446	24440.9	1195.24	2219.26	6125.69	17656.2	21317.5	0	0	0	10161.8	2953.51	0	38623.7	5744.83	0.0446196	0.16471	0.360169	0.0193627	0.0304456	0.120145	0.259982	0.356391	0	0
Caffeine	C8H10N4O2	12.652	-	[M-H]-	Others	0.12	0.21661	2.49522e+06	1.69528e+06	3.72937e+06	4.56898e+06	4.43256e+06	6.95557e+06	4.32563e+06	4.00364e+06	1.40054e+06	567811	4.96915e+06	2.7534e+06	1.40028e+06	1.20119e+06	4.11013e+06	1.4345e+06	97720.2	67044.8	171772	267863	240657	272206	212507	196241	87808.6	25142.6	307693	106194	44321.9	28043.2	257290	54641.6	3.91629	3.95479	4.60592	5.86264	5.42931	3.9135	4.91274	4.90158	6.26964	4.42799
L-Saccharopinate(1-)	C11H20N2O6	14.84	-	[M-H]-	Others	-0.71	0.096424	1.05221e+06	207622	378948	400245	260442	777913	455893	524692	87423.4	284783	334719	426730	307871	262412	401669	511329	80100.6	7698.55	18205.7	20061.8	4343.95	39994.4	14800	11451.3	0	4753.55	7729.11	31868	27847	7994.29	26691.8	12341.7	7.61262	3.70796	4.80428	5.01237	1.66791	5.14124	3.24637	2.18247	0	1.66918
Ribothymidine	C10H14N2O6	11.13	+	[M+H]+	Others	0.42	0.096424	1.37786e+06	316417	1.10254e+06	633939	694805	423362	1.09103e+06	836035	677689	289576	977656	906796	949146	625241	698592	364858	51340.4	0	117832	23188.1	33401.8	32293.8	41590.1	36191.9	38054.1	173.761	86573.5	40704.8	61773.8	736.399	70458.4	14359	3.72608	0	10.6873	3.65779	4.80735	7.62793	3.81201	4.32899	5.61527	0.0600051
Podecdysone B isomer	C27H42O6	2.395	-	[M-H]-	Others	0.33	0.096	5.06053e+06	2.93586e+06	2.85226e+06	606637	487918	1.18276e+06	3.06084e+06	1.5827e+06	980154	1.06092e+06	1.79372e+06	1.18052e+06	711629	2.4956e+06	3.08186e+06	1.9787e+06	106549	53487	66431.7	10680.9	33216	27812.4	110858	40564.8	19449.3	48696.5	47341.6	43280.1	25425.4	73277.6	65548.2	27099.8	2.1055	1.82185	2.32909	1.76067	6.80771	2.35148	3.62182	2.56301	1.98431	4.59002
octulose-8-phosphate	C8H17O11P	15.112	-	[M-H]-	Others	0.94	0.054729	571814	253600	229674	339024	309736	182765	440778	325502	180238	321578	173866	508587	438388	303208	224816	263571	50658.8	22715.2	44935.9	48853.6	20854.2	13821.9	120931	98082.8	2102.91	17832.7	25424.4	125006	141192	55118.9	35779.9	28304.8	8.85931	8.95711	19.565	14.4101	6.7329	7.56265	27.4359	30.1327	1.16674	5.54536
Yuccaol C	C30H22O10	15.139	+	[M+H]+	Others	2.12	0.040618	2.3421e+06	1.38469e+06	4.33831e+06	4.89206e+06	2.85153e+07	7.50476e+06	8.06127e+06	8.28968e+06	1.13041e+07	2.36662e+07	9.48174e+06	853251	2.43113e+06	5.07818e+06	1.06921e+07	7.03745e+06	2337.24	4838.92	129829	22411.2	128198	339199	339596	338778	135773	483289	137751	10730.2	50986.8	203991	202495	226064	0.0997927	0.34946	2.99261	0.458114	0.449575	4.51979	4.21269	4.08675	1.20109	2.0421
1-Dodecanesulfonic Acid	C12H26O3S	1.943	-	[M-H]-	Others	0.85	0	292257	337146	192967	284146	243371	242154	297970	196016	257096	346113	235220	244230	183521	366594	213814	288371	5430.31	5944.43	567.694	3011.21	1351.63	599.081	860.316	2437.75	1386.81	993.259	1926.89	834.114	1748.33	3161.32	2658.95	7809.63	0.126573	0.162519	0.0164601	0.096185	0.022452	0.00311122	0.0193163	0.0630682	0.0247678	0.0120597
2-Dodecylbenzenesulfonic Acid	C18H30O3S	1.96	-	[M-H]-	Others	0.81	0	1.28843e+07	1.57789e+07	9.63659e+06	1.06093e+07	1.69263e+07	1.45953e+07	1.20415e+07	1.4627e+07	2.3789e+07	1.94215e+07	1.59711e+07	1.0095e+07	1.25334e+07	1.77627e+07	9.31708e+06	1.37562e+07	40062.5	6699.85	4931.16	29623	3306.66	0	9965.71	22879.9	14031.3	2595.08	4251.41	0	13248.7	19655.2	28250.6	13312.5	0.310941	0.0424609	0.0511712	0.279218	0.0195357	0	0.0827615	0.156423	0.0589821	0.0133619
2-Hydroxyethanesulfonate	C2H6O4S	3.814	-	[M-H]-	Others	-0.58	0	9.37159e+07	9.45587e+07	6.21299e+06	2.52251e+07	6.89902e+07	3.99672e+07	1.31199e+08	7.19083e+07	3.21508e+07	4.8064e+07	1.19674e+07	7.7555e+06	3.47981e+06	1.17961e+07	1.40155e+07	1.17583e+07	42449.4	33198.1	4389.26	11396.8	113676	10206	0	20765.1	34843	130950	0	0	0	2928.53	38641.6	5901.56	0.0452959	0.0351084	0.0706465	0.0451805	0.164771	0.0255359	0	0.0288771	0.108374	0.27245
Allantoin	C4H6N4O3	6.461	-	[M-H]-	Others	0.6	0	5.70489e+07	7.12201e+07	8.62906e+07	7.70059e+07	9.67686e+07	8.83282e+07	9.67073e+07	6.76357e+07	6.52096e+07	1.59403e+08	1.11212e+08	8.7347e+07	7.88095e+07	7.03233e+07	1.0937e+08	1.14373e+08	56790.7	24419	123938	29004.8	62470.1	41937.6	20171	2717.39	44242.3	307274	44858	116071	27543.2	63979.6	90415.2	69700.5	0.0995473	0.0342867	0.143629	0.0376656	0.0645562	0.0474792	0.0208577	0.00401768	0.0678463	0.192766
Indoxyl sulfate	C8H7NO4S	2.044	-	[M-H]-	Others	-0.27	0	6.41671e+06	3.23036e+06	5.65131e+06	7.00881e+06	4.20253e+06	3.60907e+06	7.50432e+06	6.18929e+06	4.51172e+06	1.66633e+07	5.76415e+06	2.65544e+06	3.14214e+06	4.61582e+06	3.59776e+06	3.44933e+06	1827.56	954.352	2295.32	2212.12	4020.83	1815.81	2210.1	215.931	3518.68	1250.8	1578.39	488.169	2246.8	1491.18	2661.34	4067.09	0.0284812	0.0295432	0.0406158	0.031562	0.0956764	0.0503123	0.029451	0.00348878	0.0779897	0.00750631
LysoPE(16:1)	C21H42NO7P	8.46	+	[M+H]+	Phospholipid	-3.13	8.07209	378295	583249	1.09403e+06	1.30807e+06	1.73538e+06	552480	583249	512255	820995	1.39092e+06	584236	506460	483764	777238	846961	819517	30567.6	19463	14879.3	20130.9	15048.2	29582.7	0	21734.3	3703.35	1384.16	1536.73	4132.36	3234.33	1667.22	1646.87	2530.17	2.19766	3.33136	2.9379	4.1613	1.93611	3.49281	0	2.65209	0.699582	0.172535
PE(36:1)	C44H86NO8P	11.688	+	[M+H]+	Phospholipid	-1.5	7.36777	5.87312e+06	5.13917e+06	9.08431e+06	5.52758e+06	6.63377e+06	4.14912e+06	5.52758e+06	2.55583e+06	8.22935e+06	9.23758e+06	8.46754e+06	5.25669e+06	5.60761e+06	6.25706e+06	7.72752e+06	8.77323e+06	106833	169160	93833	70266.1	74412.1	114481	0	79575.9	76012.4	31548.2	93496.7	114857	92101.6	12879.4	11436.3	16385.1	1.1565	1.99775	1.78502	1.25305	1.18925	1.48147	0	0.907031	0.610872	0.553399
LysoPG(18:1)	C24H47O9P	2.44	+	[M+H]+	Phospholipid	4.24	7.35257	896207	580664	471046	1.03966e+06	1.69509e+06	1.03322e+06	1.03322e+06	2.14304e+06	1.4602e+06	732622	917387	1.07609e+06	577049	1.04058e+06	1.20616e+06	931026	3414.36	644.729	5876.75	1103	0	979.968	0	621.138	14690.7	7303.08	1921.89	4884.75	4592.48	5233.57	7437.83	4851.13	0.466047	0.0702788	0.54612	0.191144	0	0.0812469	0	0.0667155	2.88895	1.89474
PC(28:0)	C36H72NO8P	10.62	+	[M+H]+	Phospholipid	-2.63	6.22598	588252	636322	667598	623170	949461	464005	623170	421399	585368	967662	464670	601959	606451	713587	466602	549614	18666.5	13371.2	25613	26181.7	10920.7	16501.1	0	10313.1	599.287	1239.02	2490.26	2981.12	3398.11	1212.03	141.475	711.813	1.92903	2.87756	4.25494	4.3172	1.53039	3.53643	0	1.87642	0.169627	0.528159
PC(34:1)	C42H82NO8P	11.29	+	[M+H]+	Phospholipid	-1.46	6.22598	9.6716e+08	9.05732e+08	9.93603e+08	5.22877e+08	1.14883e+09	8.67297e+08	9.05732e+08	7.86892e+08	6.95234e+08	7.90255e+08	7.93425e+08	5.93391e+08	8.92031e+08	9.49346e+08	9.41767e+08	9.27296e+08	1.20409e+07	1.17728e+07	8.0666e+06	9.78413e+06	6.8103e+06	1.3749e+07	0	6.65451e+06	5.39284e+06	3.27236e+06	4.99828e+06	3.33933e+06	3.53694e+06	1.6828e+06	2.65326e+06	2.0873e+06	1.52367	1.4838	1.35941	1.09684	0.717367	1.45991	0	0.717626	0.692929	0.543895
PC(36:1)	C44H86NO8P	11.69	+	[M+H]+	Phospholipid	-2.33	6.22598	4.09136e+08	4.32928e+08	2.53347e+08	3.23177e+08	4.80414e+08	2.88541e+08	3.23177e+08	2.88831e+08	3.23968e+08	2.7926e+08	2.37925e+08	2.38831e+08	2.9903e+08	2.5698e+08	1.67919e+08	3.23875e+08	1.45641e+06	1.19452e+06	851850	970441	479424	1.07286e+06	0	947206	222920	47680.9	101591	198562	89267.1	2880.83	25256.2	41972.8	0.521523	0.502057	0.356675	0.32453	0.186561	0.638916	0	0.29246	0.165988	0.0529044
PI(32:1)	C41H77O13P	2.781	+	[M+H]+	Phospholipid	-4.78	6.22598	1.14053e+06	1.13847e+06	355554	425694	801031	305997	801031	1.94527e+06	508055	371066	883578	614013	342784	292616	1.21681e+06	278190	9569.09	10441.6	5823.8	5067.2	3612.01	14933.3	0	2731.28	943.006	0	0	932.207	2371.95	0	0	562.179	2.57881	1.18174	0.948482	1.47825	1.23438	1.22725	0	0.981804	0.10342	0
PC(33:1)	C41H80NO8P	11.554	+	[M+H]+	Phospholipid	-1.5	5.46699	5.87312e+06	5.13917e+06	9.08431e+06	5.57643e+06	6.63377e+06	4.27756e+06	5.57643e+06	2.55583e+06	8.22935e+06	9.24283e+06	8.59536e+06	5.32917e+06	5.60761e+06	6.25706e+06	7.72752e+06	8.81892e+06	108878	219041	122118	70266.1	74412.1	114481	0	94062.4	76012.4	31548.2	93496.7	114857	92101.6	12879.4	11436.3	16385.1	1.17797	2.54836	2.29151	1.25305	1.18925	1.48147	0	1.0666	0.610872	0.553399
PE(36:2)	C41H78NO8P	11.37	+	[M+H]+	Phospholipid	-1.19	5.46699	4.77253e+06	4.42236e+06	1.45381e+07	6.42356e+06	6.04138e+06	5.15472e+06	5.15472e+06	4.67397e+06	3.39223e+06	3.84938e+06	6.42194e+06	8.14742e+06	6.6969e+06	7.14598e+06	4.14245e+06	3.656e+06	49079.8	121121	110387	64764.5	51399.5	43305.3	0	48986	269074	181432	532441	618320	299234	82737.5	177858	79674	1.27501	1.88604	1.35487	0.967083	0.719279	1.0454	0	1.33988	0.521005	0.667503
LysoPC(16:1)	C24H48NO7P	8.36	+	[M+H]+	Phospholipid	1.3	5.22598	2.38682e+06	3.25839e+06	3.82336e+06	3.30482e+06	4.92495e+06	2.80719e+06	3.30482e+06	3.35381e+06	2.8804e+06	4.63287e+06	2.1592e+06	3.56124e+06	3.57187e+06	5.29672e+06	2.54866e+06	1.88635e+06	19159.4	6536.28	14635.7	1053.09	6824.18	24057.4	0	13331.6	25582.8	46635.1	28834.3	34069.1	53602.9	26286.8	40227	24104.7	0.413553	0.302718	0.410974	0.0294829	0.128838	0.943924	0	0.706739	1.00263	1.72514
PC(32:1)	C40H78NO8P	10.98	+	[M+H]+	Phospholipid	-0.99	4.60786	2.21191e+08	2.14043e+08	1.88356e+08	1.99587e+08	3.11896e+08	1.66271e+08	1.99587e+08	1.36112e+08	2.0162e+08	2.26437e+08	1.54303e+08	1.6758e+08	1.63683e+08	2.06071e+08	1.81165e+08	1.56237e+08	3.62657e+06	3.23854e+06	2.82847e+06	2.46866e+06	1.81223e+06	3.47288e+06	0	1.41037e+06	1.5479e+06	684876	1.11371e+06	705452	1.02033e+06	272155	496638	356783	1.60158	2.09882	1.68784	1.5082	0.879422	1.91697	0	0.902712	1.29965	0.873731
PE(36:5)	C41H72NO8P	10.9	+	[M+H]+	Phospholipid	-2.85	4.60786	2.91011e+07	3.47594e+07	4.32695e+07	6.24092e+07	6.25546e+07	3.98018e+07	3.98018e+07	2.77624e+07	4.75303e+07	5.31223e+07	3.3958e+07	3.02202e+07	2.16504e+07	3.47005e+07	3.6275e+07	4.82308e+07	251472	214846	149752	113810	118160	451299	0	133735	36697.4	11806.8	31973	0	26496.8	1978.5	47484.3	18816.7	0.473383	0.632683	0.495536	0.525674	0.340513	1.2441	0	0.277281	0.13162	0.027713
PE(36:6)	C41H70NO8P	10.76	+	[M+H]+	Phospholipid	-5.54	4.60786	1.78477e+06	2.25021e+06	4.06757e+06	4.7283e+06	6.7558e+06	2.80598e+06	2.80598e+06	2.62728e+06	2.59523e+06	4.39901e+06	2.66628e+06	3.38222e+06	2.81714e+06	4.09021e+06	2.99744e+06	2.71495e+06	27608.1	98626.9	52710.5	57851.3	38101.7	91742.3	0	31291.6	1507.28	3381.34	0	0	0	0	15992.9	2903.49	0.627597	3.69904	1.55846	2.05355	0.931534	3.06069	0	1.15257	0.0671966	0.128009
PE(38:1)	C43H84NO8P	11.5	+	[M+H]+	Phospholipid	-2.47	4.60786	8.65399e+06	9.79023e+06	1.70774e+07	1.19644e+07	1.4826e+07	7.34107e+06	9.79023e+06	7.26272e+06	1.68109e+07	2.10444e+07	1.70489e+07	9.15041e+06	1.69318e+07	1.32691e+07	1.32795e+07	2.00034e+07	110121	151059	202024	228775	130458	126355	0	112372	58499.1	25353.8	94423.4	63610	58653.7	4945.83	13520.6	19726.5	0.52328	0.886035	2.20781	1.35115	0.983175	0.951507	0	0.561768	0.305788	0.19942
PE(32:1)	C37H72NO8P	10.96	+	[M+H]+	Phospholipid	-1.76	4.32455	5.09285e+06	4.42562e+06	5.7529e+06	1.45351e+07	1.94502e+07	7.51042e+06	5.7529e+06	3.94673e+06	1.00321e+07	2.03052e+07	8.80016e+06	5.58455e+06	4.44564e+06	8.20114e+06	1.43062e+07	1.43734e+07	267914	73547.1	25282.2	22415.7	25535.6	130250	0	103584	5132.61	8575.71	12850.5	2360.65	10144.7	8898.39	3577.95	2059.47	1.31943	0.835747	0.452717	0.504219	0.311366	0.910446	0	0.720662	0.198158	0.310324
PE(40:6)	C45H78NO8P	11.36	+	[M+H]+	Phospholipid	-3.7	3.99685	2.42357e+07	2.52715e+07	3.05066e+07	6.28167e+07	5.3002e+07	7.03729e+07	3.05066e+07	2.52774e+07	6.998e+07	6.02064e+07	6.89874e+07	4.92386e+07	5.54874e+07	7.0021e+07	6.28861e+07	6.75378e+07	315439	185862	157407	63407.7	54533.9	347658	0	100845	7371.61	32162.5	0	31314.9	0	3702.55	24143.7	6200.14	0.523929	0.269415	0.319682	0.114274	0.0778822	0.552837	0	0.149317	0.022088	0.0930268
LysoPE(18:0)	C23H48NO7P	9.49	+	[M+H]+	Phospholipid	-5.38	3.87508	1.07822e+07	1.6668e+07	2.32619e+07	3.04891e+07	2.87266e+07	1.3224e+07	1.6668e+07	1.65066e+07	2.62098e+07	4.64123e+07	2.144e+07	1.41307e+07	1.74148e+07	1.82899e+07	2.24443e+07	1.54866e+07	610827	163912	37052.8	28264.3	12132.6	209237	0	102733	222.692	6520.84	0	333.441	8056.46	3850.86	0	3688.83	1.31609	0.764514	0.262214	0.162301	0.0663348	0.932252	0	0.663368	0.00216655	0.0725542
PE(32:2)	C37H70NO8P	10.8	+	[M+H]+	Phospholipid	-1.2	3.87508	1.19384e+06	1.28814e+06	1.3074e+06	2.24606e+06	3.28926e+06	1.59489e+06	1.3074e+06	1.0156e+06	1.30424e+06	2.41988e+06	999534	899735	750086	1.5796e+06	1.62674e+06	1.64743e+06	18233	8025.2	5241.38	2418.35	12640.2	10759.5	0	13701	2916.28	9683.87	8730.6	1968.21	8114.18	1939.4	6294.41	2537.55	0.753468	0.802894	0.582546	0.322411	0.800215	0.661416	0	0.831659	0.209362	0.519572
PG(34:1)	C40H77O10P	2.14	+	[M+H]+	Phospholipid	-1.63	3.87508	5.32989e+06	3.88246e+06	706902	1.32792e+06	2.27043e+06	1.82387e+06	2.27043e+06	5.09497e+06	1.03223e+06	1.43501e+06	3.93372e+06	1.64384e+06	1.13447e+06	543407	4.70776e+06	904330	8769.16	12959.4	13355.4	11799.8	7491.56	17239.3	0	6461.64	2713.61	1173.83	2273.29	746.26	1680.05	2555.6	2020.69	3850.6	0.611088	0.329443	0.812452	1.04012	1.37863	0.366188	0	0.714523	0.214275	0.20454
PS(36:1)	C42H80NO10P	10.06	+	[M+H]+	Phospholipid	-3.82	3.78645	174041	150828	135123	192211	117671	141176	150828	253783	119327	262548	255352	240643	122398	78922.2	274435	216151	8609.57	8164.39	8577.11	6634.73	5406.53	7744.53	0	6145	0	0	750.048	0	1096.3	2118.59	0	6631.04	0.178704	0.241233	0.277656	0.140235	0.140541	0.364896	0	0.104402	0	0
LysoPC(16:0)	C24H50NO7P	8.82	+	[M+H]+	Phospholipid	-1.11	3.59252	1.41587e+08	1.77465e+08	2.27642e+08	1.48419e+08	1.99032e+08	1.53513e+08	1.63905e+08	1.63905e+08	1.2853e+08	1.54787e+08	1.66492e+08	1.40925e+08	1.52881e+08	1.77603e+08	1.62824e+08	1.59213e+08	2.34032e+06	2.09771e+06	983443	893121	622836	2.69242e+06	0	853235	931500	915336	806374	583698	806967	313712	531556	566086	1.51197	1.25995	0.697846	0.584193	0.350689	1.65358	0	0.535909	0.489442	0.446226
PS(40:4)	C46H82NO10P	10.589	+	[M+H]+	Phospholipid	-2.08	3.50352	3.10691e+06	2.7984e+06	3.94178e+06	2.76727e+06	3.69126e+06	3.34996e+06	3.10691e+06	2.44102e+06	3.49258e+06	5.03722e+06	3.98496e+06	2.47516e+06	4.06296e+06	5.40283e+06	4.79021e+06	3.0941e+06	39771.3	35123.5	23960.1	4366.05	20490	69106	0	65057.6	5539.02	5222.65	7804.52	3551.3	5910.45	1605.95	1915.31	2808.12	0.789548	0.881402	0.96802	0.10746	0.379246	1.44265	0	2.10263	0.284699	0.24723
PG(36:4)	C42H75O10P	2.002	-	[M-H]-	Phospholipid	1.63	3.40596	4.07642e+06	4.88972e+06	3.32536e+06	2.85208e+06	3.86418e+06	4.94857e+06	7.9105e+06	2.66916e+06	2.25899e+06	5.77607e+06	3.54737e+06	3.14809e+06	1.74613e+06	6.37777e+06	3.44318e+06	1.90485e+06	0	192827	170044	162451	449390	520378	797037	157120	338136	1.3084e+06	806212	573141	288017	1.07556e+06	207115	0	0	3.94352	5.11356	5.69588	11.6296	10.5157	10.0757	5.8865	14.9685	22.652
PS(38:3)	C44H80NO10P	10.52	+	[M+H]+	Phospholipid	-1.35	3.38671	1.66683e+06	1.50822e+06	1.59094e+06	1.31793e+06	1.51046e+06	1.56807e+06	1.51046e+06	1.42201e+06	1.77917e+06	1.63187e+06	1.43898e+06	1.32218e+06	1.3379e+06	1.41395e+06	1.31778e+06	2.00036e+06	24613.5	19401.7	11997.1	14298.4	6615.37	4309.65	0	18522.6	5294.98	213.858	0	8060.87	4850.27	7139.07	6944.39	11044.8	1.15199	0.978638	0.432917	0.335336	0.22986	0.257346	0	0.579373	0.158392	0.00658907
PS(44:8)	C50H82NO10P	18.218	+	[M+H]+	Phospholipid	-1.54	3.23862	2.17401e+07	1.96459e+07	2.47196e+07	2.32719e+07	2.38033e+07	1.09216e+07	2.17401e+07	1.19757e+07	2.23409e+07	1.90273e+07	1.66889e+07	1.12791e+07	2.67839e+07	1.78805e+07	1.45337e+07	9.96545e+06	143224	53445.1	42401.2	68609.9	35105.9	76873.8	0	115459	31094.2	21071.4	64939.3	35386	62606.9	12037.7	6236.14	18480.8	0.752731	0.320243	0.375927	0.256161	0.196337	0.528933	0	1.15859	0.128777	0.0856989
PC(42:10)	C50H80NO8P	10.94	+	[M+H]+	Phospholipid	-1.53	3.21825	3.23618e+07	2.37169e+07	1.84748e+07	1.54481e+07	1.32916e+07	8.16852e+06	1.84748e+07	3.37609e+07	7.93839e+06	8.28344e+06	1.6457e+07	1.09243e+07	1.08412e+07	8.31696e+06	6.51135e+06	4.19522e+06	35496.6	17591.6	1368.2	33794.2	32404.7	14144.8	0	11952.4	70.1821	16256.5	19178.8	8452.48	17129.7	11521.1	2458.34	16425.3	0.428525	0.106894	0.0125244	0.311719	0.389622	0.217233	0	0.284906	0.000395905	0.169159
PE(34:2)	C39H74NO8P	11.09	+	[M+H]+	Phospholipid	-0.93	3.21825	9.57471e+06	1.2914e+07	1.9531e+07	3.05765e+07	3.27148e+07	1.42295e+07	1.42295e+07	1.37277e+07	2.00607e+07	1.72614e+07	2.19447e+07	1.33829e+07	1.13241e+07	1.7162e+07	1.83183e+07	2.17949e+07	60396.1	67974.5	46988.6	50780.6	13368.1	78519.6	0	52278.3	38350.5	71584.2	21055.2	9953.99	32338.8	54871.5	57477.7	58778.8	0.349892	0.309753	0.351109	0.448428	0.0778936	0.428641	0	0.239866	0.208684	0.27658
PE(42:10)	C47H74NO8P	10.94	+	[M+H]+	Phospholipid	3.17	3.21825	1.28724e+06	1.31404e+06	1.36497e+06	1.57393e+06	1.46637e+06	832614	1.36497e+06	1.58077e+06	1.50093e+06	1.60452e+06	1.49189e+06	1.00037e+06	1.15605e+06	723877	925504	741425	489.085	1764.46	451	1638.55	23.5337	427.45	0	48.2879	10039.3	4932.95	26549.8	18121.8	5645.16	1247.68	3496.38	1039.9	0.0304817	0.11827	0.0450831	0.141737	0.00325107	0.0461856	0	0.00651286	0.632925	0.444618
PC(32:2)	C40H76NO8P	10.82	+	[M+H]+	Phospholipid	-0.59	3.16648	3.40058e+07	3.41255e+07	4.48792e+07	3.28674e+07	4.46725e+07	2.4153e+07	3.41255e+07	3.56245e+07	2.06408e+07	3.05859e+07	1.72348e+07	3.37434e+07	3.56324e+07	4.88987e+07	1.71221e+07	1.29808e+07	584747	717353	912343	742063	743594	515562	0	402269	1.02074e+06	1.01869e+06	903199	809545	1.67318e+06	440669	865932	496500	1.91182	4.16223	2.70377	2.08255	1.52068	3.01108	0	3.09894	1.84465	2.17512
PE(34:3)	C39H72NO8P	10.9	+	[M+H]+	Phospholipid	-0.74	2.87461	8.41719e+06	1.0313e+07	1.48639e+07	1.92963e+07	1.66675e+07	1.30917e+07	1.30917e+07	7.68754e+06	8.95606e+06	1.08316e+07	9.77979e+06	9.03538e+06	6.59427e+06	1.18005e+07	1.00519e+07	9.34174e+06	70287.6	95436.7	46260.7	25376	40618.5	122863	0	58137.2	87280	107030	51422	50244.1	75015.9	78185.7	110978	86161.5	0.648911	0.975857	0.511995	0.384819	0.344211	1.22229	0	0.622338	0.497076	0.38151
PC(44:12)	C52H80NO8P	10.93	+	[M+H]+	Phospholipid	0.52	2.78091	1.49892e+06	1.56708e+06	2.93997e+06	1.47259e+06	2.67058e+06	748464	1.49892e+06	544275	2.42322e+06	1.72556e+06	1.08685e+06	577622	1.26734e+06	895262	1.00509e+06	1.28489e+06	4613.95	1046.75	1785.06	2332.27	2044.26	770.12	0	0	6457.95	14269.7	11930	11022.9	9695.65	6346.75	9510.24	5056.84	0.267389	0.0963098	0.309036	0.184028	0.228342	0.0766217	0	0	0.233651	0.363304
LysoPC(22:5)	C30H52NO7P	8.72	+	[M+H]+	Phospholipid	0.61	2.70717	210069	295274	292691	227621	207033	162424	227621	256063	188064	174277	264158	130246	111977	133159	166038	112944	183.378	1583.68	649.854	495.139	79.7523	407.576	0	1544.46	0	0	913.536	829.646	628.666	168.807	1728.62	1418.36	13.1935	25.9565	18.8177	24.6701	0	4.05416	25.9245	18.2577	28.7255	6.75624
LysoPC(22:5)	C30H52NO7P	2.894	+	[M+H]+	Phospholipid	0.38	2.70717	888057	1.09646e+06	2.04934e+06	1.12782e+06	1.12814e+06	587809	2.42468e+06	1.54503e+06	2.00651e+06	669665	1.68062e+06	1.09254e+06	862158	826257	1.98345e+06	1.14304e+06	117166	284602	385639	278233	0	23830.7	628585	282087	576381	45244.2	348642	305394	382256	342809	730308	198246	13.1935	25.9565	18.8177	24.6701	0	4.05416	25.9245	18.2577	28.7255	6.75624
LysoPE(18:1)	C23H46NO7P	9.08	+	[M+H]+	Phospholipid	1.55	2.70717	4.03163e+06	6.65921e+06	1.3505e+07	8.30611e+06	1.58092e+07	6.22312e+06	7.13579e+06	7.13579e+06	1.05757e+07	1.76906e+07	6.98615e+06	7.72634e+06	1.01728e+07	8.98857e+06	1.01214e+07	4.0233e+06	193606	70113.8	22708.5	57689.5	23948	89457.1	0	43023.9	3097.55	2482.52	1800.8	421.618	1793.01	90.4057	3693.62	4010.48	0.31154	0.0765006	0.53398	0.745376	0.700105	0.18174	0.122238	0.230435	0.952026	0.869624
LysoPE(18:1)	C23H46NO7P	3.683	-	[M-H]-	Phospholipid	1.44	2.70717	1.30613e+07	1.19237e+07	4.00881e+07	2.19585e+07	4.50847e+07	1.6115e+07	2.77434e+07	1.64215e+07	2.07222e+07	4.2073e+07	2.32747e+07	2.03761e+07	2.06443e+07	2.63427e+07	2.45358e+07	2.65394e+07	40691.3	9121.67	214062	163674	315640	29287.5	33913.1	37840.8	197281	365877	204937	57434.3	97329.1	32720.5	279187	191468	0.31154	0.0765006	0.53398	0.745376	0.700105	0.18174	0.122238	0.230435	0.952026	0.869624
PC(32:0)	C40H80NO8P	11.24	+	[M+H]+	Phospholipid	-0.78	2.70717	8.58466e+07	1.2395e+08	8.92603e+07	8.88679e+07	8.92984e+07	9.92328e+07	8.92603e+07	8.50245e+07	4.1056e+07	4.11883e+07	1.031e+08	6.71966e+07	8.05536e+07	9.67806e+07	8.75859e+07	9.77936e+07	254946	305599	410913	286684	198254	463450	0	191312	721285	285469	388842	230018	279904	93616.8	219537	126338	0.618976	0.29641	0.611509	0.355892	0.204849	0.529137	0	0.195628	0.48126	0.220053
PC(30:0)	C38H76NO8P	10.93	+	[M+H]+	Phospholipid	-0.59	2.69616	1.48281e+07	1.76117e+07	1.73204e+07	1.83682e+07	2.02459e+07	1.75752e+07	1.75752e+07	1.23156e+07	1.51696e+07	2.12161e+07	1.68868e+07	1.70987e+07	1.70845e+07	1.9389e+07	1.11888e+07	1.44269e+07	186158	241389	176120	150771	116710	160996	0	62118.7	125076	42583.2	85449.2	79119.2	95966.3	22499.4	59276.2	35691.3	0.877438	1.42945	1.03002	0.882505	0.601938	1.43891	0	0.430577	0.886779	0.552826
PE(38:6)	C43H74NO8P	11.07	+	[M+H]+	Phospholipid	-1.41	2.52737	9.7654e+07	9.41288e+07	1.36677e+08	2.0975e+08	1.79655e+08	1.52409e+08	1.36677e+08	1.26417e+08	1.6126e+08	1.366e+08	1.68437e+08	1.04872e+08	1.43488e+08	1.76348e+08	1.82855e+08	1.78697e+08	2.05975e+06	1.81343e+06	1.0501e+06	893230	560216	2.86794e+06	0	1.19365e+06	270024	546798	835473	234352	270046	13807	1.32946e+06	1.15662e+06	1.50786	1.07662	1.00132	0.622513	0.317677	1.56842	0	0.667977	0.29649	0.458309
PE(36:3)	C41H76NO8P	11.19	+	[M+H]+	Phospholipid	-1.88	2.5113	1.42555e+07	1.91013e+07	2.98888e+07	2.80447e+07	3.73077e+07	2.69581e+07	2.69581e+07	2.66039e+07	1.153e+07	1.17632e+07	2.10742e+07	1.76028e+07	2.58703e+07	2.87012e+07	2.35884e+07	2.2912e+07	89376.9	47825.6	24203.9	29976.2	28267	54090.8	0	22496	825.933	20258.1	5799.97	21082.5	0	42125.1	21488.6	13640.1	0.759801	0.226939	0.1375	0.115871	0.0984872	0.229311	0	0.0981844	0.00264498	0.0777919
LysoPC(22:1)	C30H60NO7P	10	+	[M+H]+	Phospholipid	6.84	2.20329	176076	161976	255882	325452	266843	105456	244509	244509	143730	208890	147497	248278	177184	204847	120469	160674	624.17	892.45	1065.12	763.698	1132.22	1070.07	0	843.272	1609.51	1032.57	640.604	91.0703	530.646	1183.26	227.649	6.44985	0	0	0.130229	5.09454	10.1227	5.23612	0	0	55.994	18.5224
LysoPC(20:2)	C28H54NO7P	9.17	+	[M+H]+	Phospholipid	3.1	2.12312	499212	454987	448191	266675	492414	221802	454987	484966	306859	390761	225328	287193	325013	301625	230876	129713	1085.77	820.735	385.72	1170.04	922.529	1227.91	0	1417.66	1157.32	1307.58	1061.13	202.957	71.6245	1292.05	1283.69	914.807	6.3198	0	0.652432	0.583952	7.28801	0.360477	4.13695	0	0.555442	6.56806
LysoPE(16:0)	C21H44NO7P	8.91	+	[M+H]+	Phospholipid	-0.33	2.10689	9.12066e+06	1.351e+07	2.49609e+07	3.59169e+07	2.94948e+07	1.32197e+07	1.351e+07	1.22367e+07	3.06922e+07	5.14621e+07	2.38622e+07	1.26497e+07	1.20702e+07	1.80088e+07	2.96972e+07	3.25305e+07	1.61236e+06	672277	250513	166861	128682	1.04689e+06	0	710583	68346.5	135962	90375.3	64972.4	100904	24892.8	71420.1	60403.5	3.13226	10.0452	3.22185	3.52851	2.34741	2.1887	13.7751	4.18676	2.73665	2.74649
LysoPE(24:5)	C29H50NO7P	9.44	+	[M+H]+	Phospholipid	-0.73	1.95052	203805	145056	189719	201320	115789	170944	189719	219173	164774	236544	189169	180747	175012	141449	202781	119824	1324.18	1073.13	1085.52	72.9268	391.518	1020.81	0	495.632	754.105	855.917	746.551	697.342	341.779	374.941	0	0	0.559802	0.567288	0.600573	0.0416695	0.276791	0.503404	0	0.413632	0.398721	0.42134
PE(38:1)	C43H84NO8P	3.303	+	[M+H]+	Phospholipid	0.04	1.92525	2.60953e+07	2.46245e+07	1.58408e+07	2.02501e+07	3.042e+07	2.6233e+07	1.84638e+07	1.29645e+07	2.26971e+07	4.51766e+07	2.71116e+07	2.08076e+07	1.91305e+07	2.69524e+07	2.59801e+07	2.79974e+07	2.49198e+06	2.34884e+06	1.12032e+06	2.13348e+06	3.11597e+06	2.38242e+06	1.45196e+06	1.02864e+06	2.4634e+06	4.62475e+06	2.64817e+06	1.84617e+06	1.70103e+06	2.5116e+06	2.72536e+06	2.80948e+06	9.54954	9.53864	7.07239	10.5357	10.2432	9.08177	7.86382	7.93431	10.8534	10.237
PS(42:5)	C48H84NO10P	10.22	+	[M+H]+	Phospholipid	1.15	1.61631	599535	427700	920521	592929	664090	951547	664090	785888	645198	742920	635099	872066	729451	1.17014e+06	849115	547243	302.604	2990.59	1221.84	1218.52	0	1716.64	0	2928.85	710.395	1387.81	102.246	913.07	700.665	1471.36	881.177	1081.29	0.0407318	0.470886	0.140108	0.167046	0	0.202168	0	0.535201	0.314434	0.467
PI(38:4)	C47H83O13P	3.289	+	[M+H]+	Phospholipid	-0.23	1.50493	1.62781e+07	1.94709e+07	5.46827e+06	7.53122e+06	4.62367e+06	1.15742e+07	8.924e+06	8.10605e+06	4.60022e+06	9.27632e+06	1.01274e+07	9.52607e+06	6.01684e+06	1.35606e+07	1.21904e+07	3.18885e+06	54851.7	129624	121896	67083.3	41233.1	0	91030	167979	44021.9	0	57181.7	146962	18155.1	17117.6	121351	0	0.336967	0.665733	2.22916	0.890736	0.891783	0	1.02006	2.07227	0.956951	0
PS(46:10)	C52H82NO10P	10.307	+	[M+H]+	Phospholipid	-0.87	1.4268	711941	705121	1.16557e+06	944402	953961	408363	711941	543314	507344	822641	644661	345493	765431	646831	501570	568284	0	7026.23	4903.63	11790.1	11398.1	3754.48	0	1710.19	8520.72	4514.09	7063.67	6720.59	3659.41	6668.21	4846.55	5557.43	0	1.08991	1.41931	1.54032	1.76215	0.748545	0	0.300939	0.709332	0.408466
PG (40:6)	C46H79O10P	1.989	-	[M-H]-	Phospholipid	-0.98	1.3781	8.42075e+06	5.49521e+06	2.13987e+06	1.47141e+06	3.55616e+06	2.76586e+06	2.53399e+06	932237	3.22169e+06	1.35054e+07	7.42175e+06	1.64427e+06	1.60239e+06	1.00664e+07	4.34131e+06	8.43781e+06	0	0	57117.6	55445	44692.7	77490.3	95484.2	35128	22074.5	0	0	61958.4	60380.2	39619.6	56904	0	0	0	2.66921	3.76814	1.25677	2.80167	3.76814	3.76814	0.685185	0
LysoPC(15:0)	C23H48NO7P	3.657	-	[M-H]-	Phospholipid	0.63	1.26312	1.6354e+07	1.39924e+07	1.69089e+07	2.18013e+07	4.85772e+07	1.58851e+07	5.08599e+07	8.07768e+06	2.73796e+07	7.61561e+07	2.98834e+07	1.10327e+07	7.95534e+06	2.24715e+07	2.07596e+07	2.80651e+07	45563.4	2954.74	31910.7	89369.1	220152	14956.8	42046.5	1766.65	143606	757726	98281.3	11942.7	6437.73	10784.6	85363.5	71390.6	0.278606	0.0211167	0.188721	0.409927	0.453201	0.0941565	0.0826713	0.0218708	0.5245	0.994964
LysoPE(18:2)	C23H44NO7P	8.6	+	[M+H]+	Phospholipid	1.22	1.13404	277236	311061	712951	477563	751255	267431	477563	526487	319479	403756	287237	303228	313525	324972	259756	321587	0	160.331	5.44147	0	810.892	632.168	0	0	0	1163.09	237.403	0	309.212	784.715	646.979	2204.7	0.355344	3.91316	0.813256	6.90022	0.108116	2.67542	1.87705	8.6404	4.57129	0.439003
LysoPC(14:0)	C22H46NO7P	8.13	+	[M+H]+	Phospholipid	0.73	1.09859	401580	423388	727452	478193	716182	496981	478193	449626	457633	989201	449365	643448	659723	926531	486037	293178	5399.51	6872.71	6091.58	4450.46	10562.2	7560.12	0	2055.27	6752.16	2876.38	2372.45	8892.59	12548.9	1876.8	4254.9	5898.43	0.116029	0.365604	5.22416	12.7477	2.18819	1.99585	3.89729	6.45418	2.30844	2.59916
LysoPC(14:0)	C22H46NO7P	3.943	+	[M+H]+	Phospholipid	0.73	1.09859	1.48108e+06	963710	3.86262e+06	3.24823e+06	3.59859e+06	2.46463e+06	2.45006e+06	1.66273e+06	1.80965e+06	2.25315e+06	74529.1	3.53766e+06	3.264e+06	874971	2.8884e+06	899204	1718.47	3523.36	201790	414075	78743.8	49190.3	95486	107316	41774.6	58563	32217.3	106811	286512	103183	104226	22390.8	0.116029	0.365604	5.22416	12.7477	2.18819	1.99585	3.89729	6.45418	2.30844	2.59916
Glycerophospho-N-palmitoyl ethanolamine	C21H44NO7P	3.751	-	[M-H]-	Phospholipid	0.48	1.00691	2.74777e+07	2.27432e+07	6.15496e+07	5.72326e+07	9.98795e+07	3.97107e+07	5.462e+07	2.38635e+07	7.29468e+07	1.32035e+08	6.50003e+07	2.92517e+07	2.05041e+07	5.227e+07	6.22427e+07	8.03531e+07	396507	165241	1.20523e+06	1.88928e+06	2.14551e+06	452270	890323	395467	2.04016e+06	3.66949e+06	1.7149e+06	393473	304216	440289	2.17848e+06	1.54854e+06	1.44301	0.726551	1.95814	3.30105	2.1481	1.13891	1.63003	1.6572	2.79678	2.77918
PI(36:4)	C45H79O13P	3.293	+	[M+H]+	Phospholipid	0.71	0.833998	3.03225e+06	4.17029e+06	1.5418e+06	2.06641e+06	2.40222e+06	1.33258e+06	1.83303e+06	2.09017e+06	1.2452e+06	1.30615e+06	2.02546e+06	1.20823e+06	606450	980794	2.1215e+06	872507	66920.9	195147	620607	518374	516100	700874	771633	1.09149e+06	493392	229162	874495	619128	505802	187006	501905	308971	2.20697	4.67946	40.2522	25.0858	21.4843	52.5953	42.096	52.22	39.6236	17.5448
LysoPC(18:1)	C26H52NO7P	3.712	+	[M+H]+	Phospholipid	0.01	0.759859	1.76304e+08	1.33145e+08	2.17153e+08	1.47276e+08	2.04076e+08	1.50619e+08	2.39313e+08	1.86848e+08	1.21475e+08	2.05909e+08	1.04211e+08	2.04038e+08	2.28269e+08	1.92364e+08	1.3587e+08	1.60607e+08	237052	41467.3	37391.3	659318	24386.3	152308	107628	117032	53239	81617.8	204471	154739	59416.9	12081.9	133152	0	0.134456	0.0311444	0.0172189	0.447676	0.0119496	0.101122	0.0449736	0.0626346	0.043827	0.0396377
LysoPC(18:1)	C26H52NO7P	8.98	+	[M+H]+	Phospholipid	-0.37	0.759859	2.54969e+07	2.81546e+07	3.07291e+07	1.65098e+07	3.18201e+07	1.85651e+07	2.81546e+07	2.88056e+07	1.78894e+07	3.66968e+07	1.71498e+07	3.05408e+07	2.99792e+07	2.98439e+07	1.99056e+07	1.65999e+07	11716.4	17397.3	13948.2	4847.86	0	2975.93	0	181.473	104.834	0	2127.13	7516.47	12107.2	4258.58	213.675	5120.46	0.134456	0.0311444	0.0172189	0.447676	0.0119496	0.101122	0.0449736	0.0626346	0.043827	0.0396377
LysoPC(20:5)	C28H48NO7P	8.53	+	[M+H]+	Phospholipid	-0.04	0.759859	461727	569727	382916	280589	583741	260845	461727	466140	215929	195330	201364	275788	230867	299877	227020	148304	828.511	1100.85	1470.65	684.759	1887.67	1486.88	0	894.814	1985.68	713.798	5038.93	1317.44	555.424	1950.69	1912.23	3282.72	0.42416	0.546696	0.533255	0.296603	0.629481	0.654954	0	0.603366	0.434099	0.380014
PS(42:7)	C48H80NO10P	18.227	+	[M+H]+	Phospholipid	0.75	0.759859	1.37416e+06	1.63941e+06	2.17589e+06	1.36486e+06	894456	2.28933e+06	1.63941e+06	1.94365e+06	1.08853e+06	1.10789e+06	1.41998e+06	1.93856e+06	2.09285e+06	2.48511e+06	1.66292e+06	1.17901e+06	6029.92	2397	0	5942.92	12529	0	0	2256.22	5737	12720.5	7706.75	5008.64	3804.13	7953.39	7208.58	202.858	0.544273	0.168806	0	0.283963	0.50416	0	0	0.191365	0.337304	0.625748
LysoPC(18:4)	C26H46NO7P	8.34	+	[M+H]+	Phospholipid	-0.15	0.734277	117644	160289	199208	156844	240434	145621	156844	151225	131443	198190	108081	175555	163988	264851	129588	92592.9	0	922.189	763.932	1772.34	1990.22	2349.14	0	1515.56	0	1188.34	686.234	1366.54	948.002	1464.52	1473.58	1170.74	0	0.85324	0.435153	1.08078	0.751451	1.81278	0	1.6368	0	0.957246
LysoPC(24:6)	C32H54NO7P	7.79	+	[M+H]+	Phospholipid	0.44	0.718619	444152	362838	432388	384958	401213	454554	432388	481661	477068	423441	396142	400603	485717	441260	434146	460758	832.762	188.873	199.725	0	302.799	832.966	0	530.341	28.0338	1458.66	118.9	1433.64	131.152	1052.56	827.655	48.6345	0.196666	0.047678	0.0498562	0	0.0686215	0.191863	0	0.115102	0.0065317	0.292136
Glycerylphosphorylethanolamine	C5H14NO6P	13.982	-	[M-H]-	Phospholipid	-0.16	0.638365	8.62079e+07	1.04916e+08	4.49104e+08	3.20653e+08	2.64293e+08	6.62908e+07	8.54831e+07	1.02131e+08	1.9833e+08	1.85513e+08	3.40666e+08	2.78877e+08	2.3905e+08	1.95696e+08	3.00448e+08	2.33041e+08	230184	214701	588649	995500	757064	246493	450356	556162	849377	1.06337e+06	631547	368108	466360	270559	906302	623581	0.26701	0.204642	0.131072	0.31046	0.286448	0.371836	0.526837	0.544556	0.428265	0.573202
PE(42:4)	C47H86NO8P	2.837	+	[M+H]+	Phospholipid	-0.2	0.463162	478972	304335	297306	108740	78893.9	68791.8	1.9256e+06	533801	55254.9	87750.1	308862	140216	495918	847079	37065.4	0	97499.4	57793.8	90327.8	26116.9	18793.5	16387	83198	21292.5	13162.4	31838.5	45514.4	33401.2	0	0	8829.43	0	20.356	18.9902	30.3821	24.0177	23.8212	23.8212	4.32062	3.98885	23.8212	36.2832
LysoPE(20:3)	C25H46NO7P	9.5	+	[M+H]+	Phospholipid	0.24	0.400994	1.45214e+06	2.21444e+06	3.04218e+06	3.70729e+06	3.41468e+06	1.74017e+06	2.21444e+06	1.98872e+06	3.21606e+06	5.3807e+06	2.81336e+06	1.65715e+06	2.22091e+06	2.5593e+06	2.63705e+06	1.85586e+06	37339.4	7617.25	3524.56	4663.27	1808.36	15141.5	0	10445.8	5820.67	5198.59	3492.36	4756.8	4238.17	4560.93	6108.17	2782.31	0.693951	0.270753	0.212687	0.209971	0.0706583	0.574183	0	0.562857	0.430623	0.447468
PG(34:3)	C40H73O10P	2.028	-	[M-H]-	Phospholipid	-0.13	0.382639	1.91785e+06	1.68667e+06	1.17674e+06	1.26592e+06	1.97819e+06	2.84712e+06	2.14103e+06	965690	1.00807e+06	3.3748e+06	994959	1.03352e+06	566496	2.24586e+06	1.85957e+06	2.35143e+06	6524.8	91395.5	0	0	9480.51	240788	347814	43106.3	6049	213735	0	0	43153.5	5912.04	112669	131496	0.340214	5.41868	0	0	0.479252	8.45725	16.2452	4.46378	0.60006	6.33325
LysoPS(22:0)	C28H56NO9P	3.581	-	[M-H]-	Phospholipid	0.24	0.35296	4.08566e+06	6.77827e+06	8.60619e+06	4.78324e+06	1.28713e+07	8613.97	1.024e+07	6.41309e+06	7.92845e+06	1.68819e+07	8.95299e+06	5.74287e+06	118238	52066	6.65383e+06	1.17869e+07	3035.65	3666.8	40370.2	9835.67	12566.4	1037.38	30839.1	16076.1	8038.29	5602.9	9729.29	14442.1	12045.1	5637.4	4823.64	656.401	0.0743	0.0540964	0.469083	0.205628	0.097631	12.043	0.301162	0.250676	0.101385	0.0331889
PC(38:2)	C46H88NO8P	11.86	+	[M+H]+	Phospholipid	-0.45	0.35296	6.99955e+07	6.0041e+07	4.69189e+07	3.48672e+07	5.90591e+07	2.73899e+07	5.41124e+07	5.41124e+07	2.40867e+07	2.5068e+07	2.69355e+07	3.1235e+07	3.67467e+07	2.92318e+07	2.58617e+07	2.77807e+07	54558.1	0	17461.1	8821.8	1380.09	176151	0	20605.6	46973.1	16606.4	29237.2	100958	2115.7	0	6313.39	8295.84	0.21764	0	0.0559025	0.0240071	0.00472119	0.681127	0	0.0741726	0.124581	0.0589603
PS(40:5)	C46H80NO10P	10.02	+	[M+H]+	Phospholipid	-0.05	0.299911	1.62691e+07	1.5981e+07	2.25797e+07	2.35271e+07	1.91128e+07	3.10763e+07	2.25797e+07	2.78255e+07	1.21397e+07	2.17135e+07	1.66356e+07	2.19246e+07	2.87726e+07	3.11879e+07	2.61022e+07	1.37958e+07	40572.7	25778.5	26928.8	13695.4	7983.21	44449	0	41306.1	15080	16636.2	23222.8	21967	18934.8	4359.29	3616.02	15285.6	0.186855	0.15496	0.122825	0.0475989	0.0255971	0.170288	0	0.29941	0.161953	0.138829
PG(36:5)	C42H73O10P	1.997	-	[M-H]-	Phospholipid	1.67	0.264701	1.52195e+06	1.43388e+06	933895	768908	857221	1.63217e+06	2.03568e+06	899611	1.14054e+06	2.63155e+06	1.54467e+06	739593	503368	1.32921e+06	987706	1.35543e+06	0	132534	97769.8	0	0	540111	597000	244960	393782	1.19078e+06	789932	0	11364.7	19077.2	0	13213.3	0	9.24302	10.469	0	0	33.0916	29.3268	27.2295	34.5258	45.2501
LysoPE(14:1)	C19H38NO7P	7.658	+	[M+H]+	Phospholipid	-1.18	0.236663	170733	148362	164201	168523	161846	137492	164201	205779	133350	181305	148416	171279	145820	153332	161116	122100	1402.03	68.304	0	1214.61	295.875	1652.54	0	786.652	556.211	119.06	1763.86	174.872	174.198	313.73	1487.36	1108.87	0.773296	0.0460219	0	0.832951	0.192964	1.02569	0	0.644267	0.322679	0.0640122
PG (32:1)	C38H73O10P	2.126	-	[M-H]-	Phospholipid	-1.68	0.229016	4.82241e+06	3.35435e+06	282738	507072	1.2045e+06	583124	1.25278e+06	269419	512567	2.58427e+06	345624	246316	121414	1.32593e+06	692503	3.5302e+06	91642.8	45659.6	0	12800.3	14909.1	0	19902.6	1125.71	2001.97	83137.6	3050.85	797.508	233.488	4683.19	7754.4	139665	1.90035	1.3612	0	2.52436	1.23778	0	1.58868	0.417829	0.390578	3.21707
PE(42:6)	C47H82NO8P	2.494	+	[M+H]+	Phospholipid	-0.77	0.226483	599343	234792	323541	1.31929e+06	1.42857e+06	377184	1.26513e+06	41530.9	202497	1.98742e+06	389919	80980.3	320393	46133.1	748490	881075	78980.5	18703.2	54014.3	248432	246967	45596.8	161559	0	356.168	194750	88864.3	3030.69	50139.9	3579.86	110608	147623	13.1778	7.96584	16.6947	18.8307	17.2876	12.0887	12.7702	0	0.175888	9.79913
LysoPE(22:6)	C27H44NO7P	8.66	+	[M+H]+	Phospholipid	0.44	0.226316	958999	1.25809e+06	2.95205e+06	2.7337e+06	2.50874e+06	1.71561e+06	2.13904e+06	2.13904e+06	2.30759e+06	1.79131e+06	1.96695e+06	1.33991e+06	2.10494e+06	2.12474e+06	1.96865e+06	1.28819e+06	18045.7	13809.6	12222.9	29553.1	10890.2	24322.9	0	13253.2	3561.82	12558.3	5897.08	5418.92	8449.59	2112.87	8670.46	6240.25	10.8116	0.180491	11.3273	5.74624	7.73315	40.4883	7.10299	4.50837	8.32155	11.0334
LysoPC(22:4)	C30H54NO7P	9.02	+	[M+H]+	Phospholipid	-0.82	0.21661	151540	180132	166831	144432	203839	81439.2	151540	139323	242404	337466	201783	92614.3	70864.5	120123	146691	110954	1813.18	347.828	1414.45	105.21	1663.35	1124.6	0	1234.87	803.538	1465.87	400.317	1226.82	520.747	767.11	612.837	1268.33	9.53276	0	6.47687	6.77449	13.4483	19.4286	16.4862	0	0	13.5848
LysoPC(18:0)	C26H54NO7P	3.681	+	[M+H]+	Phospholipid	0.51	0.1213	6.54547e+08	3.53516e+08	4.54012e+08	4.39944e+08	5.38463e+08	6.04591e+08	9.82185e+08	6.27097e+08	3.43947e+08	4.89538e+08	1.34096e+08	4.59523e+08	4.67728e+08	4.88933e+08	3.30201e+08	2.74897e+08	1.08689e+06	381531	1.17389e+06	1.87891e+06	1.74535e+06	579939	1.57634e+06	1.07397e+06	1.35332e+06	1.59554e+06	394709	483240	498646	401943	1.25002e+06	243132	0.166053	0.107924	0.258559	0.427079	0.324137	0.0959227	0.160494	0.171261	0.393469	0.325927
LysoPC(18:0)	C26H54NO7P	9.41	+	[M+H]+	Phospholipid	0.25	0.1213	1.3368e+08	1.21959e+08	1.15869e+08	1.33249e+08	1.13736e+08	1.06981e+08	1.21959e+08	1.72297e+08	9.21853e+07	1.22063e+08	9.04858e+07	1.10562e+08	1.08918e+08	1.08872e+08	6.59277e+07	5.23285e+07	654075	365751	214927	125477	97064.2	457983	0	83895.7	42330.8	36795	52165.7	77669.8	69547.4	27205.3	23158.5	34666.7	0.166053	0.107924	0.258559	0.427079	0.324137	0.0959227	0.160494	0.171261	0.393469	0.325927
PG(34:2)	C40H75O10P	2.083	-	[M-H]-	Phospholipid	0.87	0.1213	1.42778e+07	1.75624e+07	2.78791e+06	2.32782e+06	1.41784e+07	1.7398e+07	1.11667e+07	2.77562e+06	6.73773e+06	3.18426e+07	6.61744e+06	1.99137e+06	1.11519e+06	7.82866e+06	1.21001e+07	5.30841e+06	0	0	3535.6	15130.8	31857.8	0	18579.1	3695.31	17980.9	109407	16136.7	0	0	0	35427.2	3348.3	0	0	0.126819	0.649999	0.224693	0	0.166379	0.133134	0.266868	0.343587
LysoPS(20:4)	C29H49O12P	3.19	+	[M+H]+	Phospholipid	-0.02	0.120122	5.29129e+06	4.54173e+06	4.48682e+06	5.01488e+06	5.56823e+06	4.92127e+06	5.01488e+06	5.77001e+06	4.44641e+06	4.27653e+06	5.58305e+06	4.95759e+06	5.41364e+06	5.00535e+06	5.60911e+06	4.00686e+06	12849.4	13276.4	19814.6	11486.7	9258.4	14587.2	0	10232.8	12884.4	15681.2	12079.4	11791.4	13624.5	11393.2	23575.1	10666.1	0.300464	0.237798	0.399682	0.212181	0.18497	0.260063	0	0.255382	0.231882	0.275752
LysoPC (20:1)	C28H56NO7P	3.634	+	[M+H]+	Phospholipid	-0.33	0.09149	1.03232e+07	5.0908e+06	9.26147e+06	5.42883e+06	7.96744e+06	5.50931e+06	1.82409e+07	1.28944e+07	2.49342e+06	3.55966e+06	1.19935e+06	7.10117e+06	6.68553e+06	6.67114e+06	2.45462e+06	2.08054e+06	829777	425165	461144	365905	440170	336999	1.2239e+06	800561	57048	291887	267877	465871	243579	298089	27332.6	60872.3	8.03799	8.35164	4.97917	6.74003	5.52461	6.1169	6.70964	6.20858	2.28794	8.19987
LysoPC(20:1)	C28H56NO7P	9.52	+	[M+H]+	Phospholipid	-0.67	0.09149	1.69837e+06	1.83967e+06	2.4512e+06	1.29612e+06	2.35356e+06	1.16171e+06	1.83967e+06	3.34819e+06	1.05926e+06	966228	804804	1.74862e+06	1.85305e+06	1.67678e+06	835082	460280	1775.88	1075.44	117.986	417.789	0	1600.15	0	628.786	0	223.7	971.999	0	197.273	403.241	0	0	8.03799	8.35164	4.97917	6.74003	5.52461	6.1169	6.70964	6.20858	2.28794	8.19987
PC(42:6)	C50H88NO8P	11.82	+	[M+H]+	Phospholipid	-0.36	0.09149	4.58886e+06	3.60689e+06	6.2383e+06	5.94272e+06	3.76785e+06	3.83639e+06	4.58886e+06	6.98808e+06	1.95029e+06	680617	3.3468e+06	3.01449e+06	2.22366e+06	2.4366e+06	2.57522e+06	1.17461e+06	4991.08	12012.7	8844.89	10684.7	13235	6057.01	0	7091.07	26671.2	30645.2	66238.1	17349.9	13581.6	17610.9	10563.8	17876.8	0.733318	0.358932	0.293413	0.480501	0.543174	0.235203	0	0.603695	0.373337	0.589256
PC(34:2)	C42H80NO8P	11.08	+	[M+H]+	Phospholipid	3.2	0	4.40047e+08	4.89537e+08	5.20338e+08	5.13205e+08	4.21918e+08	3.60622e+08	4.89537e+08	5.04885e+08	2.4231e+08	1.93417e+08	3.58949e+08	3.11902e+08	4.02698e+08	4.40407e+08	3.45041e+08	3.20985e+08	0	9839.89	135820	162692	123320	104544	0	41062.1	2.40843e+06	2.29399e+06	2.80671e+06	1.61135e+06	2.04271e+06	1.54309e+06	1.32553e+06	935522	0	0.0027413	0.0435457	0.0404003	0.0280013	0.0302991	0	0.0127925	0.310734	0.309453
PC(34:3)	C42H78NO8P	10.91	+	[M+H]+	Phospholipid	1.65	0	1.25246e+08	1.43887e+08	1.43902e+08	1.1663e+08	1.33506e+08	1.1051e+08	1.33506e+08	1.34813e+08	4.76053e+07	6.24885e+07	6.41035e+07	1.3698e+08	1.09382e+08	1.33797e+08	4.00062e+07	4.8172e+07	13292.7	2235.75	47108.9	62431.6	147746	10398.1	0	10115	300856	153656	1.84049e+06	154977	298176	154173	121463	242960	0.0212723	0.00348771	0.0343911	0.0570764	0.110425	0.0259913	0	0.0209976	0.134409	0.0566466
PE(38:3)	C43H80NO8P	11.52	+	[M+H]+	Phospholipid	0.05	0	1.19017e+07	1.48793e+07	2.6119e+07	3.12759e+07	3.25425e+07	2.92721e+07	2.6119e+07	1.35731e+07	3.39839e+07	4.21153e+07	2.48164e+07	2.6399e+07	3.26067e+07	3.29411e+07	3.0902e+07	4.20202e+07	8738.53	0	0	11831.1	15547.4	16911.7	0	18323	79504.4	5668.09	30764.5	0	0	4384.22	12854.8	0	0.0207491	0	0	0.0362844	0.0471975	0.0547268	0	0.0436053	0.90199	0.0430291
PE(38:4)	C43H78NO8P	11.4	+	[M+H]+	Phospholipid	-1.52	0	1.54539e+08	1.32944e+08	1.64415e+08	1.41648e+08	1.86748e+08	1.65826e+08	1.64415e+08	1.77006e+08	1.99537e+08	2.16414e+08	1.40178e+08	1.56076e+08	1.54643e+08	1.74394e+08	1.73196e+08	1.8032e+08	254990	313086	69239.3	71908.2	73409.5	204806	0	93237.3	4833.4	46120.9	15735.4	61856.5	42167.4	0	0	54594.4	0.117825	0.223349	0.0443626	0.0464996	0.0420939	0.118251	0	0.0517065	0.00270896	0.0295032
PE(40:2)	C45H86NO8P	11.63	+	[M+H]+	Phospholipid	0.37	0	4.56914e+06	5.63634e+06	1.15745e+07	3.51438e+06	6.58814e+06	3.52017e+06	5.63634e+06	7.30078e+06	2.91634e+06	2.04859e+06	3.88658e+06	4.67652e+06	6.5793e+06	5.82258e+06	2.91128e+06	2.60359e+06	0	5639.38	12443	0	9491.6	1692.28	0	408.275	16909	13526.1	27348.8	14434	21868.8	20912.4	37540.4	5276.44	0	0.145099	0.266074	0	0.163014	0.0581285	0	0.0156812	0.0760742	0.0707616
PE(42:6)	C47H82NO8P	11.24	+	[M+H]+	Phospholipid	-0.54	0	3.3033e+06	2.75559e+06	6.88108e+06	4.01339e+06	2.4889e+06	4.52235e+06	4.01339e+06	5.38344e+06	1.6269e+06	1.57878e+06	5.70997e+06	4.97865e+06	6.57817e+06	6.09966e+06	4.30056e+06	2.04671e+06	706.837	3317.49	14860.8	12906.6	3353.13	3799.29	0	0	9443.66	4220.53	80850.6	19840.8	1256.07	0	538.327	12685.5	0.044771	0.0580999	0.298491	0.196204	0.0549725	0.0883439	0	0	0.0498123	0.0299166
PG (40:7)	C46H77O10P	1.982	-	[M-H]-	Phospholipid	-0.86	0	4.93873e+07	3.35583e+07	4.37552e+07	4.24062e+07	4.76886e+07	7.68128e+07	1.15349e+08	4.97986e+07	2.9524e+07	5.60682e+07	4.40438e+07	5.62412e+07	5.38564e+07	9.99893e+07	5.53852e+07	4.9032e+07	45388	0	42385.8	61808	49058.7	6552.35	20310.6	9315.16	41601.4	12151.3	32908.5	21823.6	3347.1	0	75300.5	3165.38	0.0919022	0	0.0968701	0.145752	0.102873	0.00853029	0.0176079	0.0187057	0.140907	0.0216724
PS(38:6)	C44H74NO10P	10.19	+	[M+H]+	Phospholipid	3.66	0	8.53562e+06	8.16106e+06	1.59367e+07	7.27626e+06	1.03026e+07	6.04939e+06	8.16106e+06	4.31757e+06	9.56181e+06	6.14092e+06	7.58793e+06	7.44817e+06	1.13689e+07	8.24887e+06	4.95561e+06	6.23202e+06	1847.33	0	0	1050.95	0	1481.28	0	177.202	17409.1	7255.39	1848.27	6180.28	2492.86	9934.51	14388	0	0.0300824	0	0	0.00924406	0	0.0298909	0	0.0028434	0.0839397	0.0381601
[truncated: 6 more columns]
