# Supplementary material for: Dietary fibre-adapted gut microbiome clears dietary fructose and reverses hepatic steatosis
Source: Nat Metab. 2025 Sep 15;7(9):1801–18. doi: 10.1038/s42255-025-01356-0 (PMC12460171; doi:10.1038/s42255-025-01356-0)
Supplement: Supplementary file 4 — List of enriched genes in IF and CIF relative to CF (fold change > 2, P < 0.05) and RNA-seq results. Genes mentioned in the Article are indicated in bold. P value by Student’s t-test followed by false discovery rate correction. [file 42255_2025_1356_MOESM4_ESM.xlsx]

## Sheet: sup table
IF/CF					CIF/CF					IF/CF					CIF/CF
Name	Fold	Adjusted p value	Fold x -log(Adjusted p value)		Name	Fold	Adjusted p value	Fold x -log(Adjusted p value)		Name	Fold	Adjusted p value	Fold x -log(Adjusted p value)		Name	Fold	Adjusted p value	Fold x -log(Adjusted p value)
Cox6a2	36.3653	1.44e-07	35.4704		Olfm2	3.54519	1.04e-22	40.1379		Acpp	0.0342975	1.61e-06	-28.1882		Nat8f7	0.0960143	7.72e-08	-24.0442
Cd63	2.83684	4.75e-21	30.5721		Slc7a11	52.7655	6.15e-07	35.5371		Srgap3	0.166102	1.08e-06	-15.4526		Cidea	0.0135124	0.00734182	-13.2525
Dbp	4.84159	4.69e-12	25.7785		Pycr1	6.94315	1.55e-07	19.037		Nnmt	0.214886	1.14e-06	-13.1839		Acpp	0.0762224	0.000349281	-12.8374
Pck2	5.05242	1.59e-11	25.2361		Phgdh	21.9498	0.000143099	17.131		Dct	0.0437095	0.00209215	-12.1		Cfd	0.0201956	0.00538562	-12.7727
Slc7a11	40.5673	0.000594366	17.2338		Psat1	10.9902	2.07e-05	16.1981		Trhde	0.216783	5.99e-06	-11.5193		Chrna4	0.109478	0.000951941	-9.64214
Ugt1a9	2.8728	8.74e-12	16.8361		Alpl	2.44075	1.35e-12	15.2801		Acss2	0.22776	9.2e-06	-10.7494		Srgap3	0.207933	0.000161564	-8.59118
Pycr1	6.29686	2.91e-05	12.0417		Gadd45a	3.86391	1.54e-08	15.2348		Cidea	0.0282388	0.016734	-9.14166		Dct	0.102991	0.00397788	-7.87174
Olfm2	2.64709	3.66e-07	9.03949		Cox6a2	19.2484	0.000819991	13.1677		Chrna4	0.0810311	0.00532753	-8.24221		Ube2u	0.259524	0.00013596	-7.52462
Psat1	8.52184	0.00119768	9.03133		Pck2	5.25032	1.48e-05	11.5547		Pdzk1ip1	0.296794	0.000123327	-6.85028		Fmn1	0.382142	2.18e-05	-6.46937
Krt23	6.21577	0.0010736	7.82651		Areg	6.25235	0.000136553	10.2198		Med12l	0.379799	1.34e-05	-6.80593		Gria3	0.256813	0.00138561	-5.60585
Mthfd1l	3.5094	5.1e-05	7.77455		Cyp39a1	2.87188	4.17e-06	8.18813		Scd1	0.327783	6.58e-05	-6.72926		Chic1	0.397219	0.000163207	-5.04461
Adm2	25.828	0.0242217	7.57948		Cgref1	2.89429	7.54e-06	7.85407		Nat8f7	0.0786025	0.0163611	-6.55402		C330021F23Rik	0.330835	0.000807615	-4.93553
Phgdh	9.78832	0.00889343	6.74974		Cd63	2.40039	7.97e-07	7.70408		Gm11992	0.244025	0.000932574	-6.16639		Arhgef37	0.468598	5.21e-05	-4.68396
Asns	6.94882	0.0315011	4.19983		Adm2	23.7473	0.0309683	6.89604		Cfd	0.0517199	0.0381662	-6.06068		Pdzk1ip1	0.347371	0.00102256	-4.56157
Cgref1	2.90086	0.00211406	4.10991		Crym	3.02986	7.47e-05	6.59961		C330021F23Rik	0.292707	0.000769657	-5.51895		Loxl4	0.351545	0.00117742	-4.41767
Trib3	4.95436	0.0186416	3.99293		Ugt1a9	2.14672	1.73e-06	6.35044		P2ry4	0.381477	0.000128539	-5.40973		Mr1	0.404893	0.000419148	-4.40575
Itga6	4.01388	0.0143408	3.69607		Slc3a2	2.24967	4.64e-06	6.23866		Serpinb1a	0.325645	0.0010736	-4.80597		Serpinb1a	0.415646	0.000617699	-4.06471
Gadd45a	3.86538	0.013085	3.67345		Asns	8.64157	0.0103011	6.1825		Fmn1	0.40115	0.000269984	-4.70273		Nnmt	0.26552	0.008869	-3.92594
Areg	4.55494	0.0284884	3.38031		Arhgef2	2.80587	9.75e-05	5.97016		Mpv17l	0.391548	0.000396308	-4.60197		Robo1	0.352785	0.00377853	-3.64162
Cyp39a1	2.27209	0.00193298	3.21317		Trib3	3.6299	0.00184731	5.08405		Ube2u	0.157057	0.0228632	-4.38215		G6pdx	0.430068	0.0030721	-3.05871
Epb41l1	2.6731	0.0142097	2.62058		Slc7a5	2.47976	0.000148868	5.01439		Fam126a	0.47704	0.000393883	-3.63553		Fam126a	0.479542	0.00187816	-2.89058
Crym	2.46113	0.0116736	2.51132		Dbp	9.18411	0.0362015	4.61084		Chic1	0.440891	0.0010736	-3.50808		Acacb	0.494167	0.00231614	-2.67985
Arhgef2	3.12184	0.0467147	2.18528		Epb41l1	3.16013	0.00734182	3.54273		Mr1	0.421912	0.00437866	-2.9365		P2ry4	0.482583	0.00434015	-2.48334
March9	2.26615	0.0202336	1.99924		Krt23	4.02551	0.0267172	3.16085		G6pdx	0.45298	0.00305938	-2.87262		Sult2a7	0.357575	0.0238728	-2.40668
Alpl	2.15906	0.0185642	1.92247		Itga6	2.39586	0.00658873	2.74949		Loxl4	0.463447	0.00484906	-2.56782		Scd1	0.399189	0.0296242	-2.02485
Slc7a5	2.14524	0.0385715	1.55672		Mthfd1l	2.63093	0.0260733	2.21031		Acacb	0.304571	0.0329975	-2.54103		Mpv17l	0.47461	0.0148317	-1.96631
Slc3a2	2.11974	0.0440232	1.4701		March9	2.2829	0.0320128	1.77996		Robo1	0.404466	0.0194144	-2.23555		Gna14	0.437203	0.0255379	-1.90122
										Arhgef37	0.497053	0.00824286	-2.10169		Acss2	0.410368	0.0339047	-1.88863
										Gria3	0.361284	0.0468603	-1.95232		Trhde	0.452289	0.0234924	-1.86477
										Gna14	0.459381	0.0320584	-1.67669		Gm11992	0.494497	0.0256757	-1.61587
										Sult2a7	0.452418	0.0381444	-1.62323		Med12l	0.460268	0.0463274	-1.49354
