# Supplementary material for: Dietary fibre-adapted gut microbiome clears dietary fructose and reverses hepatic steatosis
Source: Nat Metab. 2025 Sep 15;7(9):1801–18. doi: 10.1038/s42255-025-01356-0 (PMC12460171; doi:10.1038/s42255-025-01356-0)
Supplement: Supplementary file 5 — Source Data of Fig. 1 [file 42255_2025_1356_MOESM5_ESM.xlsx]

## Sheet: 1c
C	CF
0.873067	1.40787
1.09119	1.50949
0.841849	1.62779
1.19389	1.54296

## Sheet: 1d
Week	C	C	C	C	C	C	C	C	C	I	I	I	I	I	I	I	I	I	CF	CF	CF	CF	CF	CF	CF	CF	CF	IF	IF	IF	IF	IF	IF	IF	IF	IF	CIF	CIF	CIF	CIF	CIF	CIF	CIF	CIF	CIF
0	23.47	21.94	20.5	25.8	23.36	23.7	23.6	24.03	20.5	22.79	21.7	20.7	23.59	24.2	20.05	21.98	24.8	25.09	23.3	23.8	23.8	24.04	21.98	23.8	21.8	23.48	20.69	23.96	23.54	24.8	24.58	24.6	24.39	22.5	21.8	23.58	22.9	23.8	23.79	22.41	22.8	22.82	21.48	21.9	21.98
1	23.07	22.03	20.86	25.8	23.4	23.7	22.8	23.58	20.6	23.09	21.82	20.86	23.4	25.3	19.2	21.76	25	24.43	23.16	24.3	22.3	22.6	22.4	23.6	23	23.2	21.2	24.45	22.67	25.05	24.35	24.18	24.4	23	22.03	24	23.4	21.3	24.5	22.4	22.5	22.7	21.4	21.5	21.2
2	23.5	22.3	21.13	25.6	23.6	23.6	23.3	24.6	21.8	22.6	21.8	21.3	24.1	23.8	19.8	21.9			25.09	24.5	23.5	23.7	22.48	24.9	24.2	24.68	21.98	25.68	24.45	25.8	26.5	24.64	25.96	23.4	22.89	25.98	23.08	22.04	24.9	23	23.7	23.4	22.38	22.4	22.2
3	24.05	22.65	23.04	26.8	24.68	25.08	23.79	25.25	21.15	23.7	23	23.48	24.75	25.1	20.1	22.6	27.2	25.1	25.48	25.24	24.25	24.8	22.7	25.4	25.1	25.6	23.3	25.9	24.48	25.9	27.1	24.5	26.2	22.9	22.2	25	23.7	22.2	26.1	24.3	24.08	24.1	23.4	22.9	22.9
4	25.84	24.63	25.25	28.25	26.37	26.7	25.8	27.5	23.15	25.03	25.87	25.65	25.3	26.04	21.4	24.2	28.6	26.6	26.7	27.1	25.3	26.9	26.8	26.9	26	26.9	23.7	27.9	25.7	28	28.3	26.1	27.6	25.5	23.7	26.8	25.3	23.7	27.02	25.7	25.62	26.4	25.5	24.3	24.7
5	26.9	25.3	26.3	29.3	26.4	27.9	26.1	27.8	23.7	26.3	27	27.4	26.8	27.1	22.1	25	29.2	27.9	27.67	27.9	25.5	26.54	23.99	27.42	24.7	26.9	23	27	26.9	29.9	29.3	25.7	28	25.1	23.1	27	25.1	23.9	28.1	26.3	26.2	25.8	26.2	25.1	25.5
6	26.9	25.02	26.4	29	26.5	28.04	26.46	29.32	24.54	26.02	26.69	27.24	27.2	28	22.9	24.3	29.3	27.6	28.9	28	26.8	26.5	24.2	27.4	26	29	24.8	26.4	25.7	29.7	29.4	25.4	27.6	25.7	23.3	26.4	25.2	24.2	28.2	27	26.7	25.5	26.6	26	25.6
7	27.8	25.3	26.9	30.3	29	27.3	26.4	27.8	25.7	25.6	26.4	26.7	27.9	28.5	23.7	25.6	30.3	28.3	30	28.8	26.5	27.8	24.3	27.5	25.3	29.9	25	26.5	24	29.5	29	25.7	27.4	25.8	23.9	26.4	26.6	25	29	28	27.8	25.5	26.8	25.9	25.6
8	29.5	27	27.59	31.7	28.6	31	28.5	30.4	26.9	27.4	28.1	28.7	28.8	30	24	27.25	31.7	30.3	30.47	29.9	29.2	28.8	25.5	29.8	27.2	31.3	28.05	27.3	26.05	29.8	30	26.3	28	27	24.8	27.7	27.22	25.2	29.81	29.03	28.55	26.15	27.18	26.3	25.98
9	29	25.9	26.93	31.1	27.83	29.5	28.3	30	25.8	27.1	27.3	27.7	29.1	29.7	23.5	26.4	31.1	29.4	30.5	30	27.1	28.9	25.7	29.3	26	31.5	26	26.9	25.8	30.2	28.8	25.5	27.2	26.8	24.7	27.6	27.7	25.3	31.4	29.2	27.9	26.6	28.1	27.7	27.7
10	28.5	26.06	27.8	30.5	27.9	29.3	28.12	29.9	26.08	27.1	26.7	27.6	29.6	30.9	23.7	26.1	30.7	29.4	31.67	31.1	27.7	29.2	25.14	28.6	26.3	31	25.3	27	26.7	30	29.35	25.4	27.04	28.5	24.2	27.03	27.2	24.6	30.9	28.6	28.1	25.3	26.9	26.5	27.04
11	28.69	27.09	27.57	31.09	28.02	30.45	29.74	28.24	27.29	28.31	28.69	28.52	30.2	32.01	24.1	25.59	31.84	30.11	32.7	32	28.74	29.7	25.2	29.7	26	32.1	25.6	27.1	26.5	30.8	29	25.6	27.1	25.8	24.4	27.2	28.1	25.2	30.8	29.29	28.4	26.63	27.28	26.8	26.08
12	30.4	29	28.2	32.4	30	32.4	30.9	29.7	28.2	28.5	29.3	29.8	30.9	32.2	24.8	28.2	30.6	32.4	34.4	34.9	28.4	31	25.5	31.6	28.2	33.9	28.3	29.31	28.36	32.69	30.89	27.7	28.61	27.3	25.3	27.81	29.09	26.79	33.01	31.47	30.34	28.62	28.2	28.13	27.23
13	30.6	27.4	27.9	32.3	29	32.2	30.1	31.1	27.9	29.2	29.4	29.9	31.8	32.6	25.4	29.4	32.4	34	34.9	35.5	28.3	31.3	25.6	32.4	27	33.3	28.5	27.4	26.4	32.5	29.1	28	27.2	27.5	25	28.6	29.2	26.5	34.5	31.7	30.5	28.7	29.1	28.9	27.8
14	31.6	28.1	28.5	33.2	30	33.3	30.9	31.3	28.1	29.4	28.6	28.8	31.2	33	24.7	27.2	33.7	30.6	37.9	36.9	29.2	31.9	25.7	33.4	27	33.9	29.4	28.1	26.4	34.1	30.1	25.5	27.5	24.4	23.7	27.2	30	26.8	34.3	31.8	30.5	29.4	30.2	29.9	28.9
15	31.62	28.1	28.68	28.3	26	31.3	30.8	30.8	28.5	28.2	29.6	28.6	31.7	33.3	25.2	27.5	32.7	30.7	37.1	37.2	29.68	30.7	25.5	32.9	26.6	32	29.5	26.6	25.6	32.4	29.6	26.1	27.5	24.3	23.6	25.9	32.1	29.5	33	31.9	29.7	28.6	28.6	28.3	26.9
16	31.43	28.4	29.13	29.6	27.4	32.3	32.5	31.6	29.8	29.6	29.3	29	32	34.1	25.5	28.6	33.5	31.4	36	36.5	28.6	30.9	26.1	32.8	26.58	30.36	29.03	28	26.5	32.7	30.4	27.2	28.2	28.1	25.03	26.69	33.1	31.3	34.1	32.4	29.8	29.2	28.5	28.8	27.4
17	31.46	27.7	28.7	28.07	26.31	30.5	31.63	31.4	29.28	28.4	27.8	29	30.8	33.3	24.3	26.59	31.88	30.25	35	36	27.58	30.11	25.4	31.58	26.1	30.26	28.73	27.13	25.72	32.11	28.67	26.38	27.48	26.67	24.19	26.72	33.18	29.7	34.11	31.29	28.58	27.81	27.45	27.51	26
18	31.53	28.95	30.41	29.7	27.79	30.98	33.27	32.52	29.91	29.8	29.48	30.2	31.9	33.69	25.18	28.59	33.26	30.67	35.77	37.5	28.3	30.8	26.17	32.2	26.25	30.22	29.04	28.6	25.9	33.68	29.1	27.15	27	28.16	23.17	26.35	32.7	30	34.2	31.28	29	26.6	28.1	28.6	27.6
19	31.3	29.31	30	29.88	28.29		32.9	32.09	30.2	29.97	29.5	30.2	32.2	33.8	25.2	27.2	33.08	31.8	36.2	38.39	28.4	31.4	25.5	33.07	27.16	31.09	29.8	27.7	25.65	34.49	29.2	27.05	27.5	27	24.24	26.3	32.9	29.6	34.92	32.68	30.2	28.5	28.6	29.4	26.8
20	32.83	28.73	29.7	29	27.3		32.7	31.7	30	29.3	29.7	30.4	31.5	33.91	25.7	27	33.3	31.34	38.3	40.5	30	33.7	28.29	33.8	26.1	30.2	30.9	28.46	26.29	36.1	27.17	24.7	26.6	24.26	22.7	25.1	33.3	29.9	35.4	30.6	27.8	26.3	27.1	27.9	25.5
21	31.9	29.59	30.15	29.4	28.3		33.83	32.62	30.63	30.36	30.4	30.98	32.89	34.8	26.05	26.26	32.15	30.47	41.18	42.98	30.19	35.98	26.88	35.37	26.4	31.8	31.3	28.7	25.8	39.1	29.7	26.4	27.1	25	25.2	27.9	35.4	30.8	37.5	33.1	29.8	28.4	29.7	30.5	27.9
22	32.49	29.19	30.35	29.78	27.9		34.3	32.92	31.78	29.63	29.77	30.38	32.01	34.22	25.79	27.59	32.84	31.5	41.65	44.29	31.01	36.19	26.91	36.06	27.08	32.81	34.81	28.1	25.91	29.41	30.31	27.19	28.91	19.27	25.29	27.91	35.87	31.04	38.07	24.51	30	27.92	28.91	30.91	27.07
23	32.47	29.19	30.35	29.78	27.9		34.3	32.94	31.78	29.78	29.71	30.38	32.01	34.27	25.73	27.59	32.84	30.47	41.67	44.29	31.71	36.19	26.91	36.06	27.08	32.81	34.81	28.1	25.91	39.4	29.5	27	27.1		25.29	27.91	35.87	31.04	38.07	34.21	28	27.92	28.91	30.91	27.01
24	30.6	27.4	30	31.2	28.6		32.3	30.8	29.66	30.4	30.7	31	32.5	33.64	26.14	28	33.9	31.8	36.8	39.8	29.7	33.15	27.4	36.3	27.2	32.4	33.4	27.9	25.2	35	29.7	27	28.2		26.1	27.7	34	30.6	34	32.4	29.9	28.9	30.5	30.6	29.1
25	34.6	29.7	31	30.3	28.3		33.2	31	30.6	30.3	30.1	30	32.6	34.4	26	27.8	32.8	31.8	40.5	44	30.3	33.3	27.7	38.8	27.8	33.5	33.6	29	25.7	37.3	30	27.7	28.2		24.8	27.2	34.1	30.9	36.1	33.45	30.92	30.9	29.5	30	28.9
26	33.86	30.17	30.74	29.19	27.75		35.5	31.51	30.73	30.15	29.45	30.31	32.12	33.81	25.94	28.4	32.3	31.5	40.41	44.81	30.51	32.85	27.6	29.83	28.5	35.6	34.4	29.07	25.6	37.08	30.74	27.2	28.24		28.2	26.8	33.73	30.75	37.04	33.05	30.15	28.93	29.3	29.6	28
27	32.53	28.49	30.6	29.28	27.85		33.3	31.83	32.33	29.63	28.83	29.72	32.19	34.03	26.53	27.4	33.07	32.23	40.95	43.59	29.71	31.55	27.4		27.3	33.3	33.4	26.4	24.1	34.22	28.11	26.5	26.41		25	27.7	32.43	28.78	34.23	31.51	29.25	29.43	27.89	22.6	26.1
28	32.53	28.49	30.6	29.28	27.85		33.3	31.83	32.33	29.63	28.83	29.72	32.19	34.03	26.53	27.4	33.07	32.23	40.95	43.59	29.71	31.55	27.4		27.3	33.3	33.4	26.4	24.1	34.22	28.11	26.5	26.41		25	27.7	32.43	28.78	34.23	31.51	29.25	29.43	27.89	22.6	26.1
29	34.9	29.7	32.5	29.8	28		35.01	32.9	32.3	29.3	28.9	29.8	31.9	33.1	25.8	27.9	34.2	31.7	42	45.5	32.2	32.8	27.1		27.9	36.1	35.6	28.1	25.01	34.5	30.4	27.7	29		24.9	27.2	34.2	30.5	37.8	32.1	29.3	28.9	29.4	25.2	28.4
30	32.7	29.2	31.8	30.11	30.9		33.5	22.2	31	29.7	29.8	29.6	30.9	33.03	25.6	27.5	33.1	30.2	43.1	46.1	31.7	31.2	27.7		27	34.9	34.4	28.4	24.7	34	28.57	26.5	27.22		25.7	27.4	34.2	30.1	37.07	32.4	29	29.1	29	24.5	27.7

## Sheet: 1e
C	I	CF	IF	CIF
13.0218	13.9863	39.1605	17.3944	18.4036
15.2083	8.38028	36.129	16.2605	20.712
9.49367	8.06228	20.264	19.5238	27.4033
8.48797	8.45659	18.2279	19.7959	14.8457
7.35507	10.4294	15	15.5073	17.585
16.5569	13.8367	18.9011	18.3636	18.3986
9.96212	12.1978	24.9858	15.2209	17.77
6.67742	10.2581	30	18.876	12.2311
				17.1956

## Sheet: 1f
Week	CF	CF	CF	CF	CF	CF	CF	CF	CF	IF	IF	IF	IF	IF	IF	IF	IF	IF	CIF	CIF	CIF	CIF	CIF	CIF	CIF	CIF	CIF
14	0.80375	1.23043	0.4366	1.28997	2.88754	1.0419	0.61521	0.15877	0.53583	0.28776	0.24807	0.3473	0.44653	0.24807	0.32745	0.27784	0.36714	0.26792	1.37927	1.77619	2.40132	0.87321	0.55568	0.48622	0.82359	0.85336	0.64498
26	0.8382	3.00265	0.64721	0.43501	0.22281		0.45623	1.0504	1.34748	0.43501	0.32891	0.96552	0.60477	0.19098	0.15915	0.11671	0.25464	0.09549	0.4244	0.2122	0.75332	0.43501	0.70027	0.39257	0.4244	0.04244	0.09549

## Sheet: 1g
CF	IF	CIF
163.867	108.328	106.374
175.363	124.349	145.289
148.606	166.909	181.346
144.264	136.289	164.388
101.519	100.191	137.84
147.463	130.851	135.28
187.03	124.951	168.512
166.135	102.268	161.592
		120.267

## Sheet: 1h
CF	IF	CIF
14.8667	4.19051	3.19229
6.52199	1.35896	3.35203
4.3294	4.68111	6.78687
1.46166	2.31155	1.98461
3.01848	2.90542	1.83042
13.5615	3.20793	2.28007
13.7756	0.496729	3.16753
		1.52297

## Sheet: 1i
C	I	CF	IF	CIF
1.07618	0.512745	1.72782	0.390143	0.705871
1.12957	0.627021	1.72799	0.445693	0.726959
0.801736	0.701731	1.78947	0.556838	0.816086
1.04223	0.815292	1.79106	0.615383	1.03959
0.606274	0.874824	1.84988	0.768431	1.07181
0.85943	0.656844	1.87839	0.823391	1.14875
0.673825	0.413749	1.93326	0.823641	1.16871
0.834145	0.729069	1.95778	0.853974	1.23855
1.26405	0.180251	2.08268	0.951756	1.25781
0.970008	0.229494	2.11596	0.982815	1.34892
1.38604	0.165515	2.19418	1.05126	1.4137
1.35651	0.219466	2.23394	1.09034	1.41496

## Sheet: 1j
Group	25-hydroxycholesterol	CE_16_0	CE_16_1	CE_18_1	CE_18_2	CE_18_3	CE_20_1	CE_20_2	CE_20_3	CE_20_4	CE_22_5	CE_22_6	CE_24_5	CE_24_6	Cer_d18_1_20_0	Cer_d18_1_20_1	Cer_d18_1_20_2	Cer_d18_1_20_3	Cer_d18_1_20_4	Cer_d18_1_22_0	Cer_d18_1_22_1	Cer_d18_1_22_2	Cer_d18_1_22_3	Cer_d18_1_22_4	Cer_d18_1_24_0	Cer_d18_1_24_1	Cer_d18_1_24_2	Cer_d18_1_24_3	Cer_d18_1_24_4	Cer_d18_1_24_5	Cer_d18_1_24_6	Cer_d18_1_26_1	Cer_d18_1_26_3	Cer_d18_1_26_4	Cer_d18_1_2-OH_1	Cer_d18_1_2-OH_2	Cer_d18_2_2-OH_1	Cer_d18_2_2-OH_2	Cer_d20_1_2-OH	Cer_d20_2_2-OH_1	Cer_d20_2_2-OH_2	Cer_d20_3_2-OH_1	Cer_d20_3_2-OH_2	Cer_d20_4_2-OH	Cer_d22_3_2-OH	Cer_d22_4_2-OH	Cer_d22_5_2-OH	Cer_d26_6_2-OH	Cer_d28_3_2-OH
CF	627017	762585	5.71371e+06	4.65327e+07	2.4578e+07	483398	565960	520426	2.6071e+06	1.19734e+07	992112	6.40065e+06	240228	81164.3	2.44624e+06	221013	3.56042e+06	6.93939e+06	703189	1.72167e+07	6.14018e+06	3.66113e+07	5.55123e+07	1.56917e+07	1.04047e+07	2.39546e+07	4.05609e+06	3.45871e+06	1.35297e+07	1.20047e+06	255624	73422.3	367767	954067	1.06377e+07	3.24114e+06	1.05838e+06	2.47539e+06	437674	1.05416e+06	2.09008e+06	453935	318524	197482	545578	2.41175e+06	211028	249146	2.63626e+06
CF	676234	956583	1.44162e+07	6.21499e+07	4.27069e+07	1.50694e+06	1.43284e+06	1.20696e+06	3.99341e+06	1.21295e+07	1.60572e+06	1.09709e+07	484671	144690	2.21384e+06	141197	1.98787e+06	5.46922e+06	780000	1.70544e+07	5.90212e+06	1.42587e+07	3.22767e+07	1.07927e+07	1.57579e+07	2.98142e+07	5.59629e+06	1.4281e+06	7.828e+06	1.85753e+06	321545	102943	147683	655341	8.96931e+06	2.62002e+06	1.22015e+06	2.1801e+06	470594	972688	1.87496e+06	483212	446632	184902	385769	2.07816e+06	195609	238264	2.67913e+06
CF	512333	777836	5.70071e+06	4.49837e+07	2.91466e+07	884018	752134	786279	3.07559e+06	8.29522e+06	1.31495e+06	1.00339e+07	338712	103600	1.4567e+06	443763	3.81054e+06	7.15642e+06	440918	1.91085e+07	3.74943e+06	2.59596e+07	3.03151e+07	1.37619e+07	1.71861e+07	2.4697e+07	2.10567e+06	1.05142e+06	5.28843e+06	1.15722e+06	391655	120596	64076.9	268237	4.67665e+06	1.95175e+06	700128	1.40581e+06	173256	525898	751880	340554	149637	237986	674407	2.21463e+06	217575	171168	2.7816e+06
CF	728585	537635	3.68309e+06	3.77888e+07	1.85107e+07	830933	530936	463247	2.14413e+06	7.2539e+06	910388	7.13432e+06	217330	32500.4	1.2196e+06	415496	3.49874e+06	6.61696e+06	427478	2.55485e+07	4.13368e+06	3.15605e+07	3.63805e+07	1.00165e+07	1.586e+07	1.62693e+07	1.69369e+06	833960	4.97663e+06	465838	184750	36195.6	62274.4	182123	5.45596e+06	2.53434e+06	674313	1.05464e+06	207797	419677	712165	345757	66623.8	340503	502366	2.73923e+06	206927	205715	3.23687e+06
CF	555353	595073	8.34225e+06	5.76456e+07	2.59966e+07	964484	852515	840929	3.03802e+06	8.03513e+06	1.01329e+06	7.42402e+06	116817	43114.4	1.90649e+06	98533.2	1.49474e+06	2.93873e+06	107921	1.90462e+07	4.08617e+06	1.66393e+07	2.23689e+07	6.57475e+06	1.66847e+07	23914122	2.25766e+06	1.28844e+06	6.3244e+06	870453	52366.8	91675	143534	568433	3.98747e+06	2.71727e+06	535337	974082	231166	621143	1.08446e+06	380116	79305.8	206470	971380	2.15219e+06	241648	370890	3.29373e+06
CF	920937	604733	3.58461e+06	4.17507e+07	1.64691e+07	194462	1.75227e+06	2.30645e+06	3.99069e+06	7.83446e+06	1.07036e+07	5.74595e+06	1.44833e+06	282369	2.5598e+06	260451	717457	1.73819e+06	127683	2.06887e+07	4.12189e+06	6.96847e+06	1.19508e+07	3.59731e+06	1.57223e+07	2.71098e+07	2.21349e+06	591799	3.25211e+06	536359	32867.4	135010	46957	365756	3.19774e+06	1.36249e+06	324612	764466	230081	233868	752476	67916.4	108674	99927.9	256963	1.46589e+06	94962.2	183297	2.43735e+06
CF	919756	416299	5.83623e+06	4.96906e+07	3.0403e+07	1.23028e+06	777701	795901	2.95498e+06	1.20793e+07	962353	7.04455e+06	371453	45767.4	2.13826e+06	146400	1.46118e+06	3.79287e+06	191199	2.03632e+07	5.17463e+06	1.70922e+07	2.49787e+07	8.64875e+06	1.32705e+07	2.22221e+07	2.17889e+06	845608	6.03622e+06	1.32611e+06	299448	95695.6	109733	329672	4.69406e+06	2.00553e+06	630601	1.40059e+06	203143	671103	1.14876e+06	281014	223850	28579.3	209504	1.11009e+06	48325.2	139844	3.3191e+06
IF	879303	869605	7.28008e+06	5.70177e+07	1.89897e+07	379099	1.0585e+06	799740	3.35265e+06	7.13658e+06	1.49765e+06	1.03161e+07	322127	62826.1	2.19213e+06	350314	1.30401e+06	3.78902e+06	189050	1.873e+07	2.56379e+06	2.0149e+07	2.40422e+07	5.80342e+06	1.53784e+07	2.62804e+07	2.73453e+06	945094	6.54455e+06	637620	36689.8	96030	47554.8	347033	4.03482e+06	1.97676e+06	296929	811977	374944	330361	1.08533e+06	149648	105212	367610	754232	2.37059e+06	179970	161752	2.70647e+06
IF	2.05737e+06	1.18197e+06	1.38492e+07	7.10507e+07	2.27196e+07	611535	1.14883e+06	775899	5.37339e+06	1.39422e+07	2.37159e+06	1.76979e+07	211646	72453.3	1.88799e+06	450714	1.66343e+06	3.21265e+06	243663	7.62604e+06	1.10678e+06	1.575e+07	2.03245e+07	3.30017e+06	1.07147e+07	1.96738e+07	2.66814e+06	1.07359e+06	5.09676e+06	282080	69578.6	133131	42677.4	403515	4.19656e+06	2.58473e+06	355083	524318	334566	611303	988106	67314.4	88323.3	106055	1.04466e+06	2.19731e+06	115656	162220	3.20124e+06
IF	402161	574928	1.909e+06	3.0102e+07	1.2629e+07	192138	384666	488576	1.66707e+06	6.00018e+06	899765	8.41462e+06	250525	59443.4	1.70576e+06	109223	800797	1.92357e+06	184496	1.94664e+07	2.38013e+06	8.9133e+06	1.13458e+07	4.13764e+06	1.6993e+07	1.70445e+07	2.04882e+06	507304	2.75937e+06	409461	121744	105740	55777.2	218756	2.37277e+06	1.42937e+06	225194	518183	310082	269285	529502	99955.7	88573	59360.4	394091	1.28404e+06	137185	222605	2.39989e+06
IF	1.30542e+06	680840	1.48298e+07	7.63767e+07	5.12274e+07	1.52428e+06	3.19389e+06	1.6705e+06	5.40083e+06	1.13117e+07	2.38597e+06	1.801e+07	306223	121649	1.59438e+06	127711	357188	831464	101458	1.36679e+07	3.09556e+06	4.61489e+06	7.80053e+06	2.57061e+06	1.16439e+07	2.42862e+07	2.03283e+06	287068	2.00243e+06	403577	22341.5	131565	37376.9	472110	2.05918e+06	1.08168e+06	421126	458640	216772	405067	527965	118567	95783.1	71094.1	388738	837222	152969	189291	2.64332e+06
IF	844570	536217	1.86809e+07	7.62033e+07	6.19404e+07	1.83069e+06	3.7629e+06	2.03394e+06	7.0976e+06	1.06017e+07	2.71639e+06	1.24675e+07	330652	186388	1.33644e+06	224097	254972	887760	54416.7	9.35105e+06	2.51249e+06	2.56088e+06	6.82425e+06	2.1411e+06	1.41538e+07	2.36167e+07	2.446e+06	747719	4.1127e+06	732802	31844.7	181603	117949	401175	2.3232e+06	1.70305e+06	427132	638917	431755	1.01731e+06	1.64024e+06	329320	168983	99209.2	696137	1.82259e+06	401949	198958	2.66964e+06
IF	836451	715530	2.17913e+07	77916662	4.65992e+07	1.72198e+06	2.29421e+06	1.50016e+06	5.67576e+06	1.11728e+07	2.07606e+06	1.62544e+07	320807	93414.2	1.6746e+06	192984	175322	968014	209132	1.0781e+07	2.23947e+06	1.50546e+06	5.8913e+06	1.97989e+06	1.60466e+07	2.85133e+07	2.91498e+06	286446	1.6401e+06	443811	34691.7	160414	38754.3	288030	2.04645e+06	1.1789e+06	377060	460787	211411	401226	560066	113326	85275.5	109317	500837	1.06156e+06	137273	146172	3.02901e+06
IF	1.44071e+06	838122	4.28513e+06	4.15733e+07	1.17235e+07	370850	515556	563594	2.19007e+06	4.1942e+06	835930	3.69207e+06	157993	46112.7	1.59275e+06	466361	1.95863e+06	4.6255e+06	307578	1.97242e+07	4.63296e+06	3.85131e+07	3.94363e+07	6.58243e+06	1.62991e+07	2.46481e+07	2.95971e+06	828750	5.71735e+06	360422	50885	84036.4	62251.1	192114	5.65228e+06	2.04384e+06	450693	643735	250210	472143	932750	127361	95502.7	141539	537869	1.23243e+06	129248	261418	2.36044e+06
IF	1.10917e+06	1.22878e+06	1.3223e+07	6.08372e+07	2.08276e+07	457746	1.55482e+06	1.50147e+06	5.9049e+06	9.69638e+06	2.192e+06	1.07873e+07	204555	108337	1.89898e+06	354680	2.74665e+06	5.85705e+06	540804	1.12874e+07	3.33482e+06	1.38352e+07	2.61974e+07	6.9862e+06	1.59193e+07	2.96696e+07	5.96027e+06	1.39961e+06	6.03205e+06	548621	133880	168083	105031	569249	7.92745e+06	5.2404e+06	1.13899e+06	1.41102e+06	736010	899001	1.76733e+06	313623	191976	161906	542614	543413	137078	228826	2.98026e+06
CIF	591480	366215	1.98907e+06	2.32889e+07	1.22215e+07	228422	249152	267248	1.62717e+06	4.5042e+06	592127	5.75145e+06	178969	29300.2	2.43228e+06	162836	97520.1	551857	29731	27608462	4.44603e+06	609052	3.09889e+06	1.23387e+06	1.5386e+07	2.00048e+07	1.76146e+06	238683	1.33352e+06	376426	54817.2	68174.8	38483.8	190374	1.59962e+06	1.07896e+06	262468	309539	146394	281706	435396	112412	80197.4	115564	477569	1.1754e+06	77619.3	89960.9	2.63376e+06
CIF	1.04594e+06	903461	8.643e+06	6.06363e+07	2.36572e+07	543224	1.33619e+06	771838	2.61095e+06	5.36347e+06	1.24911e+06	8.84981e+06	311338	61005.6	2.58966e+06	271383	2.17311e+06	3.76212e+06	308278	1.6955e+07	3.83917e+06	2.33852e+07	2.76833e+07	7.76601e+06	1.09875e+07	2.21328e+07	2.86938e+06	1.55005e+06	9.0038e+06	1.1187e+06	162174	108730	214823	586842	4.85608e+06	1.68082e+06	469664	1.17401e+06	290038	572033	1.53413e+06	228631	98901.8	259841	896300	2.18587e+06	361410	230688	2.69437e+06
CIF	468860	466543	4.81996e+06	3.8523e+07	2.21553e+07	846527	520212	533761	2.09404e+06	6.99324e+06	798051	7.31532e+06	172333	50806.5	1.72897e+06	993447	4.77495e+06	9.91475e+06	701142	1.65364e+07	2.94509e+06	5.26052e+07	4.45062e+07	1.74689e+07	1.43768e+07	2.02635e+07	2.14829e+06	954100	6.05227e+06	740879	210591	41005	24995.2	248538	4.49566e+06	1.84824e+06	619822	1.17451e+06	155413	376152	580740	193645	95510.8	136863	430930	1.55118e+06	182461	241029	2.97979e+06
CIF	392386	230629	1.27623e+06	1.30025e+07	1.35875e+07	989485	96265.5	248890	976353	7.39606e+06	321202	8.33723e+06	200847	49897	1.15742e+06	332456	1.75692e+06	3.19095e+06	385395	2.31335e+07	2.47729e+06	1.12129e+07	1.77207e+07	8.82493e+06	1.88434e+07	2.10773e+07	2.01753e+06	726290	3.68402e+06	1.33341e+06	334373	61186.2	104527	336922	3.33285e+06	1.06207e+06	858896	1.25319e+06	164783	366303	648019	437057	261787	111279	142156	1.78848e+06	267345	217704	2.70321e+06
CIF	387955	781800	8.70051e+06	5.93681e+07	3.83153e+07	1.03789e+06	1.3887e+06	843625	3.88613e+06	1.50855e+07	1.61673e+06	1.48328e+07	324844	108705	2.1078e+06	152611	613560	1.3147e+06	43902.6	2.24891e+07	3.42181e+06	4.29577e+06	1.01211e+07	2.99229e+06	20841325	2.35966e+07	1.95273e+06	378493	3.068e+06	669075	114406	130882	68454.6	592951	2.80663e+06	2.23982e+06	568148	617368	301787	376461	864945	229025	159286	286232	296449	2.42563e+06	259526	115578	1.94515e+06
CIF	591020	618258	8.68169e+06	5.78815e+07	4.62356e+07	3.50646e+06	1.13291e+06	906081	3.48388e+06	1.22325e+07	1.54186e+06	1.86257e+07	667357	125943	1.1489e+06	145294	637443	1.82876e+06	295943	1.03208e+07	2.05085e+06	7.23878e+06	9.72723e+06	5.121e+06	1.84199e+07	1.46995e+07	2.01507e+06	412689	3.2556e+06	1.0665e+06	229027	152671	28063.1	214195	2.26318e+06	1.1008e+06	489289	711921	122760	483744	724269	365255	205308	187388	297524	2.43241e+06	345068	102907	1.90234e+06
CIF	1.09755e+06	505201	5.82842e+06	4.30428e+07	1.78621e+07	442996	728633	701973	2.83694e+06	5.80978e+06	1.0802e+06	7.55137e+06	352414	70502.1	2.19897e+06	321021	1.38549e+06	3.71131e+06	163365	2.16773e+07	3.36242e+06	1.99038e+07	2.11222e+07	4.61901e+06	1.62761e+07	2.30801e+07	1.96101e+06	801826	7.01811e+06	455559	66352.8	124782	160796	476624	2.96212e+06	1.05061e+06	299971	597105	346072	400849	1.06862e+06	121131	97531.4	148862	916269	2.1034e+06	198718	247771	3.05751e+06
CIF	452838	411139	3.89439e+06	3.18342e+07	2.54373e+07	1.94048e+06	295372	561749	2.35813e+06	1.87959e+07	1.06512e+06	1.63188e+07	372954	79043.9	834926	76808.7	25860.4	128857	52658.6	9.58376e+06	1.45312e+06	162353	1.06868e+06	942807	1.49262e+07	2.88922e+07	2.42383e+06	103464	920746	748313	83697.7	91745.8	12151.9	167809	642962	690285	244142	265584	93081.2	132543	285680	109800	148371	190752	221385	1.96738e+06	183177	74966.1	2.70201e+06
CIF	1.07972e+06	834475	6.84852e+06	5.46929e+07	1.25751e+07	414007	1.01041e+06	929726	3.61672e+06	4.58983e+06	1.25287e+06	1.01908e+07	282445	36406.8	2.15878e+06	543990	1.08716e+06	3.80977e+06	153672	1.80593e+07	3.62457e+06	1.58973e+07	2.14575e+07	4.98649e+06	1.15122e+07	2.61311e+07	2.27358e+06	547306	7.82306e+06	473828	36497.4	84051.7	239542	568367	3.34393e+06	997527	135648	781367	390523	396304	1.3034e+06	33325.3	46728.6	75008.4	671347	1.34341e+06	94863.1	153285	1.548e+06
[truncated: 397 more columns]

## Sheet: 1k
	CF	CF	CF	CF	CF	CF	CF		IF	IF	IF	IF	IF	IF	IF	IF		CIF	CIF	CIF	CIF	CIF	CIF	CIF	CIF	CIF
Cer(d18:1/22:0)	-0.150407	-0.164069	0	0.419024	-0.0047104	0.114632	0.0917513		-0.0288646	-1.32521	0.0267696	-0.483424	-1.03101	-0.82572	0.0457498	-0.759499		0.530896	-0.172502	-0.208573	0.275767	0.235013	-0.888665	0.18197	-0.99555	-0.0814754
Cer(d18:1/22:1)	0.570855	0.513807	-0.140753	0	-0.0166768	-0.004119	0.32403		-0.689149	-1.90106	-0.796385	-0.417225	-0.718311	-0.884272	0.164509	-0.309818		0.10509	-0.106631	-0.489114	-0.738665	-0.272664	-1.0112	-0.297927	-1.50827	-0.189615
Cer(d18:1/22:4)	0.647621	0.107672	0.458301	0	-0.607375	-1.47739	-0.211818		-0.787406	-1.60177	-1.2755	-1.9622	-2.22596	-2.33889	-0.60569	-0.519802		-3.02112	-0.367137	0.802405	-0.182726	-1.74306	-0.967885	-1.11673	-3.40928	-1.00629
SM(d18:1/22:0)	-0.11253	-0.0963212	0.112627	0.0244969	0.231904	-0.19129	-0.132641		-0.475696	-0.531027	0.0731168	-0.619741	-0.431346	-0.89253	-0.180553	-0.378261		0.182701	-0.480909	-0.18926	-0.0093888	0.252602	-0.434929	0.0234715	-0.55686	-0.0186346
SM(d18:1/26:0)	0.828707	-0.217062	0.277637	-1.19185	0.576244	0	0		-0.334637	-0.486582	0.288942	-0.966846	-1.8878	-1.12337	-0.230207	-0.80345		-0.922088	-1.02337	-0.620004	-1.79114	-1.85003	-1.70429	-0.930044	-1.92265	-0.917475
SM(d18:1/26:1)	0.49665	-0.0630885	-0.228039	-1.03357	0.609138	0	0		-0.439683	-1.61735	0.624823	-0.831031	-1.57395	-1.09595	-0.306071	-0.71894		-0.571249	-0.920334	-0.739042	-1.4284	-1.70242	-1.63455	-0.787071	-1.47806	-0.571214
	CF	CF	CF	CF	CF	CF	CF		IF	IF	IF	IF	IF	IF	IF	IF		CIF	CIF	CIF	CIF	CIF	CIF	CIF	CIF	CIF
DG(46:10)	0	0.507253	0.22602	-0.316574	0.0813019	-0.0848338	-0.114373		-0.410419	-1.65005	-0.0793864	-0.226801	-0.0905106	-0.134287	-1.0115	-0.590161		0.200959	-0.483991	-0.231408	0.217638	-0.0534883	-0.0749637	-0.214008	0.277805	-0.0879952
DG(46:12)	-0.154126	0	0.0927279	0.0663977	-0.200919	-0.452327	0.0455723		-1.00648	-1.76165	-0.441655	-0.660436	-0.290805	-0.157076	-0.510833	-0.609294		0.0927775	-0.65447	-0.0302897	0.181818	-0.15676	-0.697299	-1.46661	0.190234	-0.724889
DG(48:12)	-0.0291955	0	-0.172523	0.0063484	0.0637714	-0.468327	0.124702		-0.594828	-0.405462	-0.53233	-0.16462	-0.0572154	-0.169191	-0.751241	-0.531036		-0.118486	-0.570113	0.0083898	-0.28624	-0.465948	-0.318606	-0.31924	0.196644	-0.363754
TG(48:3)	0	0.626086	-0.460795	0.313763	-0.438327	0.903286	-0.554549		-0.380525	0.150663	-0.860255	-1.4064	-1.30712	-0.797351	-0.179136	-0.113791		-1.0961	-0.964312	-0.401263	-2.82919	-1.8359	-2.55484	-0.583965	-2.34932	0.199563
TG(50:4)	0	0.32525	-0.474203	0.184787	-1.12562	0.262164	-0.290685		-0.504306	-0.602419	-0.613816	-0.874835	-1.38308	-0.992608	-0.985164	-1.17866		-0.897175	-1.11666	-0.748254	-2.01002	-1.9603	-1.93396	-0.895872	-1.81944	-1.03623
TG(50:5)	0	0.777393	-0.216132	0.341241	-1.25931	0.565094	-0.0379998		-0.400188	-0.56318	0.210408	-0.979742	-1.96846	-1.18738	-0.300879	-0.876343		-0.95089	-1.07709	-0.680188	-1.8079	-1.98694	-1.728	-1.0376	-1.96799	-0.725083

## Sheet: 1l
Gene	C	C	C	C	C	C	C	C	I	I	I	I	I	I	I	I	CF	CF	CF	CF	CF	CF	CF	IF	IF	IF	IF	IF	IF	IF	CIF	CIF	CIF	CIF	CIF	CIF	CIF	CIF	CIF
Tgfb1	0.9396	0.9096	0.7226	1.1464	0.8806	0.6591	1.5816	1.5386	0.4983	0.5496	0.5922	0.7508	0.4956	0.609	0.3572	0.6723	4.4929	7.4021	3.8313	2.8476	4.1582	8.9517	1.1768	0.9498	1.69	0.93	1.4584	1.1855	1.0833	0.7323	0.4579	1.9348	0.4978	0.8001	0.755	0.6578	0.7223
Acta2		0.596125	0.640938	1.137	2.46529	1.60492	0.52722	1.10351	0.017308	0.481071	0.624683	0.253198	0.266994	0.209318	0.209634		2.22477	1.79467	1.73683	4.34573	2.27603	1.28844		0.4547	0.623	0.5638	0.424	0.3304	0.7166	1.2542	0.2274	0.3012	0.3723	0.6154	0.383	2.687	0.5706	0.3256	2.4367
Vim	1.0803	0.8746	0.9268	0.9668	0.9243	1.3732	0.5066	1.8369	0.3095	0.3748	0.4058	0.3363	0.4264	0.6795	0.4533		2.134	1.7399	1.9145	1.4488	2.0865	1.2927		0.9813	1.1973	1.9806	0.75	0.7938	2.0134	3.1884	0.6978	0.8954	0.6018	0.8068	0.5961	0.4443	0.5983	1.2253
