# Supplementary material for: Dietary fibre-adapted gut microbiome clears dietary fructose and reverses hepatic steatosis
Source: Nat Metab. 2025 Sep 15;7(9):1801–18. doi: 10.1038/s42255-025-01356-0 (PMC12460171; doi:10.1038/s42255-025-01356-0)
Supplement: Supplementary file 6 — Source Data of Fig. 2 [file 42255_2025_1356_MOESM6_ESM.xlsx]

## Sheet: 2b
C16:0				C18:0
C	CF	IF		C	CF	IF
3.06887	8.48597	3.41575		1.49319	6.89669	1.91212
3.13704	7.01766	1.76803		1.73645	6.16649	1.13403
1.65048	4.60157	4.44693		0.480653	3.63613	2.86567
3.63725	6.09697	0.495093		2.21484	4.23979	0.330215
3.17753	3.15597	0.473695		1.92142	2.14527	0.336289
5.70334	8.19184	1.28786		3.64767	5.83036	0.633919
1.89444	6.85241	0.455888		0.749675	4.29464	0.125979
2.67273	4.40693	0.37506		1.40691	2.81061	0.133678
0.119147	7.1194	1.25424			4.08423	0.464422
	4.58506				2.77309
	1.87484				0.975721
	4.46903				3.60818
	4.32578				3.42103
	6.90094				4.74112
	7.62284				5.5743
	3.19724				2.22897

## Sheet: 2c
C16:0
Week	CF	CF	CF	CF	CF	CF	CF	CF	CF	CIF	CIF	CIF	CIF	CIF	CIF	CIF	CIF	CIF
-2	1	1	1	1	1	1	1	1	1	1	1	1	1	1	1	1	1	1
2	1.76854	1.63155	1.46814	0.547751	0.767305	1.17347	0.415543	0.387239	0.840463	0.593256	0.455671		0.555269	0.254462	0.240987	1.05675	0.600482	0.638205
10	1.65616	1.37808	0.825131	0.630831	0.56024	0.290745	0.504427	1.38961	1.76478	0.452727	0.239851	0.943773	0.421077	0.701274	0.377519	0.358205	0.28126	0.373148
C18:0
Week	CF	CF	CF	CF	CF	CF	CF	CF	CF	CIF	CIF	CIF	CIF	CIF	CIF	CIF	CIF	CIF
-2	1	1	1	1	1	1	1	1	1	1	1	1	1	1	1	1	1	1
2	2.08885	2.30414	1.18946	0.425262	0.73444	1.00128	0.359368	0.187301	0.709901	0.416016	0.338411		0.3347	0.104382	0.146389	0.758224	0.396551	0.416524
10	1.75599	1.54855	0.598853	0.512319	0.513593	0.262236	0.421726	1.45373	1.933	0.15314	0.187199	0.813349	0.290731	0.656894	0.258423	0.260666	0.126763	0.242337

## Sheet: 2d
C16:0 %DNL/hr
CF	IF	CIF
5.55845	4.89966	4.56486
5.38241	4.36686	5.16282
5.21238	5.13912	3.05044
6.49367	5.22571	4.3785
6.50622	4.6724	5.32811
6.16682	4.02842	5.53587
5.06041	4.44961	3.83871
4.67794	4.13464	4.8917
5.09537	5.39505	5.03856
4.50805		4.89619
6.66121
5.5432

## Sheet: 2e
C16:0 labeled con(𝜇M) / labeled water(%)
CF	IF	CIF
4.41074	1.7884	1.53862
1.76655	0.813347	1.90931
2.11506	1.70162	0.257217
2.13427	0.860399	1.36342
4.62413	1.40328	4.77765
2.87543	1.47354	1.61087
2.45397	0.59297	0.808311
3.92923	1.05459	3.98608
1.40391	1.07399	1.19973
3.72122		0.729384
6.9136
2.29426

## Sheet: 2g
Gene	C	C	C	C	C	C	C	C	CF	CF	CF	CF	CF	CF	CF	IF	IF	IF	IF	IF	IF	IF	IF	CIF	CIF	CIF	CIF	CIF	CIF	CIF	CIF	CIF
Khk-a	1.1359	0.834	0.8332	1.1266	0.8928	1.1212	0.9528	1.1789	0.8516	0.6692	1.8341	3.887	4.196	0.481	1.8572	1.9933	2.0476	2.221	1.1992	0.709	0.631	2.3866	1.5478	1.4868	1.2052	1.3231	1.1626	0.8217	0.2704	2.0238	1.2614	2.352
Khk-c	0.7994	0.6034	0.529	0.8507	0.9689	1.4505	1.6202	2.0229	7.2073	5.0201	16.483	29.0574	31.2788	4.1428	12.3981	2.6137	1.4245	1.3176	0.7643	0.643	0.1102	0.7926	0.5558	7.5818	9.1018	5.8366	3.1342	2.5388	0.6623	5.1576	6.8146	11.9733
Aldob	0.657	1.0676	1.0819	1.24	0.7554	1.41	0.957	1.0425	0.7051	0.5103	1.9262	3.132	3.0295	0.5611	1.7762	2.1896	2.5582	2.2338	1.1986	1.1419	0.3947	2.7821	2.5435	2.2551	2.5089	1.1846	1.6286	0.8491	0.2921	2.5688	1.0851	1.9296
Tkfc	0.9283	0.6828	0.8305	1.3238	1.0608	0.9394	1.4401		3.0981	2.8436	3.1503	2.4614	2.1111	0.8554		8.3456	28.3806	5.2321	6.3562	4.362	29.5444	4.9807	14.6084	9.9637	4.657	0.4535	1.9089	3.0577	0.1018	13.0187	2.6625	17.4983

## Sheet: 2h
	C	C	C	C	C	C	C	C	CF	CF	CF	CF	CF	CF	CF	IF	IF	IF	IF	IF	IF	IF	IF	CIF	CIF	CIF	CIF	CIF	CIF	CIF	CIF	CIF
Acly	1.5303	1.8486	0.8828	2.7355	1.2617	0.3946	0.4718	0.6231	8.3871	6.7022	3.1418	3.8417	6.954	1.8228	1.2228	3.217	3.1112	2.2343	0.2497	0.2564	0.254	2.5174	2.7621	3.8695	1.2342	9.9349	5.1024	0.7959	0.3222	7.73	0.4799	3.1844
Acss2	1.5515	1.7835	1.0511	1.1118	0.5777	0.6859	0.7805		7.5516	7.4206	2.0647	2.3236	5.4969	2.2875	2.5074	0.5001	0.6345	0.3342	0.2674	0.1675	0.2191	0.7952	0.7781	1.3869	0.2838	3.0873	2.4007	0.5883	0.0981	1.4634	0.5252	0.7711
Fasn	2.2153	1.5958	0.707	2.2531	1.2403	0.3536	0.9227	0.4388	7.0176	4.9848	1.9959	2.5661	4.3573	1.5195	0.6762	6.3584	6.5746	6.2345	0.1665	0.1835	0.4617	4.3009	5.4441	14.5341	2.8023	7.6148	4.6476	0.9201	0.1841	8.3425	0.4056	2.2337
Scd1	1.5964	1.8105	0.3679	1.8789	0.7031	1.1133	0.3841	1.665	7.529	6.0024	3.9623	1.8971	4.1626	2.2276	4.373	2.2744	2.0822	1.3057	1.0776	1.2885	2.011	2.5431	2.8399	2.6434	1.9072	2.031	0.8477	0.5775	3.9582	0.9879	2.6407

## Sheet: 2k
Cytosol			Mitochondria
CF	IF		CF	IF
1.2328	5.39618		0	14.3966
0.787936	0.7299		3.62726	11.1958
0.764022	1.1053		0	9.97934
1.21524	0.508203		0.372736	2.46589

## Sheet: 2m
min	CF								IF
0	1.4868	2.5298	1.2392	1.4416	1.3943	1.3707	3.2302	1.7169	1.5834	1.6503	1.5048	1.8739	1.4397	-1.754	1.5273
40	4.0171	2.4854	2.559	2.5603	3.1759	2.8238	4.7978	2.9186	3.6502	4.0763	3.9617	3.3681	2.4167	7.6795	3.6493
80	3.0006	2.1435	2.1488	1.729	1.9938	2.3164	3.5229	2.2317	2.6385	2.6992	2.787	2.3803	2.0704	5.0962	2.7634
120	2.1814	1.9906	1.8137	1.2933	1.6382	1.6828	2.7567	1.8649	2.0405	2.0906	1.9914	2.071	1.8985	3.2462	2.6841
160	1.7339	1.8907	1.7442	1.0863	1.3273	1.4218	2.1153	1.6119	1.7065	1.67	1.6636	1.7979	1.7959	2.3831	2.1831
200	1.4898	1.6229	1.5473	0.9507	1.2156	1.2181	1.8749	1.4513	1.5464	1.5288	1.4397	1.4677	1.4941	2.0735	1.6931
240	1.3645	1.3522	1.4907	0.8775	1.1617	1.1411	1.6333	1.3755	1.3768	1.4255	1.335	1.2493	1.2834	1.761	1.6037
280	1.1811	1.2648	1.3076	0.7978	1.1256	1.0107	1.459	1.3078	1.2637	1.3324	1.2402	1.0896	1.0866	1.6208	1.4455
320	1.1479	1.168	1.2398	0.7723	1.094	0.9367	1.3921	1.2355	1.2067	1.2521	1.151	1.0276	1.0184	1.4095	1.3541
360	1.0953	1.105	1.1364	0.7473	1.0196	0.8869	1.336	1.1398	1.1367	1.1516	1.1554	0.9756	0.9499	1.5163	1.2856
400	1.0855	1.0485	1.0683	0.749	1.0766	0.8865	1.2912	1.0605	1.1119	1.1405	1.1336	0.9665	0.9203	1.324	1.3165
440	1.0253	0.9811	1.0335	0.731	1.1036	0.8682	1.3084	1.0393	1.1038	1.1326	1.0674	0.9533	0.8982	1.73	1.2703
480	1.0477	0.9801	0.9906	0.7302	1.047	0.8535	1.2892	1.0328	1.0826	1.1238	1.1079	0.9567	0.8809	1.6271	1.2472

## Sheet: 2n
min	CF								IF
0	0.721191	0.678893	1.03119	1.11271	1.29192	1.4752	1.01698	0.917519	1.07875	1.213	0.818283	1.14736	1.18665	1.24092	1.09499
40	0.847368	0.722553	1.39626	0.983432	1.13138	1.23288	1.23066	1.14077	1.16788	1.30135	0.989014	1.71456	1.32919	1.41231	1.0544
80	1.11544	0.915716	1.47785	0.988539	1.18647	1.60964	1.87461	1.70059	1.71663	1.4817	1.14602	2.37945	1.76042	1.91971	1.29304
120	1.40587	1.19241	1.60104	0.981499	1.35308	1.90268	2.03915	2.10972	1.83475	1.8892	1.13851	2.54926	2.13723	2.14866	1.9055
160	1.17932	1.40757	1.54785	1.00894	1.58544	1.97211	2.18602	1.9617	2.04743	2.33162	1.12509	2.70708	2.2702	2.23497	1.98909
200	1.33716	1.48682	1.47181	1.11939	1.58466	2.35739	2.02324	2.17932	2.2403	2.16126	1.08076	2.57948	2.31453	2.11735	2.02321
240	1.60669	1.28145	1.38369	1.16934	1.74841	2.50577	2.21334	2.0507	2.15418	2.16777	1.00908	2.48239	2.5192	2.08501	1.50301
280	1.49166	1.3564	1.34001	1.18209	2.0177	2.1027	2.31313	1.70934	1.58345	2.15256	0.980306	2.30377	2.58983	1.96592	1.72763
320	1.43847	1.20462	1.28526	1.25235	2.1722	2.08725	2.44884	1.59182	1.87121	1.9836	0.966048	2.23902	2.52483	1.79383	1.67117
360	1.23194	1.15069	1.27238	1.29273	2.34476	2.15401	2.07572	1.5606	1.4331	1.83679	0.93676	2.3026	2.12284	2.05491	1.26992
400	1.39616	1.37379	1.21503	1.24834	2.44534	2.03069	2.08758	1.38172	1.70324	2.2546	0.924304	1.82225	2.60151	1.70148	1.32028
440	1.40452	1.39083	1.18005	1.53209	2.47753	1.84385	1.88796	1.36614	1.64453	1.90213	0.90788	1.99809	1.89589	1.48226	1.35967
480	1.23371	1.54069	1.07952	1.70709	2.46494	2.06175	1.76658	1.43688	2.13004	1.5083	0.867457	1.46479	1.91508	1.38319	1.23716
Slope
CF	IF
0.006695	0.011202
0.00321	0.014573
0.013342	0.014325
0.003556	0.016919
0.005631	0.006504
0.010441	0.013969
0.007653	0.010116
0.010897

## Sheet: 2o
Hour	CF								IF
0	0	0	0	0	0	0	0	0	0	0	0	0	0	0	0
1	0.176293	0.150325	0.290488	0.2046	0.235381	0.256497	0.256036	0.237334	0.149825	0.166947	0.126879	0.219957	0.170519	0.181183	0.135267
2	0.208176	0.176568	0.237076	0.145337	0.200358	0.281742	0.30195	0.312399	0.239507	0.246615	0.148621	0.332779	0.278993	0.280485	0.248743
4	0.360818	0.287778	0.310739	0.262602	0.392645	0.562727	0.497054	0.460529	0.567914	0.571497	0.266028	0.654442	0.664147	0.549679	0.396245
6	0.344612	0.321885	0.355923	0.361617	0.655901	0.602543	0.580642	0.436547	0.810721	1.0391	0.529937	1.30261	1.20092	1.16249	0.718413
8	0.569446	0.711139	0.498273	0.787944	1.13774	0.951643	0.815402	0.663224	1.29728	0.918614	0.528317	0.892119	1.16636	0.842421	0.753479
