# Supplementary material for: Dietary fibre-adapted gut microbiome clears dietary fructose and reverses hepatic steatosis
Source: Nat Metab. 2025 Sep 15;7(9):1801–18. doi: 10.1038/s42255-025-01356-0 (PMC12460171; doi:10.1038/s42255-025-01356-0)
Supplement: Supplementary file 7 — Source Data of Fig. 3 [file 42255_2025_1356_MOESM7_ESM.xlsx]

## Sheet: 3b
	CF	CF	CF	CF	CF	CF	CF	CF	IF	IF	IF	IF	IF	IF	IF	IF	CIF	CIF	CIF	CIF	CIF	CIF	CIF	CIF	CIF
Jejunum	34.0859	167.682	190.338	115.934	68.8319	20.8129	127.744	210.07	212.253	72.2456	167.511	157.425	190.564	130.798	112.015	186.526	62.6667	151.147	175.836	38.5171	229.326	209.957	121.269	197.241	140.295
Ileum	125.018	193.142	127.805	172.515	151.074	45.6122	156.39	166.319	112.591	117.392	109.462	275.44	143.221	35.9954	77.4972	96.7845	4.46352	203.913	213.884	98.8675	233.534	199.615	150.445
Cecum	269.778	302.793	0.688308	85.3407	8.2597	0.910087	42.6194	124.709	1.15824	1.05041	1.07019	0.498279	2.36332	0.775791	0.207609	4.19446	0.062194	1.1483	1.60591	0.437473	0.58523	10.3453	0.821742	3.57265

## Sheet: 3c
13C-acetate				13C-propionate				13C-butyrate
CF	IF	CIF		CF	IF	CIF		CF	IF	CIF
28.269	0.998439	0		6.71228	1.60417	0		4.30949	0.022957	0
26.1032	1.18195	5.11399		11.2987	0.824324	3.67866		2.71363	0.017667	0.592505
4.92351	0	0		1.88967	0.196489	0.002743		0.414692	0.014048	0.025232
27.8334	0	3.17593		7.8399	0.837903	0.369649		3.70873	0	0.145577
2.02102	1.8914	3.13021		2.04577	1.16412	1.87404		0.102763	0.042877	0.325931
0	0	7.98689		0.775312	0	1.76296		0.006248	0	0.478084
15.3623	1.11644	0		3.45128	2.81282	0		0.795919	0.139021	0.014952
21.3744	1.10044	0.105081		3.25858	0.981468	1.90447		2.27529	0.025654	0.012764

## Sheet: 3d
Log2fold (IF/CF)	Number of metabolites			Log2fold (CIF/CF)	Number of metabolites
-50	1			-50	0
-49	0			-49	0
-48	2			-48	2
-47	0			-47	1
-46	0			-46	0
-45	0			-45	1
-44	1			-44	0
-43	1			-43	2
-42	0			-42	0
-41	0			-41	1
-40	0			-40	0
-39	1			-39	0
-38	0			-38	2
-37	0			-37	0
-36	1			-36	2
-35	0			-35	3
-34	2			-34	1
-33	2			-33	1
-32	0			-32	0
-31	0			-31	1
-30	1			-30	1
-29	4			-29	3
-28	1			-28	0
-27	0			-27	1
-26	2			-26	0
-25	1			-25	0
-24	1			-24	0
-23	1			-23	3
-22	4			-22	2
-21	0			-21	4
-20	1			-20	3
-19	3			-19	0
-18	1			-18	1
-17	2			-17	4
-16	0			-16	2
-15	4			-15	4
-14	6			-14	4
-13	2			-13	1
-12	3			-12	5
-11	1			-11	1
-10	3			-10	6
-9	4			-9	1
-8	5			-8	4
-7	3			-7	4
-6	5			-6	4
-5	2			-5	2
-4	3			-4	5
-3	3			-3	6
-2	5			-2	6
-1	3			-1	4
0				0
1	12			1	10
2	7			2	8
3	6			3	2
4	5			4	2
5	0			5	0
6	0			6	0
7	1			7	2
8	1			8	2
9	1			9	0
10	1			10	0
11	0			11	2
12	1			12	1
13	1			13	2
14	2			14	0
15	4			15	1
16	0			16	1
17	1			17	1
18	0			18	1
19	0			19	1
20	1			20	2
21	0			21	0
22	1			22	2
23	0			23	1
24	0			24	0
25	0			25	0
26	0			26	0
27	0			27	0
28	2			28	0
29	0			29	0
30	1			30	0
31	1			31	1
32	1			32	0
33	0			33	0
34	1			34	0
35	0			35	0
36	0			36	0
37	0			37	1
38	0			38	0
39	0			39	0
40	0			40	0
41	0			41	0
42	0			42	0
43	0			43	0
44	0			44	0
45	0			45	0
46	0			46	0
47	0			47	0
48	0			48	0
49	0			49	0
50	0			50	0

## Sheet: 3e
	Alanine									Glutamate									Lactate									Pyruvate									Citrate									Acetate
C	0.052003	0.027328	0.014513	0.034867	0.027859	0.086084	0.03947			0.035642	0.007328	0.017965	0.018287	0.027484	0.07389	0.018963			0.209865	0.054613	0.1609	0.147695	0.15598	0.764385	0.154095			0.052004	0.019384	0.020647	0.021532	0.022513	0.03226	0.022406			0.000216	0.000844	0.00023	0.000306	0.000358	0.000845	0.001308			0.154636	0.26963	0.846897	0.588628
CF	0.090487	0.047794	0.009765	0.032325	0.028032	0	0			0.058103	0.038171	0.012902	0.014769	0.026365	0	0			0.666719	0.172419	0.065137	0.17795	0.200406	0	0			0.063159	0.023073	0.023296	0.056922	0.045076	0	0			0.002253	0.001108	0.000148	0.000379	0.001049	0	0			2.59996	1.63889	2.48171	0.39817
IF	0.042776	0.076276	0.071594	0.172349	0.123754	0.073288	0.210514			0.058796	0.055407	0.055877	0.192817	0.092191	0.065232	0.150678			0.181528	0.199383	2.37059	1.69508	1.15364	1.17357	2.01712			0.017556	0.027014	0.260377	0.078913	0.267598	0.081291	0.286103			0.002761	0.001709	0.001938	0.004702	0.003098	0.003129	0.004393			3.82102	1.47569	13.2701	4.62434
[truncated: 17 more columns]

## Sheet: 3g
C	CF	IF	XIF
23821709	85935758	86656304	1262347
22184732	49003424	91567875	4047866
25541749	39321453	88216613	5625113
			7752977
			4778002
			3666856

## Sheet: 3h
13C-C16:0					13C-C18:0					13C-C18:1
C	CF	IF	XIF		C	CF	IF	XIF		C	CF	IF	XIF
0.0863136	3.84166	0.917039	6.70909		4.64e-08	0.249027	0.0867165	0.472864		6.72e-08	4.10582	1.32251	7.05762
1.39622	3.92403	0.288047	5.99415		0.037417	0.286954	0.0332935	0.340572		0.702152	4.71874	0.348253	3.48696
0.778544	5.27182	0.556578	6.42772		0.020753	0.340926	0.0440745	0.321072		0.473284	5.33315	0.0324857	6.15668
1.00521	3.63956	0.22079	6.02603		0.020688	0.247774	0.0306145	0.257984		0.603379	5.0432	0.0747896	5.37547
0.923628	4.16309	0.572309	2.71831		0.0156132	0.305906	0.106179	0.0483451		0.763034	6.78019	0.26977	2.16626
0.201676	2.19648	0.362002	4.26133		0.0072472	0.215937	0.0231558	0.172201		0.00267032	2.91002	0.192168	4.32382
1.94987	1.30561	0.802006			0.0704908	0.101767	0.0669385			0.842408	1.39782	0.941484
	2.01853	0.744835				0.0912992	0.0483367				3.31341	0.903541

## Sheet: 3j
CF	IF
35.8301	45.2241
24.7358	41.8967
16.0556	42.466
22.8745	11.2657
19.7404	26.3731
0	68.9366
32.7931	15.6706
36.7739	47.7956
	70.1972

## Sheet: 3k
Gene	CF									IF
Acyl	1.06489	0.535501	1.22703	1.28755	0.881328	1.30958	1.31916	1.6559	0.440269	0.837016	0.656353	0.731281	0.487339	0.749637	1.37131	0.998838	0.638491
Acss2	1.58183	0.698055	1.59179	1.09122	0.233934	1.5756	1.95386	0.940028	0.770151	1.36843	1.55492	1.28952	1.33658	1.83372	1.98418	0.188979	0.829402
Fasn	1.32045	0.949047	2.1042	1.53204	0.746544	0.991643	0.936203	0.979246	0.36472	0.640424	0.62745	0.517089	0.634834	0.708365	0.739135	0.155062	0.826692
Scd1	1.28306	0.374498	2.36659	0.772885	0.891627	1.40113	0.902855	1.36855	0.737098	0.639331	0.656578	0.662029	0.694644	1.41922	0.495309	0.643962	0.706685

## Sheet: 3m
CF	IF
3.02775	0.979411
3.18288	0.697495
2.93035	0.383756
0.159691	0.699459
4.26384	0.609131
1.19286	0.653984
	0.276527

## Sheet: 3n
13C-C16:0			13C-C18:0			13C-C18:1
CF	IF		CF	IF		CF	IF
1.96489	0.25656		0.186439	0.0363113		19.0481	2.01192
0.217286	0.299788		0.0415067	0.0480902		0.110869	2.64199
1.55823	0.120031		0.195318	0.00452072		19.0588	0.835289
0.549818	0.923957		0.0698467	0.110971		5.21639	7.55129
0.57536	0.778282		0.0854458	0.142369		5.59025	5.23575
0.588293	0.335387		0.102113	0.0383126		6.00934	2.92789
1.51715	0.235369		0.176457	0.0482807		19.5117	2.43019
1.50368	1.22795		0.251476	0.164066		13.262	11.0162
