# Supplementary material for: Dietary fibre-adapted gut microbiome clears dietary fructose and reverses hepatic steatosis
Source: Nat Metab. 2025 Sep 15;7(9):1801–18. doi: 10.1038/s42255-025-01356-0 (PMC12460171; doi:10.1038/s42255-025-01356-0)
Supplement: Supplementary file 8 — Source Data of Fig. 4 [file 42255_2025_1356_MOESM8_ESM.xlsx]

## Sheet: 4b
	log2(IF/CF)	Amino acids and derivatives, Protein	Carbohydrate derivatives	Carnitine, Bile acids	Nucleotide and nucleoside derivatives	Cer, SM	Phospholipid	CE	FA, MG, DG, TG	Others
D-ORNITHINE	0.67	3.72808
Hexanoylglycine	0.45	0.313931
Isobutyrylglycine	-0.2	2.75288
N-acetyl-citrulline	-0.12	3.21825
N-acetyl-gln	-0.16	1.48158
N-Acetylaspartate	-0.05	0.236663
N-Acetylmethionine	0.35	1.71176
N-Acetylserine	0.94	5.22598
N-Lactoylleucine	0.65	3.87508
N-Octanoylglycine	0.11	0.21661
Oxoproline	-0.1	0.264701
Phenylacetylglycine	-2.2	0.759859
3-Methyl-L-Histidine	-3.34	0
5-Methylcytidine	0.25	0
Aspartate	0.42	4.11448
Glutamine	-0.03	0.734277
Glycine_neg	2.2	9.87237
GSH_Ma1	1.22	4.22598
GSSG_Ma1	1.74	3.99685
Proline	1.03	3.16648
Serine_pos	2.41	5.22598
Taurocholate (TCA)	-0.42			1.1637
Taurodeoxycholate (TDCA)	-0.85			2.12312
Taurolithocholate (TLCA)	-0.34			1.04563
2-OXOBUTANOATE	0.61		1.09859
Allose	0.66		1.00562
Arabitol	0.34		0.1565
Cyclic ADP-ribose	0.01		0
Dtdp-D-Glucose	-0.5		0.21661
Fructose 6-Phosphate	0.23		0.638365
Sedoheptoluse-7-phosphate	0.56		0.11875
b-hydroxyisobutyryl-CoA	-2.11		0.268352
3PG	0.14		0.299911
Citrate	-0.08		0.214718
DHAP_GA3P	-0.2		0.252527
D-Ribose 5-Phosphate	0.57		2.75288
Fumarate	0.09		1.59852
G3P	0.2		1.83646
G6P	0.24		0.264701
Glucose	0.19		1.09859
Glutamate	0.1		1.22697
Glycerate	0.29		3.02959
Lactate	0.32		4.41041
L-Alanine	0.33		2.81095
Malate	0.14		1.66094
Oxoglutarate	0.45		0.734277
Pyruvate	0.37		4.06423
Succinate	0.03		0.746654
Carnitine C10_0	0.18			0.391
Carnitine C16_0	0.67			0.491
Carnitine C18_0	1.45			1.2
Carnitine C18_1	0.23			0.353
Carnitine C3_0	-0.11			0.528
Carnitine C5_0 Isovaleryl carnitine	-0.09			0.734
Carnitine C6_0	0.15			0.12
Carnitine C8_0	0.05			0.171
Cholesteryl sulfate	0.12							0
CE(16:1)	0.35							0
CE(18:1)	-3.28							0
CE(20:3)	0.87							3.26905
CE(20:4)	-0.1							0.237086
CE(22:6)	0.29							0
CE(24:5)	0.82							0.569584
Cer(d18:1/18:1-2-OH)_1	-0.32					0.264701
Cer(d18:1/18:1-2-OH)_2	-0.48					2.75288
Cer(d18:1/18:2-2-OH)_1	-0.11					1.82505
Cer(d18:1/18:2-2-OH)_2	4.92					2.37953
Cer(d18:1/20:0)	-1.04					0.734277
Cer(d18:1/20:2)	-0.97					1.48694
Cer(d18:1/20:3)	-0.7					1.08303
Cer(d18:1/20:4)	-0.94					1.92643
Cer(d18:1/22:0)	-0.93					2.00102
Cer(d18:1/22:1)	0.05					1.66094
Cer(d18:1/22:2)	-1.27					5.22598
Cer(d18:1/22:3)	-1.14					4.61455
Cer(d18:1/22:3-2-OH)	-0.65					2.27179
Cer(d18:1/22:4)	-1.47					3.38671
Cer(d18:1/22:4-2-OH)	-2.54					4.06423
Cer(d18:1/24:0)	-0.85					2.49238
Cer(d18:1/24:1)	-0.91					2.74056
Cer(d18:1/24:2)	2.03					0
Cer(d18:1/24:4)	-1.18					2.49238
DG(30:0)	0.88								3.504
DG(32:0)	1.38								2.827
DG(32:1)	1.06								4.514
DG(32:2)	1.48								6.226
DG(34:0)	0.71								0.137
DG(34:1)	0.89								4.514
DG(34:2)	1.14								4.854
DG(34:3)	1.45								8.268
DG(36:1)	1.3								4.41
DG(36:2)	1.34								8.268
DG(36:3)	1.57								9.047
DG(36:4)	1.78								3.673
DG(36:5)	1.03								4.226
DG(38:2)	1								4.615
DG(38:5)	1.85								4.608
DG(38:6)	-0.26								2.003
DG(40:4)	0.39								2.707
DG(40:5)	2.82								3.641
DG(40:7)	-1.13								2.707
DG(42:10)	-1.01								3.269
DG(42:7)	-0.17								0.217
DG(44:10)	-1.33								2.519
DG(46:11)	-1.52								5.226
DG(48:11)	-1.35								6.226
C20:1	-0.65								0.995
2-Hydroxy-isovalerate	-0.74								0.171
2-Hydroxyadipic Acid	0.65								1.099
2-Methylglutarate	2.88								0.253
2-Methylmaleate	0.19								1.32
3-Oxooctadecanoic Acid	0.42								1.616
9-Decenoic acid	-0.68								1.748
C20:0 Arachidate	0.97								1.487
C20:3	-0.63								0
C24:5	0.02								1.609
C24:6	-1.43								6.226
C10:0 Decanoate	0.08								0.49
C22:1 Erucate	-1.17								3.786
C12:0 Laurate	0.44								0.554
C14:0 Myristate	-0.31								1.825
Podecdysone B isomer	0.33									0.096
3-HB	-0.18								0.401
C16_0	-0.28								1.044
C16_1	-0.86								0.3
C18_0	1.65								1.616
C18_1	-0.53								0.091
Glycerophospho-N-palmitoyl ethanolamine	0.48						1.00691
Glycerylphosphorylethanolamine	-0.16						0.638365
LysoPC(15:0)	0.63						1.26312
LysoPE(18:1)	1.44						2.70717
LysoPS(22:0)	0.24						0.35296
LysoPC (20:1)	-0.33						0.09149
LysoPC(14:0)	0.73						1.09859
LysoPC(18:0)	0.51						0.1213
LysoPC(18:1)	0.01						0.759859
LysoPC(22:5)	0.38						2.70717
LysoPC(14:0)	0.73						1.09859
LysoPC(16:0)	-1.11						3.59252
LysoPC(16:1)	1.3						5.22598
LysoPC(18:0)	0.25						0.1213
LysoPC(18:1)	-0.37						0.759859
LysoPC(18:4)	-0.15						0.734277
LysoPC(20:1)	-0.67						0.09149
LysoPC(20:2)	3.1						2.12312
LysoPC(20:5)	-0.04						0.759859
LysoPC(22:1)	6.84						2.20329
LysoPC(22:4)	-0.82						0.21661
LysoPC(22:5)	0.61						2.70717
LysoPC(24:6)	0.44						0.718619
LysoPE(14:1)	-1.18						0.236663
LysoPE(16:0)	-0.33						2.10689
LysoPE(16:1)	-3.13						8.07209
LysoPE(18:0)	-5.38						3.87508
LysoPE(18:1)	1.55						2.70717
LysoPE(18:2)	1.22						1.13404
LysoPE(20:3)	0.24						0.400994
LysoPE(22:6)	0.44						0.226316
LysoPE(24:5)	-0.73						1.95052
LysoPG(18:1)	4.24						7.35257
LysoPS(20:4)	-0.02						0.120122
MG(16:2)	-3.31								8.06937
MG(18:0)	-1.14								0.382639
MG(18:2)	-1.56								4.60786
MG(22:3)	-1.62								2.12312
MG(22:6)	-0.23								0.190174
MG(24:3)	-2.37								3.21825
2,6-Dihydroxypyridine	-0.19				0
Adenosine 3',5'-Diphosphate	-0.86				0
Adenosine Diphosphate Ribose	0.46				1.14123
Deoxycytidine	0.31				0.638365
Deoxyuridine	-1.11				0.372846
Guanosine	-0.02				1.4364
Guanosine Diphosphate Mannose	0.72				2.74056
Guanosine Monophosphate	0.43				0.096424
Methyladenosine monophosphate	2.15				2.74056
Uridine Diphosphate Glucose	0.56				0.86434
Uridine Diphosphate Glucuronic Acid	0.38				0.185006
Uridine Monophosphate	-0.87				0.391229
1-Methylnicotinamide	2.56				1.09859
Adenosine-Monophosphate(AMP)	-0.09				0
Beta-Nicotinamide Adenine Dinucleotide	0				0
Guanidinoacetate	0.66				0.419283
Hypoxanthine	2.92				0
Uracil	-0.92				0
NAD	0.15				0
UDP-NAcGlc	0.24				1.59852
(1S,3R,4R,5R)-1,3,4-trihydroxy-5-{[(2E)-3-(4-hydroxy-3-methoxyphenyl)prop-2-enoyl]oxy}cyclohexane-1-carboxylic acid	0.56									0.491188
{[2,3,4-Trihydroxy-5-(Hydroxymethyl)Oxolan-2-Yl]Methoxy}Sulfonic Acid	-0.19									1.59852
1-Dodecanesulfonic Acid	0.85									0
2-Dodecylbenzenesulfonic Acid	0.81									0
2-Hydroxyethanesulfonate	-0.58									0
2,4-Dinitrophenylhydrazine isomer	-0.12									0.759859
3-AMINO-5-HYDROXYBENZOATE	1.32									2.7957
4-methyl-N-(4-sulfamoylbenzyl)-3,4-dihydro-2H-1,4-benzoxazine-6-sulfonamide	2.23									0.268006
7-Sulfocholate	0.81			1.59852
A-L-Threo-4-Hex-4-Enopyranuronosyl-D-Galacturonic Acid	0.44									1.83694
Adrenic Acid	-1.19									2.75288
Allantoin	0.6									0
Avenanthramide E isomer	-0.15									2.26725
Caffeine	0.12									0.21661
Caprylate	-0.5									0.837989
De-O-methylsterigmatocystin	4.05									4.41041
dehydroascorbate	-0.35									0.636
Erythronic Acid	-0.05									1.4268
Ethyl-b-D-glucuronide	0.34									2.35703
Ethyl 2-[2-(2-Thienylcarbonyl)Hydrazino]-4-(Trifluoromethyl)Pyrimidine-5-Carboxylate	1.4									0.400994
Galactonic Acid	0.16									0.400015
Galacturonate	0.26									1.59852
gluconolactone	0.23									0.268352
Glycogen	1.26									0.226483
Glycolate	-0.54									4.06423
Homocysteinesulfinic Acid	-0.06									1.82505
Indoleacetaldehyde	0.52									1.09859
Indoxyl Sulfate	-0.27									0
L-Saccharopinate(1-)	-0.71									0.096424
N-(4H-1,3-benzodioxin-6-yl)-4-[(4-chlorophenyl)sulfonyl]-3-methyl-2-thiophenecarboxamide	-0.01									3.87508
N-acetyl-L-2-aminoadipate	0.04									1.22403
N-Acetylgalactosamine	-1.83									0.461845
N-Acetylneuraminate	0.07									0.400994
octulose-8-phosphate	0.94									0.054729
Ophthalmate	0.54									1.89029
Raffinose	1.59									0.226483
S-Succinyldihydrolipoamide	4.7									1.31004
Trans-1,2-Cyclohexanediol	-1.14									0.226483
Tricarballylic acid	-0.1									1.61631
1-Aminocyclopropanecarboxylate	0.23									1.13184
6-(2-{8,8-dimethyl-2-oxo-2H,8H-pyrano[2,3-f]chromen-3-yl}-5-methoxyphenoxy)-3,4,5-trihydroxyoxane-2-carboxylic acid	-0.3									1.95052
Bis-tert-butoxycarbonyl-amino-oxy-acetic acid isomer	0.52									2.49591
Luguine isomer	-0.76									2.70717
Maltotriose	0.35									0.577076
Melleolide M	0.29									1.61631
ribothymidine	0.42									0.096424
Stachyose	1.21									0.287201
Yuccaol C	2.12									0.040618
PC(28:0)	-2.63						6.22598
PC(30:0)	-0.59						2.69616
PC(32:0)	-0.78						2.70717
PC(32:1)	-0.99						4.60786
PC(32:2)	-0.59						3.16648
PC(33:1)_2	-1.5						5.46699
PC(34:1)	-1.46						6.22598
PC(34:2)	3.2						0
PC(34:3)	1.65						0
PC(36:1)	-2.33						6.22598
PC(38:2)	-0.45						0.35296
PC(42:10)	-1.53						3.21825
PC(42:6)	-0.36						0.09149
PC(44:12)_1	0.52						2.78091
PE (42:4)	-0.2						0.463162
PE (42:6)	-0.77						0.226483
PE 38:1	0.04						1.92525
PE(32:1)	-1.76						4.32455
PE(32:2)	-1.2						3.87508
PE(34:2)	-0.93						3.21825
PE(34:3)	-0.74						2.87461
PE(36:1)	-1.5						7.36777
PE(36:2)	-1.19						5.46699
PE(36:3)	-1.88						2.5113
PE(36:5)	-2.85						4.60786
PE(36:6)	-5.54						4.60786
PE(38:1)	-2.47						4.60786
PE(38:3)	0.05						0
PE(38:4)	-1.52						0
PE(38:6)	-1.41						2.52737
PE(40:2)	0.37						0
PE(40:6)	-3.7						3.99685
PE(42:10)	3.17						3.21825
PE(42:6)	-0.54						0
PG (32:1)	-1.68						0.229016
PG (40:6)	-0.98						1.3781
PG (40:7)	-0.86						0
PG(34:2)	0.87						0.1213
PG(34:3)	-0.13						0.382639
PG(36:4)	1.63						3.40596
PG(36:5)	1.67						0.264701
PG(34:1)	-1.63						3.87508
PI (38:4)	-0.23						1.50493
PI(16:0/20:4)	0.71						0.833998
PI(32:1)	-4.78						6.22598
5-L-Glutamyl-alanine	0.3	1.74794
Ala Ala	2.62	3.91339
Alanine_Glycine	-0.31	1.00691
Asn Cys Ser isomer	1.56	5.46699
Glutamate_Serine	3.12	3.82884
Glutamate_Threonine	0.41	2.49238
Glutamate_Valine	2.65	1.67692
Glutarylglycine	-0.16	2.53567
Val Asp isomer	5.01	4.51379
Cysteine_Glutamate	0.55	1.79531
Cytosine	-0.11	0.994823
Leucine_Proline	-0.08	0
PS(36:1)	-3.82						3.78645
PS(38:3)	-1.35						3.38671
PS(38:6)	3.66						0
PS(40:4)	-2.08						3.50352
PS(40:5)	-0.05						0.299911
PS(42:5)	1.15						1.61631
PS(42:7)	0.75						0.759859
PS(44:8)	-1.54						3.23862
PS(46:10)	-0.87						1.4268
SM d18:1/18:1	0.18					0.190174
SM(d18:1/16:0)	0.57					0
SM(d18:1/20:0)	0.65					0
SM(d18:1/22:0)	1.05					0
Sphinganine(d18:0)	-2.85					4.32455
Sphingosine(24:1)	-1.01					3.21825
TG(44:1)	2.53								4.60786
TG(46:0)	3.14								1.61631
TG(46:1)	7.93								0
TG(46:2)	4.61								6.22598
TG(46:3)	4.23								0
TG(48:0)	1.31								3.64102
TG(48:1)	4.85								8.06937
TG(48:2)	3.83								6.22598
TG(48:3)	1.65								0
TG(50:0)	2.28								1.27771
TG(50:1)	3.56								0
TG(50:2)	2.97								5.46699
TG(52:0)	2.55								2.50352
TG(52:2)	2.06								2.70717
TG(54:0)	3.27								2.74056
TG(54:1)	2.23								2.74056
TG(54:2)	2.18								1.18159
TG(56:1)	1.54								1.90207
L-Cystathionine	2.34	6.22598
L-Cystine	0.17	0.759859
Taurine	-4.08	0

## Sheet: 4c
13C-Serine				13C-Glycine
CF	IF	CIF		CF	IF	CIF
0	0.034671	0.00535		0.021728	0.217465	0.038013
0	0.05976	0.09401		0.012666	0.262523	0.380667
0.020499	0.042169	0.003108		0.155144	0.195709	0.039669
0.00726	0.163342	0.002564		0.063249	0.227901	0.030407
0.010634	0.129591	0.061016		0.103571	0.20702	0.226838
0.033863	0.068688	0.016792		0.093906	0.143765	0.155878
0.002276	0.082349	0.039847		0.027928	0.364029	0.212134
0.002573	0.033229	0.001374		0.019395	0.189562	0.009521
		0.095316				0.467272

## Sheet: 4d
Serine
	m+0	m+0	m+0	m+0	m+0	m+0	m+0	m+0	m+0	m+1	m+1	m+1	m+1	m+1	m+1	m+1	m+1	m+1	m+2	m+2	m+2	m+2	m+2	m+2	m+2	m+2	m+2	m+3	m+3	m+3	m+3	m+3	m+3	m+3	m+3	m+3
CF	0.979149	0.978673	0.854391	0.934282	0.908709	0.87218	0.967175	0.988783		0.01328	0	0.099331	0.041364	0.06006	0.082526	0.026849	0.008664		0.007571	0.021327	0.038948	0.024354	0.02908	0.035673	0.003227	0.002553		0	0	0.00733	0	0.002151	0.00962	0.002749	0
IF	0.791093	0.756952	0.797022	0.638201	0.651842	0.766506	0.670614	0.816743		0.131153	0.158911	0.138883	0.218338	0.221241	0.154662	0.178843	0.10588		0.053264	0.035288	0.046959	0.098936	0.091463	0.062857	0.101701	0.060823		0.02449	0.048849	0.017136	0.044526	0.035454	0.015975	0.048842	0.016553
CIF	0.964042	0.649993	0.966705	0.986794	0.714706	0.84564	0.804471	0.943416	0.650313	0.0313	0.215141	0.017521	0.00069	0.175094	0.092813	0.131951	0.01465	0.215113	0.004657	0.088199	0.012715	0.009649	0.087657	0.048168	0.051043	0.003404	0.102731	0	0.046667	0.003059	0.002867	0.022543	0.013379	0.012534	0.038531	0.031842
Glycine
	m+0	m+0	m+0	m+0	m+0	m+0	m+0	m+0	m+0	m+1	m+1	m+1	m+1	m+1	m+1	m+1	m+1	m+1	m+2	m+2	m+2	m+2	m+2	m+2	m+2	m+2	m+2
CF	0.982987	0.981362	0.928915	0.956099	0.945978	0.923457	0.980271	0.980449		0.011481	0.013343	0.01828	0.015277	0.014694	0.028522	0.013935	0.013685		0.005532	0.005295	0.052805	0.028624	0.039328	0.048021	0.005795	0.005866
IF	0.887394	0.865532	0.887869	0.839722	0.847264	0.892116	0.820973	0.893936		0.021913	0.021913	0.028623	0.039348	0.033749	0.030203	0.026331	0.024513		0.090693	0.112555	0.083508	0.12093	0.118987	0.077681	0.152696	0.081551
CIF	0.975494	0.827349	0.972753	0.978294	0.868716	0.923956	0.902238	0.988636	0.812526	0.010929	0.029186	0.014313	0.008	0.024356	0.011497	0.017887	0.008438	0.032771	0.013578	0.143465	0.012934	0.013706	0.106928	0.064546	0.079875	0.002926	0.154703

## Sheet: 4e
	r	-log2p	-log2p
Glutamate_Threonine	0.789208	5.56
Ophthalmate	0.774966	5.27
Val Asp isomer	0.754192	4.87
L-Cystathionine	0.746161	4.73
Glycine_neg	0.677029	3.7
Asn Cys Ser isomer	0.672096	3.63
Bis-tert-butoxycarbonyl-amino-oxy-acetic acid isomer	0.66967	3.6
N-Acetylserine	0.647513	3.33
Carnitine C12_0	0.642341	3.27
dehydroglutathione isomer_Ma2	0.596935	2.79
Carnitine C10_0	0.526359	2.16
Aspartate	0.51892	2.1
PC(44:12)_1	0.51636	2.01
CE(22:5)	0.497834	1.88
octulose-8-phosphate	0.483036	1.84
LysoPC(16:1)	0.457384	1.61
Beta-Nicotinamide Adenine Dinucleotide	0.456384	1.66
PE(36:2)	0.447364	1.55
Arginine	0.439108	1.55
PE(42:10)	0.432943	1.46
PC(34:2)	0.428993	1.44
Carnitine C14_0	0.428218	1.49
N-(4H-1,3-benzodioxin-6-yl)-4-[(4-chlorophenyl)sulfonyl]-3-methyl-2-thiophenecarboxamide	0.423327	1.46
NAD	0.420485	1.44
Cyclic ADP-ribose	0.420179	1.44
Glutathione_Ma2	0.41641	1.42
PE(40:2)	0.415374	1.36
2-OXOBUTANOATE	0.411121	1.39
GSH_Ma1	0.39647	1.3
2-Hydroxyadipic Acid	0.395848		1.3
D-ORNITHINE	0.390625		1.27
Guanosine Diphosphate Mannose	0.383826		1.24
Guanidinoacetate	0.37459		1.19
Carnitine C16_0	0.360241		1.11
LysoPC(24:6)	0.356943		1.06
GSSG_Ma1	0.35586		1.09
PG (40:6)	0.351374		1.07
SM(d18:1/22:0)	0.350919		1.03
Glutamate_Valine	0.346837		1.05
MG(22:6)	0.338887		0.978
Methyladenosine monophosphate	0.335862		0.997
Sedoheptoluse-7-phosphate	0.330257		0.971
Fructose 6-Phosphate	0.327745		0.96
CE(20:4)	0.326006		0.921
Hypoxanthine	0.315298		0.904
Glucose	0.313716		0.897
Oxidized glutathione_Ma2	0.309916		0.881
G6P	0.304774		0.859
Carnitine C18_1	0.300074		0.839
Fumarate	0.298199		0.831
De-O-methylsterigmatocystin	0.288974		0.793
L-Alanine	0.287186		0.785
Methionine	0.279888		0.756
Phenylacetylglycine	0.276471		0.742
Carnitine C5_0 Isovaleryl carnitine	0.266109		0.702
CE(24:5)	0.265881		0.679
Allose	0.265148		0.699
DG(36:3)	0.262072		0.665
PC(32:2)	0.259302		0.655
L-Cystine	0.256579		0.666
3-AMINO-5-HYDROXYBENZOATE	0.254061		0.657
Uridine Diphosphate Glucose	0.25365		0.655
Carnitine C18_0	0.250314		0.643
{[2,3,4-Trihydroxy-5-(Hydroxymethyl)Oxolan-2-Yl]Methoxy}Sulfonic Acid	0.246244		0.628
ribothymidine	0.241328		0.611
PC(38:2)	0.240433		0.589
C18_0	0.237912		0.598
S-Succinyldihydrolipoamide	0.236736		0.594
glutathione disulfide_CD	0.232258		0.579
DG(38:5)	0.226155		0.541
Proline	0.218838		0.533
DG(34:3)	0.214993		0.504
DG(36:4)	0.212196		0.496
PS(42:7)	0.211165		0.492
Malate	0.210213		0.504
4-methyl-N-(4-sulfamoylbenzyl)-3,4-dihydro-2H-1,4-benzoxazine-6-sulfonamide	0.2019		0.477
Melleolide M	0.198908		0.468
LysoPG(18:1)	0.197285		0.449
Carnitine C6_0	0.19664		0.461
Uridine Diphosphate Glucuronic Acid	0.192716		0.449
D-Ribose 5-Phosphate	0.192278		0.447
DG(40:5)	0.1919		0.433
C18_1	0.185728		0.427
G3P	0.185055		0.425
LysoPC(22:5)	0.18449		0.423
DG(36:5)	0.184442		0.411
Ala Ala	0.178364		0.405
TG(50:1)	0.1744		0.382
Carnitine C3_0	0.163675		0.362
N-Acetylaspartate	0.162658		0.359
N-Octanoylglycine	0.159738		0.351
1-Aminocyclopropanecarboxylate	0.157387		0.344
TG(48:1)	0.156104		0.331
LysoPC(18:1)	0.14524		0.302
Carnitine C8_0	0.136522		0.288
PG(36:4)	0.132619		0.278
Succinate	0.131692		0.275
Cysteine_Glutamate	0.13132		0.274
Allantoin	0.129655		0.27
Pyruvate	0.125824		0.26
Arabitol	0.125293		0.259
LysoPC(14:0)	0.123695		0.248
A-L-Threo-4-Hex-4-Enopyranuronosyl-D-Galacturonic Acid	0.121233		0.249
PE(34:3)	0.121233		0.242
Glutathione Reduced_CD	0.116988		0.238
dehydroascorbate	0.113516		0.23
PS(38:6)	0.110818		0.217
Glycerate	0.108387		0.217
L-Saccharopinate(1-)	0.106449		0.213
Galacturonate	0.105392		0.21
Alanine_Glycine	0.10066		0.199
Galactonic Acid	0.098152		0.193
N-acetyl-L-2-aminoadipate	0.092632		0.181
N-acetyl-gln	0.091516		0.178
PG (40:7)	0.088087		0.17
N-Lactoylleucine	0.083379		0.16
gluconolactone	0.076286		0.144
DHAP_GA3P	0.075787		0.143
PS(40:5)	0.074739		0.138
Cer(d18:1/24:2)	0.074272		0.137
2-Methylmaleate	0.073236		0.138
PE 38:1	0.069689		0.13
b-hydroxyisobutyryl-CoA	0.068638		0.128
N-Acetylneuraminate	0.067617		0.126
PC(42:6)	0.062227		0.112
Glutamate	0.061702		0.114
C12:0 Laurate	0.059373		0.109
Glycerylphosphorylethanolamine	0.054704		0.0996
Raffinose	0.051079		0.0924
TG(50:0)	0.050715		0.0894
DG(34:2)	0.050664		0.0893
N-Acetylmethionine	0.05039		0.091
Lactate	0.047908		0.0861
Glutamine	0.047812		0.0859
LysoPC(14:0)	0.047391		0.0851
PI (38:4)	0.044659		0.0798
Dtdp-D-Glucose	0.04058		0.072
Oxoproline	0.039109		0.0692
PE(36:5)	0.036389		0.0625
PE(42:6)	0.034914		0.0598
Yuccaol C	0.030759		0.0536
Caprylate	0.028444		0.0493
Ethyl 2-[2-(2-Thienylcarbonyl)Hydrazino]-4-(Trifluoromethyl)Pyrimidine-5-Carboxylate	0.023323		0.0401
Maltotriose	0.023064		0.0396
PC(34:3)	0.022394		0.0375
Leucine_Proline	0.020897		0.0357
Stachyose	0.010475		0.0176
DG(32:2)	0.008503		0.0139
C10:0 Decanoate	0.007941		0.0133
PG(34:2)	0.007		0.0117
LysoPC(22:5)	0.006743		0.011
LysoPE(18:1)	0.004584		0.0076
C20:0 Arachidate	0.003787		0.00627
Adenosine Diphosphate Ribose	-0.00157		0.00258
UDP-NAcGlc	-0.00451		0.00748
(1S,3R,4R,5R)-1,3,4-trihydroxy-5-{[(2E)-3-(4-hydroxy-3-methoxyphenyl)prop-2-enoyl]oxy}cyclohexane-1-carboxylic acid	-0.00841		0.0141
TG(46:3)	-0.00908		0.0148
N-Acetylgalactosamine	-0.01255		0.0211
Cer(d18:1/18:2-2-OH)_1	-0.0159		0.0263
DG(40:4)	-0.01717		0.0285
Adenosine 3',5'-Diphosphate	-0.0183		0.0311
Cer(d18:1/24:4)	-0.02174		0.0364
DG(42:7)	-0.02283		0.0383
7-Sulfocholate	-0.02439		0.042
SM d18:1/18:1	-0.02667		0.0461
N-acetyl-citrulline	-0.02766		0.0479
2,4-Dinitrophenylhydrazine isomer	-0.02884		0.05
Ethyl-b-D-glucuronide	-0.03325		0.0582
LysoPC(22:1)	-0.03329		0.0569
DG(38:2)	-0.03396		0.0581
Trans-1,2-Cyclohexanediol	-0.034		0.0596
Deoxycytidine	-0.03671		0.0646
Cer(d18:1/18:2-2-OH)_2	-0.03709		0.0638
PC(32:0)	-0.03723		0.064
LysoPC(22:4)	-0.04013		0.0694
3PG	-0.04551		0.0815
LysoPC(18:1)	-0.04638		0.0832
5-L-Glutamyl-alanine	-0.05051		0.0912
Taurolithocholate (TLCA)	-0.05124		0.0927
Cytosine	-0.05218		0.0946
SM(d18:1/16:0)	-0.05321		0.0942
DG(38:6)	-0.05773		0.103
Deoxyuridine	-0.06134		0.113
Citrate	-0.06339		0.117
LysoPC(20:5)	-0.06426		0.116
LysoPC(15:0)	-0.06471		0.12
Oxoglutarate	-0.06834		0.128
Cer(d18:1/22:3-2-OH)	-0.07064		0.129
Isobutyrylglycine	-0.07456		0.141
Guanosine Monophosphate	-0.0749		0.141
Avenanthramide E isomer	-0.07505		0.142
LysoPC(18:4)	-0.07606		0.14
Glycogen	-0.07634		0.145
CE(20:3)	-0.0774		0.143
PE(38:6)	-0.07812		0.145
DG(44:10)	-0.07892		0.146
Glutarylglycine	-0.08106		0.155
Glycerophospho-N-palmitoyl ethanolamine	-0.08127		0.155
Hexanoylglycine	-0.08344		0.16
LysoPE(24:5)	-0.08568		0.161
PI(16:0/20:4)	-0.09023		0.175
C16_0	-0.09074		0.176
Cer(d18:1/20:4)	-0.09196		0.174
2,6-Dihydroxypyridine	-0.09931		0.196
LysoPS(20:4)	-0.09951		0.191
PI(32:1)	-0.09962		0.192
3-Oxooctadecanoic Acid	-0.09997		0.198
C20:1	-0.10161		0.201
PE(40:6)	-0.10371		0.201
PE(36:1)	-0.10589		0.206
Cer(d18:1/22:0)	-0.10613		0.206
Glycolate	-0.10677		0.214
TG(48:0)	-0.10683		0.208
C20:3	-0.10922		0.219
1-Dodecanesulfonic Acid	-0.10969		0.221
Sphingosine(24:1)	-0.11053		0.217
Podecdysone B isomer	-0.11138		0.225
Caffeine	-0.11551		0.235
LysoPS(22:0)	-0.11739		0.239
1-Methylnicotinamide	-0.12231		0.252
6-(2-{8,8-dimethyl-2-oxo-2H,8H-pyrano[2,3-f]chromen-3-yl}-5-methoxyphenoxy)-3,4,5-trihydroxyoxane-2-carboxylic acid	-0.12232		0.252
PS(46:10)	-0.12281		0.246
Cholesteryl sulfate	-0.12284		0.253
Glutamate_Serine	-0.12476		0.258
LysoPE(18:2)	-0.1259		0.254
TG(50:2)	-0.12791		0.259
MG(18:0)	-0.12796		0.259
Cer(d18:1/24:1)	-0.13367		0.273
CE(18:1)	-0.13913		0.287
PC(33:1)_2	-0.14055		0.29
Cer(d18:1/22:4)	-0.14164		0.293
Cer(d18:1/20:0)	-0.14446		0.3
Uracil	-0.14523		0.311
TG(56:1)	-0.14628		0.305
Cer(d18:1/22:2)	-0.14804		0.31
LysoPE(20:3)	-0.14979		0.314
DG(36:2)	-0.15289		0.323
TG(52:2)	-0.15334		0.324
Cer(d18:1/22:3)	-0.15358		0.324
Uridine Monophosphate	-0.15424		0.336
PG(36:5)	-0.15855		0.348
Cer(d18:1/20:3)	-0.15906		0.339
Cer(d18:1/22:4-2-OH)	-0.16004		0.342
SM(d18:1/20:0)	-0.16093		0.344
TG(54:1)	-0.16192		0.347
2-Hydroxyethanesulfonate	-0.16243		0.359
Taurocholate (TCA)	-0.16291		0.36
CE(22:6)	-0.16294		0.35
3-Methyl-L-Histidine	-0.16371		0.362
DG(34:1)	-0.1655		0.357
PE(38:3)	-0.16719		0.362
Cer(d18:1/22:1)	-0.1674		0.362
2-Hydroxy-isovalerate	-0.17036		0.381
PC(42:10)	-0.1726		0.377
DG(46:11)	-0.17274		0.377
Erythronic Acid	-0.17352		0.391
PE(32:2)	-0.17567		0.386
TG(48:3)	-0.1759		0.386
PC(36:1)	-0.17661		0.388
PE(36:6)	-0.1776		0.391
PE(36:3)	-0.1791		0.395
C24:5	-0.17994		0.41
PS(36:4)	-0.18211		0.404
TG(46:0)	-0.18276		0.406
MG(22:3)	-0.18342		0.408
C14:0 Myristate	-0.18396		0.422
PS(44:8)	-0.189		0.424
PC(33:1)_1	-0.18969		0.426
C16_1	-0.1912		0.444
Adenosine-Monophosphate(AMP)	-0.19226		0.447
PC(38:6)	-0.19938		0.456
PS(42:5)	-0.20085		0.46
DG(32:1)	-0.20168		0.463
TG(46:1)	-0.20232		0.465
PC(34:1)	-0.20354		0.468
MG(18:2)	-0.20625		0.477
PC(30:0)	-0.20972		0.488
Taurine	-0.21087		0.506
2-Methylglutarate	-0.21094		0.507
TG(54:0)	-0.21915		0.518
Cer(d18:1/20:2)	-0.22287		0.53
DG(40:7)	-0.22312		0.531
PG(34:3)	-0.22611		0.557
LysoPC(18:0)	-0.22632		0.541
Indoleacetaldehyde	-0.22983		0.57
DG(36:1)	-0.231		0.557
TG(52:0)	-0.23363		0.566
DG(42:10)	-0.23379		0.566
PS(40:4)	-0.23504		0.57
PG (32:1)	-0.23608		0.592
C22:1 Erucate	-0.23757		0.597
LysoPC(18:0)	-0.24442		0.622
PE (42:6)	-0.24483		0.623
LysoPC(16:0)	-0.24555		0.606
Cer(d18:1/18:1-2-OH)_1	-0.24578		0.607
Adrenic Acid	-0.24611		0.628
LysoPE(14:1)	-0.24671		0.611
Guanosine	-0.24908		0.639
DG(48:11)	-0.25326		0.634
Indoxyl Sulfate	-0.2534		0.654
LysoPE(22:6)	-0.25441		0.638
LysoPE(18:0)	-0.25578		0.643
LysoPC(20:1)	-0.25722		0.648
2-Dodecylbenzenesulfonic Acid	-0.25819		0.672
TG(44:1)	-0.26411		0.673
Taurodeoxycholate (TDCA)	-0.26414		0.695
Sphinganine(d18:0)	-0.2701		0.695
PE(38:1)	-0.28432		0.749
TG(54:2)	-0.28513		0.752
PE(34:2)	-0.28711		0.76
PE(38:4)	-0.28913		0.768
MG(24:3)	-0.29053		0.774
LysoPE(18:1)	-0.29173		0.778
Cer(d18:1/18:1-2-OH)_2	-0.29174		0.778
5-Methylcytidine	-0.29393		0.813
PS(36:1)	-0.29421		0.788
DG(32:0)	-0.30116		0.816
9-Decenoic acid	-0.30219		0.848
LysoPE(16:0)	-0.30221		0.82
Homocysteinesulfinic Acid	-0.30299		0.851
C24:6	-0.3083		0.874
PC(32:1)	-0.30982		0.852
Tricarballylic acid	-0.31255		0.892
PE(32:1)	-0.31846		0.888
PG(34:1)	-0.33798		0.974
TG(48:2)	-0.34003		0.983
Cholesterol_2	-0.34558		1.01
LysoPC (20:1)	-0.34624		1.05
PS(38:3)	-0.34947		1.03
CE(16:1)	-0.35131		1.03
TG(46:2)	-0.35999		1.08
PC(28:0)	-0.36049		1.08
Cer(d18:1/24:0)	-0.36213		1.09
DG(30:0)	-0.37821		1.16
3-HB	-0.38222		1.23
LysoPE(16:1)	-0.40025		1.28
DG(34:0)	-0.41279	1.35
Luguine isomer	-0.41564	1.41
MG(16:2)	-0.42386	1.41
LysoPC(20:2)	-0.43237	1.46
PE (42:4)	-0.4482	1.61
PS(38:0)	-0.60193	2.73

## Sheet: 4f
Cystathionine
	m+0	m+0	m+0	m+0	m+0	m+0	m+0	m+0	m+0	m+1	m+1	m+1	m+1	m+1	m+1	m+1	m+1	m+1	m+2	m+2	m+2	m+2	m+2	m+2	m+2	m+2	m+2
CF	0.99609	1	0.914563	0.947889	0.938223	0.90716	0.988934	1		0.00391	0	0.065157	0.046395	0.038144	0.062314	0.011066	0		0	0	0.020281	0.005716	0.023632	0.030525	0	0
IF	0.887258	0.864416	0.882035	0.806828	0.849088	0.912229	0.826788	0.927064		0.093012	0.068097	0.090237	0.127188	0.094732	0.085417	0.134049	0.058382		0.01973	0.067486	0.027727	0.065983	0.05618	0.002354	0.039163	0.014554
CIF	0.98881	0.756117	0.983779	0.972407	0.779931	0.898619	0.826441	1	0.774365	0.01119	0.169832	0.016221	0.027593	0.15107	0.063411	0.145103	0	0.164003	0	0.074051	0	0	0.068999	0.03797	0.028457	0	0.061632
GSH
		m+0	m+0	m+0	m+0	m+0	m+0	m+0	m+0	m+0	m+1	m+1	m+1	m+1	m+1	m+1	m+1	m+1	m+1	m+2	m+2	m+2	m+2	m+2	m+2	m+2	m+2	m+2	m+3	m+3	m+3	m+3	m+3	m+3	m+3	m+3	m+3	m+4	m+4	m+4	m+4	m+4	m+4	m+4	m+4	m+4	m+5	m+5	m+5
CF		0.9676	0.993974	0.930895	0.898508	0.91013	0.934917	0.972121	0.975455		0.006112	0	0.008998	0.010391	0.010042	0.009518	0.00662	0.005297		0.012773	0	0.028205	0.041073	0.038636	0.03116	0.008832	0.006572		0.007442	0.003417	0.015826	0.022353	0.020524	0.012771	0.006704	0.007357		0.004264	0.001731	0.010338	0.017794	0.012617	0.007588	0.00375	0.003813		0.001809	0.000878	0.005368
IF		0.881546	0.905	0.885771	0.915001	0.89169	0.927089	0.88209	0.927028		0.006167	0	0.013072	0.013738	0.01516	0.015691	0.006327	0.010838		0.046349	0.049874	0.043934	0.039477	0.050175	0.036658	0.04576	0.033778		0.029605	0.021695	0.023936	0.015606	0.023754	0.013049	0.026178	0.016723		0.02163	0.013909	0.019205	0.010696	0.012291	0.005084	0.021683	0.00751		0.01325	0.008985	0.012821
CIF		0.995353	0.799679	0.945419	0.956693	0.924752	0.924853	0.879513	0.953412	0.838524	0	0.029263	0.005894	0.006102	0.013723	0.007811	0.003967	0.009763	0.009779	0	0.078474	0.015092	0.021009	0.032736	0.029842	0.048677	0.025747	0.060897	0.003516	0.044175	0.013665	0.008785	0.014232	0.017726	0.027524	0.008387	0.033454	0.000812	0.02639	0.012325	0.005143	0.009226	0.011766	0.022652	0.001973	0.03377	0.000314	0.018864	0.007605
GSSG
		m+0	m+0	m+0	m+0	m+0	m+0	m+0	m+0	m+0	m+1	m+1	m+1	m+1	m+1	m+1	m+1	m+1	m+1	m+2	m+2	m+2	m+2	m+2	m+2	m+2	m+2	m+2	m+3	m+3	m+3	m+3	m+3	m+3	m+3	m+3	m+3	m+4	m+4	m+4	m+4	m+4	m+4	m+4	m+4	m+4	m+5	m+5	m+5
CF		0.987936	0.997481	0.95607	0.913102	0.922301	0.947724	0.989866	0.989864		0	0	0	0.008982	0.012936	0.019683	0	0		0	0	0	0	0	0	0	0		0	0	0.016502	0.037006	0.029893	0.011468	0	0		0.008602	0	0.01767	0.024499	0.024382	0.016035	0.00623	0.007006		0.003463	0.002519	0.009757
IF		0.901853	0.923776	0.905894	0.925513	0.89667	0.949206	0.902749	0.954897		0	0	0	0.025649	0.031246	0.024682	0	0.002498		0	0.018037	0	0	0	0	0	0		0.043579	0.019902	0.040684	0.023266	0.041602	0.011083	0.039391	0.01712		0.036227	0.029465	0.034411	0.019394	0.023638	0.010974	0.036185	0.018155		0.018341	0.00882	0.019011
CIF		0.999329	0.777489	0.955397	0.981626	0.947981	0.943457	0.868134	0.975322	0.839007	0	0.027392	0	0	0.014787	0.002428	0	0.018088	0	0	0.05963	0	0	0	0	0.019775	0	0.013305	0	0.062141	0.00711	0.002655	0.013895	0.021095	0.045012	0	0.057778	0	0.045848	0.024486	0.011489	0.016367	0.022708	0.043322	0.005318	0.060884	0.000671	0.0275	0.013006
[truncated: 15 more columns]

## Sheet: 4g
CF_vs_IF								CF_vs_CIF
gene	baseMean	log2FoldChange	lfcSE	stat	pvalue	padj		gene	baseMean	log2FoldChange	lfcSE	stat	pvalue	padj
Xkr4	4.25525	-0.0556292	0.741248	-0.075048	0.940176	0.992614		Sox17	115.064	-0.494128	0.227305	-2.17385	0.0297164	0.22353
Sox17	111.803	-0.636569	0.22892	-2.78075	0.00542335	0.122983		Mrpl15	3178.58	0.0385532	0.119526	0.32255	0.747036	0.921139
Mrpl15	3191.55	-0.0418365	0.124359	-0.336416	0.736557	0.962712		Lypla1	11452.8	-0.124776	0.109682	-1.13761	0.255281	0.608494
Lypla1	11972.1	-0.0685267	0.122676	-0.558599	0.576435	0.924283		Tcea1	3820.33	0.174115	0.0905278	1.92333	0.0544389	0.301703
Tcea1	4023.4	0.21367	0.195799	1.09127	0.275153	0.759718		Atp6v1h	3614.07	-0.358556	0.160737	-2.2307	0.0257012	0.206503
Atp6v1h	3755.68	-0.287264	0.146901	-1.95549	0.0505248	0.397442		Rb1cc1	3210.17	-0.0186056	0.103866	-0.179132	0.857834	0.958428
Rb1cc1	3115.08	-0.197838	0.103208	-1.91688	0.0552529	0.416342		Pcmtd1	7769.2	-0.18313	0.0906343	-2.02054	0.0433271	0.268256
Pcmtd1	7376.09	-0.425862	0.10959	-3.88596	0.000101925	0.00855981		Sntg1	19.1472	-0.433322	0.438951	-0.987177	0.323556	0.668877
Sntg1	19.8868	-0.355546	0.373773	-0.951235	0.341485	0.810114		Rrs1	1349.67	0.313858	0.127126	2.46888	0.0135537	0.147761
Rrs1	1310.82	0.121031	0.125366	0.965414	0.334337	0.803776		Adhfe1	3781.67	-0.401303	0.159546	-2.51528	0.0118936	0.138912
Adhfe1	4089.01	-0.19805	0.161851	-1.22366	0.221082	0.708126		Mybl1	81.484	0.520811	0.365808	1.42373	0.154525	0.488663
Mybl1	92.8868	0.71431	0.391064	1.82658	0.067763	0.455806		Vcpip1	3089.22	0.0204338	0.102773	0.198824	0.8424	0.951891
Vcpip1	3159.76	-0.00469237	0.134854	-0.0347959	0.972243	0.996932		Sgk3	796.142	-0.267071	0.174888	-1.52709	0.126738	0.44841
Sgk3	853.598	-0.114274	0.171578	-0.666017	0.5054	0.894864		Tcf24	20.3635	0.419112	0.523487	0.800616	0.423354	0.741866
Tcf24	37.1576	1.61439	0.559692	2.88443	0.00392127	0.101359		Cops5	3106.39	-0.0869558	0.0986142	-0.881778	0.377897	0.709947
Cops5	3185.98	-0.0922945	0.0857995	-1.0757	0.282061	0.76586		Cspp1	764.675	0.0366869	0.125817	0.291588	0.770602	0.929594
Cspp1	754.542	-0.0960266	0.141137	-0.68038	0.496264	0.891964		Arfgef1	6881.59	0.10805	0.0987769	1.09388	0.274008	0.623386
Arfgef1	6603.66	-0.111033	0.0993843	-1.11721	0.263906	0.746021		Prex2	552.217	-0.558431	0.207385	-2.69273	0.00708701	0.10411
Prex2	558.953	-0.549395	0.217392	-2.5272	0.0114975	0.184577		Sulf1	67.549	-0.625198	0.316783	-1.97359	0.0484287	0.284547
Sulf1	68.4378	-0.601887	0.279892	-2.15043	0.0315216	0.307828		Ncoa2	3000.79	-0.0935279	0.106831	-0.875474	0.381316	0.712915
Ncoa2	3074.16	-0.102156	0.103535	-0.98668	0.3238	0.796522		Tram1	13001.3	0.0165016	0.0945576	0.174513	0.861462	0.959222
Tram1	12940.1	-0.0880329	0.0900456	-0.977649	0.328248	0.798399		Lactb2	17427.9	-0.27194	0.129442	-2.10087	0.0356524	0.244191
Lactb2	16178.8	-0.591156	0.141676	-4.17259	3.0115e-05	0.00354319		Xkr9	1674.27	-0.336039	0.117042	-2.8711	0.00409046	0.076715
Xkr9	1630.9	-0.483207	0.121403	-3.98018	6.88632e-05	0.0063605		Msc	27.4715	-0.496369	0.418433	-1.18626	0.235521	0.590614
Msc	29.5339	-0.28236	0.383077	-0.737084	0.461071	0.874716		Terf1	600.517	-0.0977081	0.160738	-0.607872	0.543272	0.815812
Terf1	656.518	0.0819233	0.192658	0.425228	0.670671	0.94912		Rpl7	25084.1	0.329491	0.128124	2.57167	0.0101211	0.126243
Sbspon	10.6445	0.00551819	0.589059	0.00936781	0.992526	0.998579		Rdh10	1714.77	0.0128391	0.0895227	0.143417	0.885961	0.967656
Rpl7	26217.1	0.33161	0.115884	2.86156	0.00421562	0.107341		Stau2	296.169	-0.106191	0.174405	-0.608876	0.542606	0.815481
Rdh10	1685.77	-0.128195	0.142456	-0.899889	0.368179	0.82459		Ube2w	1559.82	-0.0291519	0.0997145	-0.292354	0.770016	0.929594
Stau2	310.17	-0.0480907	0.150358	-0.319841	0.749089	0.964214		Tmem70	2655.12	-0.0620184	0.129933	-0.477309	0.633142	0.866106
Ube2w	1571.61	-0.0929895	0.0878659	-1.05831	0.289914	0.773254		Ly96	246.092	-0.0695915	0.175366	-0.396836	0.691488	0.895217
Tmem70	2659.38	-0.140694	0.109949	-1.27963	0.200676	0.681475		Jph1	110.342	-0.0819547	0.275242	-0.297755	0.76589	0.927724
Ly96	250.839	-0.0915657	0.175535	-0.521636	0.601924	0.932631		Pi15	13.8642	-0.89013	0.875895	-1.01625	0.309509	0.654775
Jph1	89.4512	-0.909185	0.313989	-2.89559	0.00378445	0.0988727		Pkhd1	657.724	-0.14408	0.128889	-1.11786	0.263626	0.614783
Pi15	16.2651	-0.295342	0.791319	-0.373228	0.708979	0.957531		Mcm3	331.512	-0.257217	0.205799	-1.24984	0.211357	0.56452
Pkhd1	801.433	0.337807	0.133156	2.53693	0.0111829	0.182347		Paqr8	38.7089	0.0378637	0.342728	0.110478	0.912031	0.975035
Mcm3	380.274	0.0895269	0.230307	0.388729	0.697476	0.953736		Efhc1	13.9461	-0.264879	0.474076	-0.558726	0.576349	0.834289
Paqr8	41.2207	0.122076	0.290256	0.420579	0.674063	0.950103		Tram2	174.2	-0.164391	0.345988	-0.475136	0.63469	0.866254
Efhc1	15.459	-0.000502426	0.505623	-0.000993676	0.999207	0.999548		Tmem14a	216.06	-0.347698	0.194385	-1.78871	0.073662	0.35018
Tram2	207.067	0.254848	0.344096	0.740631	0.458917	0.874147		Gsta3	105045	0.000824819	0.10926	0.00754912	0.993977	0.998185
Tmem14a	200.938	-0.656505	0.187841	-3.49501	0.000474042	0.0237931		Ogfrl1	1087.68	-0.127846	0.148649	-0.860051	0.389761	0.718758
Gsta3	98084.6	-0.300463	0.126944	-2.3669	0.0179377	0.230304		Smap1	1815.38	0.291757	0.0863586	3.37843	0.000728999	0.0255431
Kcnq5	10.7932	-0.78295	0.608397	-1.28691	0.198127	0.681374		Sdhaf4	737.211	-0.314998	0.143526	-2.1947	0.0281848	0.217131
Ogfrl1	1055.06	-0.302403	0.157576	-1.91909	0.0549727	0.416342		Fam135a	1785.47	0.0836815	0.193722	0.431966	0.665766	0.882191
Smap1	1814.9	0.180168	0.102786	1.75284	0.0796289	0.483011		Lmbrd1	4691.3	-0.139828	0.0776175	-1.8015	0.0716237	0.347173
Sdhaf4	817.367	-0.053166	0.151678	-0.35052	0.725949	0.960928		Phf3	4087.03	0.00454683	0.159156	0.0285684	0.977209	0.992424
Fam135a	1810.65	0.0277961	0.199434	0.139375	0.889154	0.983726		Ptp4a1	5279.65	0.368402	0.145294	2.53557	0.0112265	0.134453
Lmbrd1	4952.35	-0.0531951	0.0966236	-0.550539	0.581949	0.925753		Prim2	157.427	-0.0630497	0.203902	-0.309215	0.757158	0.924641
Phf3	4023.79	-0.132229	0.136534	-0.968466	0.332812	0.802757		Rab23	379.283	-0.217469	0.18467	-1.17761	0.238952	0.594763
Ptp4a1	5175.63	0.199243	0.205811	0.96809	0.332999	0.802757		Bag2	138.396	0.0761652	0.246885	0.308505	0.757698	0.924705
Prim2	163.094	-0.0440774	0.207345	-0.21258	0.831655	0.972421		Zfp451	593.67	0.0850435	0.119198	0.713466	0.475558	0.776281
Rab23	449.994	0.212999	0.329933	0.645584	0.518549	0.90171		Bend6	17.4868	-0.113296	0.429749	-0.263634	0.792062	0.937574
Bag2	130.78	-0.19218	0.30104	-0.638389	0.523221	0.903794		Dst	4598.07	-0.308761	0.144457	-2.13739	0.0325663	0.233266
Zfp451	607.034	0.0520139	0.107887	0.482113	0.629725	0.936015		Ccdc115	763.111	0.201348	0.113547	1.77326	0.0761852	0.355159
Bend6	21.2086	0.356028	0.42259	0.84249	0.399514	0.842403		Imp4	1574.47	-0.118524	0.0768168	-1.54295	0.122843	0.442307
Dst	4791.57	-0.23697	0.127521	-1.85829	0.0631276	0.442128		Ptpn18	104.785	-0.355536	0.194199	-1.83078	0.0671329	0.33683
Ccdc115	805.613	0.244475	0.111118	2.20014	0.0277973	0.286539		Arhgef4	12.7529	-0.414882	0.612956	-0.676854	0.498499	0.791265
Imp4	1596.34	-0.156167	0.0969472	-1.61085	0.107213	0.539347		Fam168b	4684.88	0.0545749	0.091748	0.594835	0.551954	0.820379
Ptpn18	125.719	0.139352	0.230844	0.603662	0.546068	0.912435		Plekhb2	1530.16	-0.127344	0.155196	-0.82054	0.411908	0.733497
Arhgef4	15.5114	0.134095	0.556018	0.241171	0.809423	0.971834		Hs6st1	8409.52	-0.094419	0.102974	-0.91692	0.359185	0.69567
Fam168b	4684.2	-0.0398658	0.102492	-0.388967	0.6973	0.953736		Uggt1	7321.63	-0.136149	0.110046	-1.2372	0.216012	0.569972
Plekhb2	1511.18	-0.244754	0.182051	-1.34443	0.178811	0.656024		Neurl3	521.94	-0.0251666	0.199701	-0.126022	0.899715	0.971046
Hs6st1	8482.88	-0.148673	0.141834	-1.04822	0.294539	0.776291		Arid5a	123.63	0.424825	0.179022	2.37304	0.0176424	0.170383
Uggt1	7357.15	-0.19908	0.119558	-1.66513	0.095887	0.5128		Kansl3	3035.43	0.00952409	0.133877	0.0711407	0.943286	0.983575
Neurl3	550.96	0.0460756	0.18672	0.246763	0.805092	0.971307		Lman2l	1339.24	-0.193028	0.151601	-1.27327	0.202923	0.55452
Arid5a	123.699	0.30496	0.19587	1.55695	0.119482	0.563953		Cnnm4	492.188	-0.112203	0.265088	-0.423268	0.6721	0.886083
Kansl3	3182.37	0.0556679	0.191613	0.290523	0.771416	0.969801		Cnnm3	1114.3	0.0392745	0.141457	0.277642	0.781287	0.933997
Lman2l	1343.74	-0.255536	0.156644	-1.63132	0.102824	0.530563		Ankrd23	102.817	-0.433303	0.317592	-1.36434	0.172461	0.516284
Cnnm4	470.272	-0.338086	0.229145	-1.47543	0.140098	0.598035		Ankrd39	167.943	-0.0108498	0.164851	-0.0658155	0.947525	0.9849
Cnnm3	1090.06	-0.118442	0.13098	-0.904276	0.365849	0.823344		Sema4c	375.324	-0.40229	0.163463	-2.46105	0.0138531	0.149808
Ankrd23	106.683	-0.356845	0.31719	-1.12502	0.260581	0.744174		Cox5b	7628.48	-0.140634	0.154613	-0.909589	0.363039	0.698774
Ankrd39	176.94	0.0534581	0.221359	0.241499	0.809168	0.971834		Actr1b	4167.23	0.0987603	0.0714784	1.38168	0.16707	0.507691
Sema4c	398.995	-0.253272	0.176879	-1.43189	0.152175	0.6172		Zap70	147.328	-1.2006	0.4101	-2.92758	0.00341613	0.0704211
Cox5b	7531.62	-0.257568	0.166236	-1.54941	0.121283	0.567594		Tmem131	2545.45	-0.105502	0.151308	-0.697264	0.485637	0.782768
Actr1b	4263.06	0.0661853	0.104933	0.630736	0.528213	0.906781		Vwa3b	87.4754	-0.279728	0.23663	-1.18213	0.237153	0.59237
Zap70	142.535	-1.2972	0.294557	-4.4039	1.06321e-05	0.00164894		Inpp4a	1310.15	-0.0988355	0.170762	-0.578792	0.562729	0.826045
Tmem131	2681.51	-0.0302514	0.140229	-0.215729	0.829199	0.972342		Coa5	6600.03	-0.16993	0.100714	-1.68725	0.0915546	0.385975
Vwa3b	86.1411	-0.391703	0.190406	-2.0572	0.0396671	0.352459		Unc50	1606.18	0.11168	0.109298	1.02179	0.306881	0.65258
Inpp4a	1226.28	-0.391631	0.195585	-2.00235	0.0452466	0.378086		Mgat4a	156.694	-0.0846062	0.265931	-0.318151	0.750371	0.922269
Coa5	6976.95	-0.074859	0.148873	-0.502836	0.61508	0.9331		2010300C02Rik	13.6043	0.696228	0.687228	1.0131	0.311015	0.655692
Unc50	1572.09	-0.0483609	0.130211	-0.371404	0.710337	0.957878		Tsga10	94.2998	0.185739	0.206026	0.901531	0.367306	0.701572
Mgat4a	169.414	0.0633154	0.263865	0.239953	0.810367	0.971834		Lipt1	381.332	-0.160401	0.126095	-1.27206	0.203353	0.555133
2010300C02Rik	10.754	-0.0546413	0.630132	-0.086714	0.930899	0.99153		Mitd1	448.39	-0.128951	0.160946	-0.801207	0.423012	0.741643
Tsga10	84.4847	-0.243469	0.204998	-1.18766	0.234966	0.723444		Mrpl30	2952.42	0.06366	0.132332	0.481064	0.630471	0.864588
Lipt1	394.733	-0.127378	0.121089	-1.05194	0.292828	0.775904		Txndc9	2350.18	-0.0529798	0.106889	-0.495654	0.620138	0.859457
Mitd1	461.087	-0.122616	0.151975	-0.806816	0.419772	0.854955		Eif5b	5699.93	0.204787	0.105983	1.93226	0.0533277	0.298012
Mrpl30	3026.98	0.0412633	0.11389	0.362309	0.717121	0.959562		Rev1	605.246	0.0961356	0.131646	0.730259	0.465232	0.769078
Txndc9	2397.7	-0.0775529	0.0879588	-0.881695	0.377942	0.828534		Aff3	22.0862	-0.36618	0.432554	-0.846554	0.397244	0.723896
Eif5b	5570.05	0.0350368	0.140079	0.250121	0.802493	0.970774		Pdcl3	1289.96	-0.18116	0.146718	-1.23475	0.216925	0.5711
Rev1	638.386	0.148966	0.124536	1.19617	0.231632	0.717574		Npas2	729.336	0.118538	0.542296	0.218586	0.826973	0.946963
Aff3	20.8857	-0.613026	0.410729	-1.49253	0.13556	0.590368		Rpl31	8753.82	0.28077	0.156578	1.79316	0.0729466	0.350107
Chst10	5.80467	0.425663	0.750863	0.566898	0.570784	0.92253		Tbc1d8	1051.15	-0.541724	0.214533	-2.52514	0.0115653	0.137116
Pdcl3	1309.77	-0.205943	0.131684	-1.56392	0.117837	0.562568		Cnot11	1107.4	0.0263897	0.108245	0.243797	0.807388	0.943977
Npas2	676.053	-0.205742	0.246591	-0.834343	0.404088	0.845733		Rnf149	5832.94	0.0673722	0.103999	0.647818	0.517102	0.801499
Rpl31	9473.16	0.377894	0.134783	2.80373	0.00505153	0.118704		Map4k4	2178.96	0.495874	0.216463	2.2908	0.0219749	0.191899
Tbc1d8	1047.96	-0.588981	0.191936	-3.06863	0.0021504	0.0680944		Il1r1	3735.2	0.101313	0.301499	0.336032	0.736847	0.91618
Cnot11	1127.37	-0.0119395	0.112713	-0.105928	0.915639	0.988861		Il1rl2	19.0181	-0.675681	0.531836	-1.27047	0.203918	0.555276
Rnf149	5631.84	-0.131096	0.104392	-1.25581	0.209185	0.693549		Il18r1	26.3643	-0.304903	0.341474	-0.892904	0.371909	0.70535
Map4k4	2109.41	0.287002	0.205701	1.39524	0.162943	0.632782		Il18rap	22.9374	-0.480691	0.45228	-1.06282	0.287865	0.636681
Il1r2	6.54054	-0.701274	0.721849	-0.971496	0.331301	0.800562		Mfsd9	180.017	-0.319171	0.161314	-1.97857	0.0478647	0.283705
Il1r1	3815.7	0.0621198	0.288928	0.215001	0.829766	0.972342		Mrps9	984.384	0.175483	0.115668	1.51713	0.129235	0.452446
Il1rl2	21.2582	-0.30407	0.482964	-0.629591	0.528962	0.906795		Tgfbrap1	2834.01	0.0583009	0.115568	0.504471	0.613931	0.856674
Il1rl1	5.05723	-0.284164	0.859111	-0.330765	0.740822	0.963831		AI597479	895.092	-0.132756	0.11553	-1.1491	0.250514	0.603922
Il18r1	24.5847	-0.612664	0.325377	-1.88293	0.0597095	0.4309		Fhl2	32.1024	-0.386549	0.440633	-0.87726	0.380346	0.712073
Il18rap	21.7651	-0.708811	0.402672	-1.76027	0.078362	0.480627		Nck2	259.497	-0.00545856	0.211683	-0.0257864	0.979428	0.993105
Mfsd9	195.535	-0.117373	0.150322	-0.780812	0.434913	0.861045		Uxs1	852.224	-0.451318	0.154681	-2.91773	0.00352588	0.0716383
Mrps9	961.029	0.00462282	0.116568	0.0396577	0.968366	0.996476		Tpp2	2906.22	-0.0321296	0.103776	-0.309606	0.756861	0.924595
Tgfbrap1	2896.3	0.0268897	0.133368	0.201621	0.840213	0.973222		Tex30	352.401	-0.054837	0.156949	-0.349394	0.726794	0.911826
AI597479	926.684	-0.10534	0.115886	-0.908997	0.363352	0.822925		Bivm	953.013	0.0450915	0.0964157	0.467678	0.640015	0.869259
Fhl2	37.9256	0.0831023	0.410523	0.20243	0.83958	0.972888		Ercc5	923.625	-0.00702786	0.110303	-0.0637141	0.949198	0.985052
Nck2	275.647	0.0787641	0.204472	0.385207	0.700084	0.955015		Gulp1	35.1102	-0.243288	0.372446	-0.653216	0.513617	0.799587
Uxs1	916.534	-0.255924	0.1749	-1.46326	0.143397	0.602734		Col3a1	2428.03	-0.579876	0.238342	-2.43296	0.0149761	0.15627
Tpp2	2937	-0.087303	0.0850293	-1.02674	0.304543	0.783783		Col5a2	262.115	-0.700236	0.259472	-2.6987	0.00696108	0.10319
Tex30	364.538	-0.0381651	0.133684	-0.285486	0.775271	0.969801		Wdr75	758.983	0.111243	0.151896	0.732363	0.463947	0.767989
Bivm	952.805	-0.0490245	0.130242	-0.37641	0.706612	0.957476		Slc40a1	12139.5	0.292598	0.187547	1.56013	0.118728	0.436543
Ercc5	935.969	-0.0570549	0.110844	-0.514731	0.606741	0.932631		Slc39a10	452.782	-0.4931	0.214201	-2.30204	0.0213328	0.188585
Gulp1	35.4555	-0.272581	0.348965	-0.781114	0.434736	0.861018		Nabp1	1417.67	-0.0332223	0.14766	-0.224991	0.821986	0.946739
Col3a1	2769.07	-0.171107	0.269182	-0.635654	0.525002	0.905157		Myo1b	17707.2	-0.210664	0.0822069	-2.5626	0.0103891	0.128415
Col5a2	304.961	-0.196698	0.254243	-0.77366	0.439132	0.863381		Stat4	39.12	0.522981	0.311041	1.68139	0.0926874	0.387921
Wdr75	783.617	0.102848	0.187546	0.548387	0.583426	0.926638		Stat1	4174.73	-0.303744	0.11014	-2.7578	0.0058192	0.0949893
Slc40a1	12969.5	0.355916	0.204783	1.73802	0.0822077	0.488727		Gls	604.839	0.0841625	0.179069	0.47	0.638355	0.868699
Dnah7b	9.64818	0.488612	0.550834	0.887042	0.375057	0.826008		Nab1	5807.15	-0.0284987	0.0978913	-0.291126	0.770955	0.929634
Slc39a10	432.325	-0.702759	0.191934	-3.66147	0.00025077	0.015845		Mfsd6	864.497	-0.00290955	0.181869	-0.0159981	0.987236	0.995932
Nabp1	1434.84	-0.0827997	0.1987	-0.416708	0.676892	0.950771		Inpp1	628.312	-0.0732802	0.10396	-0.704889	0.480879	0.78
Myo1b	16578.6	-0.501344	0.103903	-4.82514	1.39908e-06	0.000323091		Hibch	4520.11	-0.0931165	0.113193	-0.822635	0.410715	0.733075
Stat4	37.5653	0.285646	0.25612	1.11528	0.264729	0.746956		Pms1	317.131	-0.0314655	0.267213	-0.117754	0.906262	0.973393
Stat1	4368.23	-0.219865	0.0986253	-2.2293	0.0257942	0.277634		Ormdl1	1620.55	-0.20326	0.11007	-1.84663	0.0648004	0.329709
Gls	606.998	-0.00210188	0.173498	-0.0121147	0.990334	0.9985		Osgepl1	859.202	-0.183936	0.115408	-1.59378	0.110985	0.421129
Nab1	6213.51	0.0809659	0.149427	0.541843	0.587926	0.927655		Asnsd1	3155.61	0.278514	0.112355	2.47888	0.0131795	0.145765
Mfsd6	816.685	-0.267842	0.102825	-2.60485	0.00919153	0.165092		Stk17b	804.492	-0.140996	0.203626	-0.692424	0.488671	0.783982
Inpp1	674.192	0.0495687	0.151751	0.326645	0.743936	0.963831		Hecw2	309.72	-0.536683	0.246847	-2.17415	0.0296936	0.22353
Hibch	4615.35	-0.110859	0.126777	-0.874437	0.381881	0.832041		Gtf3c3	959.609	-0.151672	0.115202	-1.31658	0.187981	0.536203
Pms1	318.943	-0.101653	0.285763	-0.355724	0.722048	0.960408		Pgap1	1704.53	-0.122977	0.199361	-0.616858	0.537329	0.812599
Ormdl1	1601.67	-0.312289	0.134354	-2.32437	0.0201056	0.246583		Ankrd44	326.313	-0.226427	0.159998	-1.41519	0.157014	0.492007
Osgepl1	900.475	-0.111804	0.0952286	-1.17406	0.240371	0.727958		Sf3b1	8125.23	-0.0463664	0.0846504	-0.54774	0.58387	0.839218
Asnsd1	3130.89	0.146526	0.0918465	1.59534	0.110637	0.546895		Coq10b	1901.57	0.432205	0.167482	2.58062	0.00986244	0.124692
Stk17b	792.312	-0.26566	0.198086	-1.34113	0.179877	0.657063		Hspd1	28265.9	-0.00442726	0.108705	-0.0407273	0.967513	0.989768
Hecw2	329.27	-0.363969	0.295352	-1.23232	0.217828	0.704995		Hspe1	6891.89	-0.0739752	0.156771	-0.471868	0.637021	0.867646
Gtf3c3	1010.55	-0.0706345	0.124892	-0.565565	0.571689	0.923008		Mob4	2058.99	0.080937	0.0852773	0.949104	0.342568	0.684203
Pgap1	1716.13	-0.181241	0.291786	-0.621141	0.534507	0.908709		Rftn2	61.899	-0.187168	0.236753	-0.790559	0.429201	0.745397
Ankrd44	356.534	-0.026317	0.158633	-0.165899	0.868237	0.979008		Mars2	151.688	0.16121	0.175385	0.919181	0.358001	0.694536
Sf3b1	8582.68	0.0287373	0.104665	0.274564	0.783651	0.970048		Plcl1	65.4886	-0.0271592	0.306364	-0.0886502	0.92936	0.979719
Coq10b	1745.15	0.080049	0.139016	0.575825	0.564734	0.920726		Satb2	50.3986	0.429909	0.300623	1.43006	0.152699	0.487377
Hspd1	28619.4	-0.0564126	0.115631	-0.487867	0.625644	0.934915		1700066M21Rik	2843.86	-0.122132	0.18952	-0.644429	0.519297	0.802721
Hspe1	6908.18	-0.149462	0.14663	-1.01931	0.308055	0.786085		Tyw5	566.859	0.0324759	0.132475	0.245147	0.806342	0.943977
Mob4	1982.12	-0.126918	0.0880887	-1.4408	0.149641	0.613776		Spats2l	90.439	-0.396951	0.24756	-1.60346	0.108834	0.416985
Rftn2	66.1063	-0.0536568	0.21584	-0.248595	0.803674	0.970925		Kctd18	305.872	-0.091228	0.154337	-0.591096	0.554456	0.821448
Mars2	172.298	0.399331	0.249743	1.59897	0.109827	0.545008		Aox1	7395.91	0.427774	0.222544	1.9222	0.0545803	0.302023
Plcl1	62.7115	-0.244695	0.275061	-0.889601	0.37368	0.825424		Aox3	23774.1	-0.294985	0.220056	-1.3405	0.180082	0.526302
Satb2	59.8728	0.732788	0.305555	2.39822	0.0164749	0.223508		Bzw1	11257.9	0.0631509	0.0790187	0.799189	0.424181	0.742317
1700066M21Rik	2882.3	-0.159445	0.257629	-0.618896	0.535985	0.909593		Clk1	3536.05	0.00647542	0.16568	0.0390838	0.968824	0.990058
Tyw5	575.269	-0.0164479	0.149729	-0.109851	0.912527	0.988521		Ppil3	534.081	-0.0951409	0.157992	-0.602188	0.547049	0.81747
Spats2l	99.8094	-0.126998	0.269593	-0.471074	0.637588	0.939349		Nif3l1	744.878	-0.108011	0.120997	-0.892676	0.372031	0.70535
Kctd18	322.467	-0.0149137	0.166992	-0.0893077	0.928837	0.991457		Orc2	338.916	-0.0640086	0.118042	-0.542255	0.587643	0.841294
Aox1	6644.69	0.0151316	0.189879	0.0796906	0.936483	0.991841		Fam126b	1646.01	-0.105009	0.117644	-0.892598	0.372073	0.70535
Aox3	23851.8	-0.34731	0.262797	-1.32159	0.186304	0.666915		Ndufb3	2626.12	-0.207316	0.151908	-1.36475	0.172332	0.516175
Aox2	5.99831	0.305027	0.862023	0.35385	0.723451	0.960408		Cflar	8977.37	0.112872	0.145617	0.775132	0.438262	0.750611
Bzw1	11499.3	0.0297329	0.107175	0.277422	0.781456	0.970048		Casp8	1885.7	-0.031145	0.106909	-0.291321	0.770806	0.929594
Clk1	3530.58	-0.0885778	0.164703	-0.537803	0.590713	0.928594		Trak2	1615.47	-0.0159465	0.152823	-0.104347	0.916894	0.976143
Ppil3	568.298	0.00823603	0.140618	0.0585702	0.953294	0.994345		Stradb	2399.67	-0.0839932	0.105492	-0.796201	0.425915	0.743342
Nif3l1	808.638	0.0551013	0.125444	0.439251	0.66048	0.946177		Tmem237	126.374	0.104481	0.282344	0.370048	0.711347	0.905944
Orc2	360.164	0.0297501	0.164574	0.18077	0.856548	0.97703		Mpp4	113.738	0.0736465	0.36962	0.199249	0.842068	0.951732
Fam126b	1660.37	-0.159124	0.134937	-1.17925	0.238301	0.72629		Als2	5930.95	-0.311702	0.168792	-1.84667	0.0647954	0.329709
Ndufb3	2661.99	-0.235092	0.143816	-1.63467	0.102118	0.529273		Fzd7	1160.27	-0.0396578	0.122714	-0.323173	0.746565	0.920736
Cflar	8461.86	-0.16132	0.152663	-1.05671	0.290645	0.773843		Sumo1	2096.33	0.0956563	0.101291	0.944369	0.344981	0.685187
Casp8	1953.78	-0.0132511	0.0828019	-0.160034	0.872855	0.980352		Nop58	1295.24	0.321798	0.156187	2.06034	0.0393665	0.255591
Trak2	1664.79	-0.015528	0.130377	-0.119101	0.905196	0.98721		Bmpr2	2859.1	0.0739926	0.12715	0.581932	0.560613	0.824804
Stradb	2454.26	-0.0975704	0.123177	-0.792117	0.428292	0.858883		Fam117b	645.221	-0.212893	0.150753	-1.4122	0.157892	0.493736
Tmem237	144.441	0.370976	0.253059	1.46597	0.142656	0.601863		Wdr12	900.539	0.0128468	0.0964691	0.13317	0.894059	0.970277
Mpp4	82.7129	-1.17278	0.384907	-3.04693	0.00231194	0.0709713		Carf	234.64	0.0329963	0.195743	0.168569	0.866136	0.960047
Als2	6121.94	-0.27034	0.164497	-1.64343	0.100294	0.525655		Nbeal1	1907.43	0.00497557	0.149095	0.0333719	0.973378	0.990907
Fzd7	1156.4	-0.135445	0.169297	-0.800047	0.423684	0.856625		Cyp20a1	661.32	-0.172521	0.142738	-1.20865	0.226796	0.581225
Sumo1	2133.97	0.0497169	0.0930563	0.534267	0.593157	0.929914		Abi2	174.398	-0.0371684	0.170314	-0.218234	0.827246	0.946963
Nop58	1336.88	0.292068	0.246218	1.18622	0.235535	0.724168		Raph1	4853.7	-0.145134	0.174495	-0.831738	0.405557	0.729747
Bmpr2	2826.83	-0.0542275	0.136458	-0.397394	0.691077	0.952154		Icos	30.5338	-0.433033	0.560646	-0.772383	0.439888	0.751502
Fam117b	673.287	-0.151169	0.161541	-0.935795	0.349379	0.814707		Pard3b	584.722	0.566839	0.180083	3.14766	0.00164584	0.0430729
Wdr12	940.839	0.0497986	0.101363	0.49129	0.623221	0.933912		Nrp2	1467.06	-0.476183	0.135232	-3.52124	0.000429526	0.0175101
Carf	245.892	0.0761788	0.232466	0.327699	0.743139	0.963831		Ino80d	1242.7	0.123784	0.141904	0.87231	0.383039	0.713619
Nbeal1	2043.11	0.112692	0.143857	0.783358	0.433417	0.86053		Ndufs1	8068.86	-0.281978	0.106101	-2.65764	0.00786899	0.110105
Cyp20a1	701.496	-0.0660862	0.199573	-0.331137	0.740541	0.963831		Eef1b2	12418.5	0.29374	0.164052	1.79053	0.0733682	0.350107
Abi2	202.096	0.290131	0.197905	1.46601	0.142646	0.601863		Adam23	944.127	-0.181833	0.263435	-0.690241	0.490043	0.784917
Raph1	5325.15	0.0533417	0.187411	0.284624	0.775932	0.969801		Fastkd2	982.752	-0.0769818	0.119292	-0.645321	0.518719	0.802138
Cd28	5.22914	-0.0294314	1.06893	-0.0275334	0.978034	0.997519		Klf7	457.158	-0.344719	0.173815	-1.98325	0.0473393	0.282098
Icos	32.7965	-0.24553	0.489609	-0.501481	0.616033	0.9331		Creb1	1467.25	0.0480841	0.141716	0.339299	0.734385	0.914763
Pard3b	540.148	0.233673	0.218698	1.06847	0.285307	0.768992		Mettl21a	447.498	-0.295315	0.131293	-2.24929	0.0244938	0.202166
Nrp2	1450.34	-0.55984	0.139189	-4.02217	5.76654e-05	0.00562155		Ccnyl1	292.321	-0.203321	0.155124	-1.3107	0.189961	0.53883
Ino80d	1231.02	-0.0025784	0.134287	-0.0192007	0.984681	0.997777		Fzd5	670.31	0.382921	0.204471	1.87274	0.061104	0.319171
Ndufs1	8219.02	-0.285732	0.0860011	-3.32243	0.000892374	0.0384199		Plekhm3	147.672	-0.568498	0.21129	-2.69061	0.00713212	0.104187
Eef1b2	13356.8	0.373541	0.14372	2.59909	0.00934724	0.166108		Idh1	32162.2	-0.317334	0.118934	-2.66815	0.00762709	0.10839
Adam23	1008.87	-0.0527648	0.249118	-0.211807	0.832258	0.972421		Pikfyve	2166.85	-0.0996286	0.134676	-0.739766	0.459442	0.764675
Fastkd2	967.724	-0.20695	0.137664	-1.5033	0.132762	0.58651		Map2	77.5234	0.060478	0.241469	0.250459	0.802233	0.942495
Klf7	481.249	-0.236098	0.151187	-1.56163	0.118376	0.562569		Rpe	1473.19	-0.20217	0.101788	-1.98618	0.0470131	0.281525
Creb1	1447.26	-0.0858854	0.131919	-0.651047	0.515016	0.899417		Kansl1l	705.041	-0.0859272	0.206009	-0.417104	0.676602	0.888235
Mettl21a	479.592	-0.137982	0.121949	-1.13147	0.257857	0.742112		Acadl	13948	0.0669592	0.131534	0.509064	0.610707	0.854652
Ccnyl1	316.885	-0.0302502	0.156007	-0.193904	0.846251	0.974242		Lancl1	729.277	0.15339	0.14213	1.07922	0.280488	0.631572
Fzd5	646.244	0.166006	0.237969	0.697594	0.485431	0.888428		Cps1	133267	-0.754846	0.142757	-5.28762	1.23918e-07	4.28122e-05
Plekhm3	181.646	0.0581598	0.244512	0.23786	0.81199	0.971834		Erbb4	136.768	0.0918802	0.321311	0.285954	0.774913	0.931492
Idh1	30397.3	-0.571393	0.118669	-4.815	1.47199e-06	0.000324027		Ikzf2	29.6175	-0.170377	0.428223	-0.39787	0.690726	0.89501
Pikfyve	2030.91	-0.387856	0.163349	-2.3744	0.0175774	0.227822		Atic	1492.01	0.0152872	0.123517	0.123766	0.901501	0.971535
Map2	77.9114	-0.0165251	0.224368	-0.0736517	0.941288	0.992614		Fn1	111302	0.0966129	0.135264	0.714254	0.47507	0.775762
Rpe	1439.24	-0.348266	0.0978838	-3.55795	0.000373754	0.020404		Mreg	2864.54	0.0363377	0.168083	0.216189	0.82884	0.947237
Kansl1l	695.522	-0.209981	0.259631	-0.808769	0.418648	0.854067		Pecr	9036.86	-0.215503	0.116591	-1.84837	0.0645487	0.329584
Acadl	15541.5	0.271974	0.147937	1.83844	0.0659977	0.452194		Tmem169	14.4197	-0.01846	0.546404	-0.0337846	0.973049	0.990889
Lancl1	757.82	0.159554	0.16089	0.991698	0.321345	0.794658		Xrcc5	1294.98	-0.0311403	0.14562	-0.213847	0.830667	0.947237
Cps1	137557	-0.644378	0.250932	-2.56794	0.0102306	0.175038		Smarcal1	815.906	-0.00574887	0.108209	-0.0531277	0.95763	0.987141
Erbb4	125.938	-0.251773	0.257123	-0.979191	0.327486	0.798399		Rpl37a	9744.42	0.325865	0.137625	2.36778	0.0178953	0.171136
Ikzf2	30.041	-0.201962	0.415735	-0.485794	0.627113	0.935331		Igfbp2	22424.7	0.948512	0.39164	2.4219	0.0154398	0.158556
Bard1	12.8084	0.267562	0.42431	0.630582	0.528314	0.906781		Igfbp5	522.22	-0.498227	0.251866	-1.97814	0.0479125	0.283705
Atic	1566.8	0.0666297	0.15629	0.426322	0.669873	0.948483		Tns1	9688.07	-0.0606097	0.215775	-0.280893	0.778793	0.933408
Fn1	124961	0.31616	0.184538	1.71326	0.0866655	0.496771		Rufy4	109.961	0.540238	0.294307	1.83563	0.0664128	0.334007
Mreg	2566.68	-0.399288	0.251832	-1.58553	0.112845	0.552341		Cxcr2	34.8035	0.96314	0.459905	2.09421	0.0362411	0.246234
Pecr	9088.4	-0.267649	0.175744	-1.52295	0.127772	0.578004		Arpc2	6649.67	0.0680167	0.107635	0.631921	0.527439	0.806309
Tmem169	12.8703	-0.470284	0.474118	-0.991914	0.32124	0.794632		Aamp	8539.37	0.156135	0.0949045	1.64518	0.0999334	0.402232
Xrcc5	1354.43	0.01454	0.210479	0.0690806	0.944925	0.99303		Pnkd	8615.48	-0.203004	0.120618	-1.68303	0.0923695	0.387172
Smarcal1	868.588	0.0857723	0.0890562	0.963126	0.335484	0.804934		Tmbim1	3271.29	0.220719	0.0833841	2.64701	0.00812068	0.111974
Rpl37a	10215.7	0.336628	0.11627	2.89523	0.00378887	0.0988727		Slc11a1	755.808	-0.357863	0.272203	-1.31469	0.188613	0.537093
Igfbp2	26855.5	1.18951	0.463664	2.56546	0.010304	0.175786		Ctdsp1	8840.29	-0.0712423	0.0936881	-0.760421	0.447003	0.756291
Igfbp5	540.723	-0.416687	0.274511	-1.51792	0.129034	0.58044		Vil1	15.4775	0.256358	0.7133	0.359398	0.719298	0.909053
Tns1	9894.35	-0.0821371	0.212798	-0.385985	0.699508	0.954783		Usp37	637.153	0.00106844	0.144466	0.00739581	0.994099	0.998185
Rufy4	116.427	0.555002	0.240992	2.30299	0.0212796	0.251492		Cnot9	1282.23	0.043368	0.101426	0.427584	0.668954	0.884176
Cxcr2	24.3944	-0.104577	0.483122	-0.216461	0.828629	0.972326		Zfp142	379.407	0.0229685	0.197643	0.116212	0.907484	0.973393
Arpc2	6975.23	0.109313	0.10213	1.07033	0.284469	0.76823		Bcs1l	818.833	0.0875278	0.10958	0.798759	0.42443	0.742375
Aamp	8698.95	0.106594	0.108337	0.983915	0.325157	0.797033		Rnf25	809.76	0.0665878	0.102461	0.649885	0.515766	0.800826
Pnkd	8307.83	-0.392731	0.193337	-2.03133	0.0422218	0.364368		Stk36	47.5953	0.216405	0.369942	0.584971	0.558567	0.823987
Tmbim1	3299.07	0.137797	0.073393	1.87752	0.0604469	0.433204		Ttll4	1392.5	0.0127917	0.139654	0.0915952	0.92702	0.978568
Catip	4.56264	0.163608	0.733003	0.223202	0.823378	0.971834		Cyp27a1	20883	-0.420433	0.128517	-3.27141	0.00107013	0.0321012
Slc11a1	845.043	-0.0624239	0.270123	-0.231094	0.817241	0.971834		Ihh	219.915	-0.407999	0.243103	-1.6783	0.0932888	0.389242
Ctdsp1	9372.88	0.018586	0.153357	0.121195	0.903537	0.986755		Nhej1	196.985	-0.122586	0.176432	-0.694807	0.487176	0.783703
Vil1	14.8668	0.0274328	0.480399	0.0571043	0.954462	0.99437		Slc23a3	12.9752	0.0662066	0.590922	0.11204	0.910792	0.974705
Usp37	634.686	-0.100636	0.12639	-0.796236	0.425895	0.85761		Cnppd1	3029.5	0.0386245	0.0920408	0.419646	0.674744	0.887238
Cnot9	1331.43	0.0585518	0.104765	0.558888	0.576238	0.924283		Zfand2b	1407.28	0.290938	0.132395	2.1975	0.0279847	0.21677
Zfp142	385.084	-0.0260987	0.179609	-0.145308	0.884468	0.983726		Abcb6	4559.53	0.0465176	0.128283	0.362617	0.716891	0.908386
Bcs1l	829.885	0.0303203	0.108018	0.280697	0.778943	0.969933		Atg9a	3814	-0.0667211	0.103787	-0.642865	0.520312	0.803039
Rnf25	855.952	0.129838	0.10152	1.27895	0.200916	0.681475		Ankzf1	868.106	0.0381105	0.11346	0.335893	0.736952	0.91618
Stk36	57.6374	0.596691	0.322983	1.84744	0.0646836	0.447279		Glb1l	185.383	-0.00560696	0.17054	-0.0328777	0.973772	0.990991
Ttll4	1403	-0.0563636	0.131852	-0.427477	0.669032	0.948398		Stk16	4235.33	0.00169001	0.0864673	0.0195451	0.984406	0.994943
Cyp27a1	19083.6	-0.801418	0.118484	-6.76395	1.34277e-11	2.61801e-08		Tuba4a	11188.2	-0.334111	0.181147	-1.84442	0.0651217	0.329731
Ihh	293.266	0.382924	0.290884	1.31641	0.188035	0.669723		Dnajb2	4882.38	-0.0051659	0.0803308	-0.0643079	0.948725	0.985052
Nhej1	203.377	-0.103836	0.166529	-0.623529	0.532937	0.908456		Dnpep	3391.84	0.025774	0.103873	0.248129	0.804034	0.943199
Slc23a3	15.7717	0.499002	0.507072	0.984084	0.325074	0.797033		Des	366.467	-0.118682	0.159076	-0.746072	0.455624	0.762912
Cnppd1	3007.04	-0.075505	0.109086	-0.692159	0.488837	0.889957		Speg	56.1731	-0.267072	0.289421	-0.92278	0.356122	0.693758
Zfand2b	1433.88	0.230797	0.0996738	2.31552	0.0205844	0.248177		Gmppa	2218.62	0.416223	0.115764	3.59546	0.000323823	0.0145025
Abcb6	4378.19	-0.167809	0.154344	-1.08725	0.276928	0.761846		Chpf	345.115	0.816218	0.195322	4.17884	2.92997e-05	0.00274017
Atg9a	3678.12	-0.263053	0.121544	-2.16427	0.0304434	0.301518		Tmem198	13.2886	1.07583	0.545283	1.97298	0.0484981	0.284547
Ankzf1	860.346	-0.0802972	0.118706	-0.676436	0.498764	0.893269		Obsl1	59.7341	-0.102807	0.246202	-0.41757	0.676261	0.888235
Glb1l	207.477	0.226367	0.193266	1.17127	0.241489	0.7286		Stk11ip	500.777	0.112943	0.12342	0.915113	0.360132	0.696128
Stk16	4638.6	0.170805	0.145682	1.17245	0.241017	0.728353		Slc4a3	27.6896	0.169994	0.335451	0.506763	0.612321	0.855649
Tuba4a	12683.6	-0.0040077	0.194834	-0.0205699	0.983589	0.997772		Epha4	27.2835	-0.67003	0.374467	-1.78929	0.0735684	0.35018
Dnajb2	4639.56	-0.250324	0.103139	-2.42706	0.0152216	0.21329		Sgpp2	13.0144	-0.567493	0.613415	-0.925137	0.354895	0.692741
Dnpep	3400.23	-0.0583079	0.0992239	-0.58764	0.556774	0.91685		Farsb	2302.2	-0.0402011	0.0984955	-0.408152	0.683162	0.891362
Des	386.95	-0.0327754	0.143471	-0.228446	0.8193	0.971834		Mogat1	92.3276	-1.43985	0.549469	-2.62045	0.00878147	0.116832
Speg	60.5585	-0.0939094	0.278132	-0.337643	0.735632	0.962712		Utp14b	159.02	-0.690798	0.183079	-3.77321	0.000161159	0.0086827
Gmppa	2182.34	0.252803	0.139112	1.81726	0.0691774	0.459432		Acsl3	2951.83	-0.281286	0.218328	-1.28837	0.197618	0.549177
Chpf	349.18	0.700258	0.209286	3.34593	0.000820059	0.0361038		Kcne4	39.9705	0.0276869	0.299319	0.0924995	0.926301	0.978351
Tmem198	9.20089	0.00467991	0.620851	0.00753789	0.993986	0.998579		Ap1s3	41.4294	0.329876	0.35054	0.94105	0.346679	0.685967
Obsl1	64.0342	0.0318673	0.268035	0.118893	0.90536	0.98721		Wdfy1	479.189	-0.230089	0.164777	-1.39637	0.162603	0.500278
Inha	10.38	0.338676	0.498084	0.679958	0.496531	0.891964		Mrpl44	1184.53	-0.0515423	0.140964	-0.365643	0.714632	0.90719
Stk11ip	545.244	0.250593	0.12741	1.96683	0.0492031	0.392224		Serpine2	524.123	-0.266292	0.495865	-0.537026	0.59125	0.843534
Slc4a3	33.6449	0.573168	0.368526	1.5553	0.119876	0.563965		Cul3	4570.19	0.102541	0.0648564	1.58104	0.113869	0.427073
Epha4	27.4552	-0.666316	0.33311	-2.00029	0.0454687	0.378086		Dock10	592.805	-0.704763	0.333252	-2.1148	0.0344467	0.240051
Sgpp2	16.5033	0.142632	0.484614	0.294321	0.768512	0.969472		Irs1	1999.53	0.327871	0.162641	2.01593	0.0438078	0.270219
Farsb	2338.22	-0.0798069	0.161994	-0.492655	0.622257	0.933859		Rhbdd1	1664.11	0.372392	0.120017	3.10282	0.00191687	0.0473411
Mogat1	96.5989	-1.11073	0.52974	-2.09674	0.0360164	0.33576		Col4a4	38.0236	-0.615318	0.376416	-1.63468	0.102117	0.406947
Utp14b	188.085	-0.140248	0.403628	-0.347469	0.728239	0.961809		Col4a3	18.2442	-0.35438	0.584455	-0.606342	0.544288	0.816129
Acsl3	2853.54	-0.457095	0.307118	-1.48834	0.136662	0.591581		Mff	2214.63	0.08799	0.0780792	1.12693	0.259771	0.61253
Kcne4	39.6401	-0.0953508	0.301796	-0.315945	0.752044	0.965287		Agfg1	1726.82	0.113057	0.10416	1.08542	0.277737	0.627975
Ap1s3	42.8494	0.302574	0.365636	0.827528	0.407938	0.848322		Pid1	6256.42	-0.19553	0.108503	-1.80207	0.071534	0.347002
Wdfy1	517.892	-0.0603191	0.163928	-0.367961	0.712902	0.958874		Trip12	8083.72	-0.134291	0.0881728	-1.52304	0.127748	0.449842
Mrpl44	1230.34	-0.0233451	0.129793	-0.179864	0.85726	0.97727		Fbxo36	150.058	-0.283956	0.331466	-0.856668	0.391628	0.719682
Serpine2	379.71	-1.73457	0.365378	-4.74732	2.06127e-06	0.000426246		Gm7609	209.25	-0.179969	0.208171	-0.864527	0.387299	0.716267
Cul3	4573.04	0.00695243	0.0849585	0.0818332	0.934779	0.99153		C130026I21Rik	14.8411	0.343248	0.51106	0.671639	0.501814	0.793508
Dock10	649.208	-0.395252	0.328556	-1.203	0.228978	0.715615		Sp110	177.964	-0.163862	0.157093	-1.04309	0.296907	0.643442
Irs1	2015.06	0.234514	0.197822	1.18548	0.235829	0.724418		Sp140	241.013	0.0832256	0.181267	0.459133	0.646138	0.871151
Rhbdd1	1787.03	0.43928	0.211982	2.07225	0.038242	0.346909		Sp100	718.355	-0.138729	0.135225	-1.02591	0.304933	0.650855
Col4a4	43.7931	-0.173652	0.371791	-0.467068	0.640451	0.940072		A630001G21Rik	38.9506	0.0874647	0.371224	0.235612	0.813734	0.944229
Col4a3	21.4972	0.0933586	0.527708	0.176913	0.859576	0.977617		Cab39	5524.3	0.161952	0.0787813	2.05572	0.0398098	0.257026
Mff	2186.53	-0.0459355	0.0896351	-0.512473	0.60832	0.932631		Itm2c	2955.18	-0.114191	0.128026	-0.89194	0.372425	0.70535
Agfg1	1721.84	0.00652505	0.142655	0.0457401	0.963517	0.996223		Gpr55	14.6792	-0.473263	0.545833	-0.867046	0.385917	0.715938
Slc19a3	16.1597	1.29963	0.532118	2.44237	0.0145913	0.209844		2810459M11Rik	4369.51	0.168832	0.19116	0.883199	0.377129	0.709144
Pid1	6811.78	-0.00971782	0.128186	-0.0758102	0.93957	0.992614		Psmd1	8337.08	-0.249306	0.102538	-2.43135	0.0150428	0.15657
Trip12	8396.2	-0.0964791	0.106947	-0.902122	0.366992	0.824337		Armc9	298.606	-0.263989	0.161953	-1.63004	0.103094	0.408294
Fbxo36	156.423	-0.211913	0.28257	-0.749949	0.453285	0.869859		Ncl	12549.7	0.495925	0.102167	4.85404	1.2097e-06	0.000283557
Gm7609	212.562	-0.201886	0.197189	-1.02382	0.305921	0.784519		Ptma	18229.3	0.439042	0.0957457	4.5855	4.52898e-06	0.000757948
C130026I21Rik	15.959	0.416809	0.475779	0.876055	0.381	0.831301		Pde6d	373.19	0.0973971	0.118496	0.821946	0.411108	0.733497
Sp110	187.905	-0.070176	0.180886	-0.387958	0.698047	0.954084		Cops7b	577.347	-0.0194387	0.208441	-0.0932577	0.925699	0.978323
Sp140	241.64	-0.00354369	0.202378	-0.0175103	0.98603	0.997866		Dis3l2	768.496	0.10153	0.158208	0.641748	0.521037	0.803534
Sp100	752.272	-0.0750055	0.146913	-0.510542	0.609672	0.932631		Eif4e2	3259.19	0.182126	0.0911266	1.9986	0.0456514	0.276573
A630001G21Rik	42.5905	0.240656	0.303697	0.792423	0.428114	0.858846		Efhd1	17.2349	-0.403532	0.47665	-0.846599	0.397219	0.723896
Cab39	5513.28	0.0542433	0.0721878	0.75142	0.4524	0.869157		Gigyf2	2710.93	-0.0763063	0.127621	-0.597914	0.549897	0.818768
Itm2c	3209.71	0.0510019	0.123799	0.411973	0.680359	0.951949		Ngef	832.988	-0.30599	0.136224	-2.24624	0.0246889	0.203116
Gpr55	15.8375	-0.271458	0.449105	-0.604443	0.545549	0.912435		Neu2	122.984	0.22096	0.235085	0.939917	0.34726	0.685967
2810459M11Rik	5135.78	0.490531	0.26186	1.87326	0.0610329	0.435429		Inpp5d	445.893	-0.457472	0.285503	-1.60233	0.109082	0.417391
Psmd1	8692.75	-0.184143	0.105996	-1.73727	0.0823401	0.488727		Atg16l1	1745.41	0.00165972	0.11735	0.0141434	0.988716	0.996393
Armc9	304.498	-0.267032	0.179673	-1.48621	0.137223	0.592544		Dgkd	1529.9	-0.0332737	0.133379	-0.249468	0.802999	0.942899
Ncl	12287.4	0.316987	0.171152	1.85207	0.0640156	0.445076		Usp40	2148.58	-0.0987075	0.104417	-0.945321	0.344495	0.684848
Ptma	18898.8	0.41027	0.107116	3.83015	0.000128068	0.0100452		Ugt1a10	32.101	-0.0576487	0.45625	-0.126353	0.899452	0.970941
Pde6d	396.375	0.17069	0.119045	1.43384	0.151619	0.616802		Ugt1a9	3494.39	1.10588	0.182984	6.04359	1.50719e-09	1.06499e-06
Cops7b	600.029	0.00510208	0.202004	0.0252574	0.97985	0.997519		Ugt1a7c	21.3415	-0.231217	0.749667	-0.308427	0.757758	0.924705
Dis3l2	781.983	0.0550366	0.163361	0.336901	0.736191	0.962712		Ugt1a6b	3236.65	-0.180102	0.164062	-1.09777	0.272304	0.622359
Eif4e2	3197.79	0.0247085	0.0961645	0.25694	0.797225	0.970048		Ugt1a6a	2916.33	-0.0410744	0.18797	-0.218515	0.827028	0.946963
Efhd1	21.9494	0.256405	0.408332	0.627932	0.530048	0.906893		Ugt1a5	3354.49	-1.06156	0.296853	-3.57605	0.000348826	0.0150397
Gigyf2	2823.74	-0.038101	0.138609	-0.274882	0.783407	0.970048		Ugt1a1	11780.7	0.0855214	0.111974	0.763759	0.445011	0.755429
Ngef	974.036	0.105433	0.275015	0.383372	0.701444	0.955015		Mroh2a	84.9562	-0.213685	0.272084	-0.785365	0.43224	0.747702
Neu2	127.024	0.2049	0.209454	0.978257	0.327947	0.798399		Hjurp	7426.4	0.0439528	0.174533	0.251831	0.801172	0.94221
Inpp5d	513.827	-0.0493124	0.28367	-0.173837	0.861994	0.977982		Spp2	4943.62	-0.364182	0.210402	-1.73088	0.0834731	0.371482
Atg16l1	1806.05	0.0114621	0.112179	0.102177	0.918616	0.989611		Arl4c	218.637	0.159159	0.205524	0.774409	0.438689	0.750866
Dgkd	1595.73	0.00327826	0.14458	0.0226743	0.98191	0.997519		Sh3bp4	153.488	0.319003	0.190944	1.67066	0.0947886	0.391095
Usp40	2274.1	-0.010639	0.105378	-0.10096	0.919582	0.989856		Agap1	740.32	0.118672	0.170486	0.696081	0.486378	0.783267
Ugt1a10	31.6328	-0.186226	0.539505	-0.345179	0.72996	0.961809		Ackr3	34.7895	-0.42041	0.428319	-0.981536	0.326328	0.671254
Ugt1a9	4606.6	1.5192	0.189226	8.02848	9.86894e-16	3.36728e-12		Cops8	1742.07	0.108321	0.0900047	1.20351	0.228781	0.583574
Ugt1a7c	21.4936	-0.275086	0.625091	-0.440073	0.659884	0.946137		Col6a3	728.666	-0.451959	0.130159	-3.47234	0.000515933	0.0203163
Ugt1a6b	3145.14	-0.345483	0.105252	-3.28243	0.00102917	0.042333		Mlph	113.952	-0.131571	0.260769	-0.504549	0.613876	0.856674
Ugt1a6a	2822.2	-0.227433	0.108182	-2.10232	0.0355255	0.333065		Rab17	1213.7	-0.146903	0.107438	-1.36733	0.171522	0.514768
Ugt1a5	3435.63	-0.922397	0.620817	-1.48578	0.137337	0.592782		Lrrfip1	2520.32	-0.171754	0.109438	-1.56942	0.116551	0.433181
Ugt1a2	4.80044	0.212195	0.900079	0.235752	0.813625	0.971834		Ramp1	234.217	-0.321011	0.170594	-1.88173	0.059873	0.315331
Ugt1a1	13457.6	0.351586	0.150532	2.33562	0.019511	0.242298		Ube2f	2480.62	-0.0630144	0.0924434	-0.681654	0.495458	0.789591
Mroh2a	106.534	0.362881	0.247636	1.46538	0.142817	0.601965		Scly	6328.11	0.014843	0.0881286	0.168424	0.86625	0.960047
Hjurp	7451.16	-0.040276	0.166603	-0.241748	0.808975	0.971834		Ilkap	1813.83	0.154165	0.0910848	1.69254	0.0905423	0.384736
Spp2	5068.55	-0.335854	0.205811	-1.63185	0.10271	0.530423		Hes6	3455.78	-0.53738	0.209863	-2.56063	0.0104483	0.128771
Glrp1	4.09433	1.4617	0.937307	1.55946	0.118887	0.562795		Per2	836.386	0.0845168	0.244314	0.345935	0.729392	0.912817
Arl4c	244.002	0.354706	0.188052	1.88621	0.0592661	0.42934		Traf3ip1	420.763	-0.024534	0.0987851	-0.248357	0.803858	0.943112
Sh3bp4	173.055	0.515758	0.175305	2.94206	0.00326034	0.0884636		Asb1	576.156	0.0429641	0.185808	0.231229	0.817137	0.945391
Agap1	772.665	0.14051	0.198024	0.709561	0.477976	0.883951		Hdac4	578.707	0.0543387	0.133051	0.408405	0.682976	0.891362
Ackr3	38.3519	-0.14807	0.41752	-0.354641	0.722858	0.960408		Ndufa10	7092.09	-0.0880154	0.138755	-0.634325	0.525869	0.805363
Cops8	1796.65	0.097593	0.0915501	1.06601	0.286421	0.769451		Gpc1	1377.53	-0.437915	0.27676	-1.58229	0.113582	0.426152
Col6a3	821.619	-0.109535	0.148805	-0.736096	0.461672	0.874883		Dusp28	542.944	0.160235	0.119703	1.33861	0.180699	0.526652
Mlph	124.608	0.0555784	0.225124	0.246879	0.805002	0.971307		Rnpepl1	4124.03	0.262979	0.0973059	2.7026	0.00687998	0.102434
Rab17	1243.58	-0.148854	0.171184	-0.86956	0.384541	0.834553		Capn10	1086.84	-0.308795	0.134432	-2.29704	0.0216165	0.19027
Lrrfip1	2639.1	-0.104472	0.139853	-0.747016	0.455054	0.871105		Gpr35	70.7298	0.0374308	0.376981	0.099291	0.920907	0.97676
Ramp1	284.176	0.196721	0.151137	1.3016	0.193052	0.676263		Kif1a	18.1083	-0.558759	0.409834	-1.36338	0.172763	0.51646
Ube2f	2550.2	-0.0638136	0.1141	-0.559278	0.575972	0.924283		Agxt	3465.96	-1.97712	0.442965	-4.46338	8.06758e-06	0.00113098
Scly	6826.67	0.140712	0.111972	1.25667	0.208872	0.693388		Sned1	712.536	0.0754373	0.216327	0.348718	0.727301	0.911832
Espnl	4.03615	0.504983	1.13085	0.44655	0.6552	0.944079		Mterf4	786.693	-0.249745	0.106369	-2.3479	0.0188795	0.176569
Ilkap	1751.77	-0.0475859	0.10476	-0.454237	0.649658	0.942591		Pask	25.9506	-0.658108	0.371666	-1.7707	0.0766112	0.355757
Hes6	3132.99	-0.955764	0.222432	-4.29688	1.73216e-05	0.0022952		Ppp1r7	1281.08	0.133697	0.124695	1.07219	0.283635	0.634685
Per2	879.392	0.130213	0.281955	0.461822	0.644209	0.940906		Hdlbp	41067.5	0.0597101	0.0885079	0.67463	0.499911	0.791925
Traf3ip1	433.205	-0.0255117	0.126016	-0.202448	0.839566	0.972888		Farp2	1018.18	-0.158424	0.106617	-1.48592	0.1373	0.464942
Asb1	573.927	-0.0623962	0.171761	-0.363274	0.7164	0.95918		Stk25	2688.59	0.151498	0.0934074	1.62191	0.104823	0.411621
Twist2	6.1821	1.12272	0.624188	1.79868	0.072069	0.468157		Bok	860.151	-0.155562	0.182612	-0.851868	0.394287	0.721292
Hdac4	616.063	0.13653	0.135965	1.00415	0.315305	0.790608		Thap4	888.873	0.269798	0.101286	2.66373	0.00772787	0.10897
Ndufa10	7191.8	-0.126639	0.137636	-0.920095	0.357523	0.819116		Atg4b	1997.29	-0.017551	0.0741084	-0.236828	0.81279	0.943977
Gpc1	1796.11	0.306501	0.271895	1.12727	0.259626	0.743528		Dtymk	617.429	-0.238744	0.15325	-1.55787	0.119263	0.437402
Ankmy1	5.45123	-0.762134	0.738198	-1.03243	0.301873	0.781441		Ing5	771.349	0.12484	0.166234	0.750994	0.452656	0.760546
Dusp28	570.588	0.19448	0.214845	0.905208	0.365355	0.823344		D2hgdh	1823.86	-0.122833	0.074941	-1.63906	0.1012	0.404897
Rnpepl1	4070.19	0.117652	0.111878	1.05161	0.292979	0.775904		Fam174a	600.152	-0.0786102	0.164556	-0.47771	0.632856	0.865982
Capn10	1253	0.062677	0.247	0.253753	0.799687	0.970048		St8sia4	80.9224	-0.0911431	0.275368	-0.330986	0.740655	0.918095
Gpr35	77.7254	0.212841	0.38576	0.551746	0.581122	0.925753		D1Ertd622e	1262.64	-0.195893	0.172832	-1.13343	0.257033	0.609926
Kif1a	24.7848	0.362479	0.344664	1.05169	0.292943	0.775904		Ppip5k2	4237.85	-0.311183	0.120959	-2.57264	0.0100927	0.126243
Agxt	4580.55	-0.484862	0.448525	-1.08102	0.27969	0.764548		Gin1	602.221	-0.389034	0.179633	-2.16572	0.0303326	0.224899
Sned1	705.216	-0.0509793	0.184727	-0.275972	0.78257	0.970048		Pam	2230.88	-0.213207	0.117897	-1.80842	0.0705418	0.34615
Mterf4	825.344	-0.165284	0.12119	-1.36383	0.17262	0.646342		Rnf152	1303.07	0.389585	0.182937	2.12961	0.0332035	0.234985
Pask	39.0034	0.523652	0.270692	1.93449	0.0530523	0.409535		Pign	865.782	-0.278912	0.125747	-2.21804	0.0265521	0.210415
Ppp1r7	1349.83	0.179473	0.145947	1.22971	0.218806	0.705471		Tnfrsf11a	102.984	-0.216221	0.327163	-0.660896	0.508679	0.797373
Hdlbp	41922.1	0.0247475	0.0927053	0.266948	0.789509	0.970048		Zcchc2	2009.61	0.130358	0.193032	0.675316	0.499475	0.791817
Farp2	983.574	-0.345797	0.156559	-2.20874	0.0271928	0.284486		Phlpp1	1833.97	0.113023	0.122913	0.919539	0.357814	0.694511
Stk25	2761.75	0.125131	0.0876094	1.42829	0.153209	0.618765		Bcl2	165.509	-0.0993889	0.238849	-0.416116	0.677325	0.88874
Bok	818.846	-0.391098	0.266809	-1.46584	0.142693	0.601863		Kdsr	2473.82	0.147993	0.150771	0.981573	0.32631	0.671254
Thap4	912.353	0.230263	0.114975	2.00271	0.045208	0.378063		Vps4b	4261.15	0.0518276	0.0791059	0.655167	0.51236	0.799251
Atg4b	2019.18	-0.0733535	0.0758689	-0.966845	0.333622	0.803353		Serpinb8	399.584	-0.881719	0.234346	-3.76246	0.000168251	0.00878055
Dtymk	688.698	0.0245499	0.143606	0.170953	0.86426	0.978379		Dsel	89.9699	-0.315948	0.264251	-1.19564	0.231838	0.586154
Ing5	785.761	0.0766844	0.146948	0.521848	0.601776	0.932631		Tsn	2996.11	-0.0476457	0.0875445	-0.544245	0.586273	0.840661
D2hgdh	1846.3	-0.164399	0.123386	-1.33239	0.182732	0.660642		Nifk	1464.4	0.0991579	0.133203	0.74441	0.456628	0.763497
Gal3st2	5.95848	-1.15495	0.877481	-1.31621	0.188105	0.669723		Clasp1	1101.38	-0.0407263	0.145481	-0.279943	0.779522	0.933576
Fam174a	650.482	0.0745818	0.13543	0.550702	0.581838	0.925753		Tfcp2l1	483.831	0.127666	0.223393	0.571483	0.567672	0.828833
St8sia4	76.7357	-0.338104	0.256677	-1.31723	0.18776	0.669723		Inhbb	340.466	0.0300409	0.197977	0.15174	0.879392	0.965828
D1Ertd622e	1328.09	-0.111929	0.178248	-0.627938	0.530044	0.906893		Ralb	994.183	0.122864	0.128144	0.958797	0.337661	0.679328
Ppip5k2	4189.7	-0.410375	0.119913	-3.42226	0.000621022	0.0299551		Tmem185b	672.83	0.230198	0.10813	2.12889	0.0332633	0.234985
Gin1	597.436	-0.469553	0.176656	-2.65801	0.00786046	0.151525		Epb41l5	2952.77	0.0724451	0.122124	0.593212	0.55304	0.820461
Pam	2411.53	-0.0446773	0.120034	-0.372206	0.709739	0.957639		Ptpn4	651.235	-0.0783329	0.161504	-0.48502	0.627662	0.863605
Rnf152	1615.4	0.795581	0.246245	3.23085	0.00123421	0.0479902		Tmem177	570.23	-0.185466	0.111153	-1.66857	0.0952026	0.391556
Pign	928.286	-0.125329	0.133472	-0.938988	0.347737	0.814041		Tmem37	3748.08	0.105898	0.149377	0.708932	0.478366	0.778458
Tnfrsf11a	119.105	0.14502	0.322376	0.449848	0.65282	0.943264		Dbi	55123.5	-0.300973	0.14598	-2.06174	0.0392321	0.254918
Zcchc2	1939.65	-0.0730922	0.19688	-0.371253	0.710449	0.957934		3110009E18Rik	17.6642	0.437303	0.440546	0.992639	0.320886	0.666017
Phlpp1	1881.83	0.087192	0.1151	0.75753	0.448732	0.868451		Steap3	1146.75	0.132948	0.102625	1.29547	0.195158	0.546188
Bcl2	179.976	0.0644436	0.19829	0.324996	0.745184	0.963831		Marco	3251.86	-1.12912	0.922709	-1.2237	0.221066	0.575468
Kdsr	2352.27	-0.099019	0.142837	-0.69323	0.488165	0.889957		Insig2	26788.5	-0.195591	0.160739	-1.21682	0.223672	0.577717
Vps4b	4324.46	0.00128947	0.0950591	0.0135649	0.989177	0.998283		Ccdc93	1038.6	-0.185202	0.144238	-1.284	0.19914	0.550268
Serpinb7	7.30414	-0.396001	0.677855	-0.584197	0.559088	0.917781		Ddx18	978.238	0.169561	0.0962114	1.76238	0.0780047	0.359602
Serpinb8	413.555	-0.735964	0.26193	-2.80977	0.00495771	0.118266		Actr3	6214.07	-0.0524464	0.131777	-0.397995	0.690634	0.89501
Cdh19	8.28371	-2.82266	0.885214	-3.18868	0.00142926	0.0524371		Slc35f5	3672.37	-0.0217662	0.0965425	-0.225457	0.821623	0.946664
Dsel	86.017	-0.531107	0.215099	-2.46913	0.0135441	0.200872		Gpr39	358.444	-0.0426667	0.286812	-0.148762	0.881742	0.966254
Tsn	3103.72	-0.0282174	0.0837556	-0.336902	0.736191	0.962712		Nckap5	34.9038	-0.274451	0.407496	-0.673506	0.500626	0.792465
Nifk	1537.13	0.138106	0.187412	0.736908	0.461179	0.874716		Mgat5	888.245	-0.886821	0.212852	-4.16638	3.09479e-05	0.00281161
Clasp1	1154.53	0.0118395	0.103424	0.114475	0.908861	0.987977		Acmsd	904.638	-0.851642	0.221009	-3.85343	0.000116474	0.00685846
Tfcp2l1	559.093	0.414707	0.245711	1.68778	0.0914526	0.506155		Ccnt2	875.058	-0.277865	0.155914	-1.78216	0.0747226	0.352347
Inhbb	357.667	0.0808414	0.29583	0.273269	0.784646	0.970048		Rab3gap1	2387.35	-0.0951306	0.0871187	-1.09197	0.274848	0.624031
Ralb	1035.52	0.139298	0.15116	0.921525	0.356777	0.818106		Zranb3	176.181	-0.307741	0.140837	-2.18509	0.0288823	0.220104
Tmem185b	705.267	0.250725	0.142456	1.76002	0.0784045	0.480627		R3hdm1	1245.86	0.0753705	0.127597	0.590694	0.554726	0.82156
Epb41l5	3078.61	0.0962174	0.13979	0.688298	0.491265	0.890765		Ubxn4	8109.2	0.071675	0.101061	0.709224	0.478185	0.778351
Ptpn4	669.8	-0.0767279	0.19638	-0.390712	0.69601	0.953714		Mcm6	263.449	-0.332001	0.196439	-1.6901	0.0910083	0.385203
Tmem177	612.267	-0.0403041	0.122962	-0.327777	0.74308	0.963831		Dars	5281.17	0.0422275	0.0844566	0.49999	0.617082	0.858247
Sctr	9.90245	0.592631	0.565779	1.04746	0.294887	0.776653		Cxcr4	136.638	-0.67757	0.276241	-2.45283	0.0141739	0.151537
Tmem37	4042.17	0.218327	0.164071	1.33069	0.183291	0.661436		Cd55	1330.97	-0.299596	0.238441	-1.25648	0.208942	0.562002
Dbi	56137.2	-0.303176	0.161569	-1.87645	0.060594	0.433204		C4bp	42425.9	0.072107	0.118715	0.607396	0.543588	0.815812
3110009E18Rik	20.3992	0.68382	0.457156	1.49581	0.134703	0.590368		Pfkfb2	2444.86	-0.493146	0.167986	-2.93564	0.00332863	0.0695185
Steap3	1314.58	0.399871	0.219287	1.8235	0.0682273	0.456637		Yod1	948.078	-0.338615	0.132863	-2.5486	0.0108158	0.131395
Marco	3962.21	-0.330957	0.888349	-0.372553	0.709481	0.957531		AA986860	288.997	-0.902504	0.281417	-3.207	0.00134128	0.0371673
Insig2	27493.2	-0.185494	0.182705	-1.01527	0.309978	0.786712		Fcamr	14.0128	-0.234113	0.740019	-0.31636	0.751729	0.922646
Ccdc93	1037.38	-0.262882	0.133871	-1.96369	0.0495656	0.39298		Pigr	69237.4	-0.288858	0.167381	-1.72575	0.0843916	0.372442
Ddx18	1002.27	0.134857	0.132262	1.01962	0.307911	0.786085		Fcmr	23.2708	-0.390016	0.719674	-0.541934	0.587864	0.841294
Actr3	6345.53	-0.0742622	0.129822	-0.572031	0.567301	0.921335		Il10	17.0386	0.0775496	0.72096	0.107564	0.914341	0.975565
Slc35f5	3830.7	0.0149363	0.0999447	0.149446	0.881202	0.982181		Mapkapk2	6005.79	0.231573	0.086911	2.66448	0.00771067	0.108969
Gpr39	401.7	0.198312	0.274453	0.722574	0.469942	0.879442		Dyrk3	112.402	-0.0364797	0.239785	-0.152135	0.87908	0.965828
Nckap5	38.4119	-0.0437126	0.36222	-0.12068	0.903945	0.986937		Eif2d	1905.78	0.156408	0.111724	1.39995	0.161528	0.498884
Mgat5	932.342	-0.687316	0.230353	-2.98375	0.00284739	0.0806248		Rassf5	591.231	-0.0881559	0.148508	-0.593609	0.552773	0.820379
Tmem163	7.03745	-0.0121227	0.807308	-0.0150162	0.988019	0.998205		Ikbke	1500.51	-0.0791903	0.15021	-0.527199	0.598056	0.847634
Acmsd	883.826	-0.943309	0.314001	-3.00416	0.00266319	0.0778314		Srgap2	1434.25	0.0895158	0.161555	0.554087	0.579519	0.836811
Ccnt2	926.28	-0.163589	0.165949	-0.985781	0.32424	0.796622		Fam72a	98.1723	0.123554	0.279434	0.442158	0.658375	0.878225
Rab3gap1	2493.17	-0.0468116	0.0949237	-0.49315	0.621907	0.933859		Ctse	52.7528	-0.214727	0.598671	-0.358673	0.71984	0.909053
Zranb3	199.898	0.0166178	0.137824	0.120573	0.904029	0.986937		Rab7b	121.172	-0.097273	0.323403	-0.300779	0.763583	0.926528
R3hdm1	1265.35	0.0243025	0.120058	0.202422	0.839587	0.972888		Pm20d1	8194.93	-0.13461	0.0909344	-1.48029	0.138795	0.467739
Ubxn4	8112.95	-0.0219985	0.174051	-0.126392	0.899422	0.985411		Slc41a1	407.913	0.13469	0.185346	0.726694	0.467413	0.770813
Mcm6	348.594	0.412864	0.203144	2.03237	0.0421164	0.364368		Rab29	637.361	0.104904	0.103043	1.01805	0.308652	0.654509
Dars	5197.28	-0.0978298	0.11137	-0.87842	0.379716	0.829975		Nucks1	7303.77	-0.045938	0.135044	-0.340172	0.733727	0.914336
Cxcr4	161.531	-0.132312	0.333207	-0.397086	0.691304	0.952154		Slc45a3	5835.63	-0.514653	0.207736	-2.47744	0.0132327	0.146227
Cd55	1334.27	-0.352982	0.228808	-1.5427	0.122903	0.570122		Elk4	1515.5	-0.381757	0.246021	-1.55173	0.120728	0.43933
C4bp	42139.6	-0.0433794	0.182034	-0.238304	0.811645	0.971834		Cdk18	1949.33	0.298164	0.0935518	3.18715	0.00143683	0.0387183
Pfkfb2	2640.82	-0.277324	0.177324	-1.56395	0.11783	0.562568		Klhdc8a	220.679	0.333998	0.20392	1.63788	0.101446	0.40565
Yod1	974.708	-0.307165	0.2528	-1.21505	0.224347	0.711408		Nuak2	658.48	0.0900311	0.23136	0.389139	0.697173	0.898414
AA986860	315.88	-0.554432	0.324917	-1.70638	0.0879374	0.500697		Tmcc2	300.525	-0.085437	0.205963	-0.414818	0.678275	0.889164
Fcamr	12.4953	-0.697531	0.517706	-1.34735	0.177868	0.654147		Dstyk	989.638	-0.264647	0.183845	-1.43951	0.150007	0.484064
Pigr	68093.4	-0.407141	0.227856	-1.78684	0.073964	0.471865		Rbbp5	1414.03	-0.0592512	0.122462	-0.483831	0.628505	0.863605
Fcmr	19.2954	-1.17862	0.72404	-1.62784	0.103558	0.53081		Cntn2	27.7624	-0.334562	0.344229	-0.971917	0.331092	0.675406
Il10	10.8482	-1.87809	0.815836	-2.30205	0.0213326	0.251492		Nfasc	18.3952	0.00863384	0.584969	0.0147595	0.988224	0.996134
Mapkapk2	6180.78	0.203088	0.103276	1.96646	0.049245	0.392224		Mdm4	2859.81	-0.0255649	0.189452	-0.134941	0.892658	0.969633
Dyrk3	141.994	0.510645	0.227302	2.24654	0.0246691	0.271083		Pik3c2b	396.577	-0.0424176	0.169969	-0.249561	0.802927	0.942899
Eif2d	2004.17	0.194297	0.122028	1.59224	0.111332	0.548739		Ppp1r15b	8469.26	0.143826	0.092516	1.55461	0.12004	0.438354
Rassf5	618.426	-0.0352839	0.153637	-0.229658	0.818358	0.971834		Plekha6	1540.52	-0.196867	0.183715	-1.07159	0.283904	0.635175
Ikbke	1628.68	0.0780885	0.143117	0.545626	0.585323	0.926954		Golt1a	867.2	-0.0313881	0.18822	-0.166763	0.867557	0.960333
Srgap2	1573.61	0.249893	0.154969	1.61253	0.106846	0.538093		Etnk2	10314.2	-0.415656	0.195257	-2.12877	0.0332737	0.234985
Fam72a	94.5759	-0.0845084	0.307525	-0.274802	0.783469	0.970048		Sox13	285.821	0.123336	0.174841	0.705415	0.480552	0.779974
Ctse	49.2141	-0.516477	0.476728	-1.08338	0.27864	0.763214		Snrpe	1127.45	0.096782	0.137203	0.705393	0.480566	0.779974
Rab7b	137.859	0.195626	0.331436	0.590239	0.555031	0.915858		Zc3h11a	6024.1	0.126457	0.125933	1.00416	0.315301	0.660352
Pm20d1	8052.88	-0.266887	0.131398	-2.03113	0.0422419	0.364368		Lax1	18.7135	0.470241	0.516342	0.910717	0.362444	0.698369
Slc41a1	457.175	0.343167	0.20393	1.68276	0.0924208	0.507794		Atp2b4	438.655	-0.482608	0.213295	-2.26263	0.0236584	0.197654
Rab29	661.388	0.111722	0.135572	0.824078	0.409895	0.85006		Prelp	4055.54	-0.269489	0.131674	-2.04663	0.0406946	0.259902
Nucks1	7350.91	-0.111499	0.191438	-0.582429	0.560278	0.918576		Fmod	115.41	-0.218487	0.267182	-0.817746	0.413502	0.734743
Slc45a3	6088.15	-0.408824	0.175803	-2.32547	0.0200466	0.246261		Btg2	1342.29	0.149855	0.432991	0.346093	0.729273	0.912817
Elk4	1545.64	-0.370045	0.246165	-1.50324	0.132777	0.58651		Adora1	1469.76	0.807223	0.245601	3.28672	0.00101361	0.0310653
Mfsd4a	5.69549	-0.851166	1.03434	-0.82291	0.410559	0.850595		Ppfia4	105.296	-0.374975	0.247793	-1.51326	0.130213	0.453873
Cdk18	1878.58	0.0854048	0.145424	0.587282	0.557014	0.917024		Tmem183a	7755.92	-0.0282034	0.0877104	-0.321551	0.747793	0.921438
Klhdc8a	246.103	0.499441	0.246866	2.02312	0.0430606	0.368227		Cyb5r1	622.881	0.765699	0.192062	3.98673	6.69892e-05	0.00473353
Nuak2	694.932	0.144196	0.213792	0.674469	0.500013	0.893685		Adipor1	7033.19	0.0623301	0.103496	0.602246	0.54701	0.81747
Tmcc2	305.994	-0.113366	0.24316	-0.466221	0.641057	0.940098		Klhl12	987.752	-0.0635989	0.0979065	-0.649588	0.515958	0.800826
Dstyk	1030.21	-0.203532	0.165214	-1.23193	0.217976	0.704995		Rabif	1103.66	0.0468443	0.114966	0.407464	0.683667	0.891362
Rbbp5	1440.98	-0.0874576	0.113978	-0.767321	0.442891	0.864375		Kdm5b	1190.72	-0.142982	0.18087	-0.790522	0.429223	0.745397
Cntn2	25.9528	-0.624501	0.346405	-1.80281	0.0714184	0.466793		Ppp1r12b	505.57	-0.230059	0.184455	-1.24723	0.212311	0.565526
Nfasc	19.5906	0.0930028	0.539252	0.172466	0.863071	0.978178		Ube2t	18.4915	-0.230152	0.387049	-0.594633	0.552089	0.820379
Mdm4	2874.21	-0.0987906	0.187427	-0.52709	0.598131	0.931535		Ptpn7	37.0769	0.108305	0.445582	0.243063	0.807956	0.943977
Pik3c2b	417.285	0.0217139	0.187834	0.115601	0.907968	0.987708		Arl8a	927.291	0.0215312	0.157167	0.136995	0.891035	0.969475
Ppp1r15b	8244.02	-0.034586	0.130145	-0.26575	0.790432	0.970048		Elf3	65.7791	-0.138262	0.540694	-0.255711	0.798174	0.94097
Plekha6	1725.59	0.0689389	0.210293	0.327823	0.743045	0.963831		Rnpep	2461.5	0.0539075	0.0998492	0.539889	0.589273	0.841942
Golt1a	941.323	0.119378	0.17408	0.685763	0.492863	0.891848		Timm17a	1474.52	0.0101824	0.114939	0.0885897	0.929408	0.979719
Kiss1	6.93178	-0.114903	0.689982	-0.16653	0.86774	0.979008		Lmod1	48.8273	-0.43689	0.425279	-1.0273	0.304279	0.650003
Etnk2	10845	-0.299256	0.173446	-1.72536	0.0844624	0.492836		Ipo9	1950.18	-0.144865	0.117734	-1.23045	0.218529	0.572614
Sox13	295.873	0.121855	0.151902	0.802198	0.422439	0.856385		Nav1	320.459	-0.204728	0.194424	-1.053	0.292341	0.640532
Snrpe	1177.54	0.122846	0.118882	1.03334	0.301443	0.781441		Csrp1	990.506	-0.314216	0.196172	-1.60174	0.109213	0.417518
Zc3h11a	6173.83	0.0957871	0.144174	0.664388	0.506442	0.895353		Phlda3	81.4743	-0.474077	0.322695	-1.46912	0.141801	0.472161
Lax1	17.6694	0.204921	0.565904	0.362112	0.717268	0.959562		Lad1	347.889	-0.231162	0.217305	-1.06376	0.287436	0.636403
Atp2b4	463.782	-0.336943	0.20285	-1.66104	0.0967047	0.514552		Tnnt2	37.2311	0.158443	0.594625	0.266459	0.789886	0.937115
Optc	14.5468	0.262337	0.507049	0.517379	0.604892	0.932631		Pkp1	16.7454	0.412118	0.663858	0.620793	0.534736	0.810488
Prelp	4378.5	-0.0950758	0.135113	-0.703675	0.481635	0.884927		Tmem9	1234.04	0.378622	0.176747	2.14216	0.0321804	0.231881
Fmod	117.848	-0.220529	0.25463	-0.866078	0.386448	0.836119		Kif21b	180.672	-0.106923	0.260931	-0.409776	0.681971	0.891362
Btg2	1174.18	-0.357512	0.312427	-1.14431	0.252496	0.737		Camsap2	1523.49	-0.0722549	0.156892	-0.46054	0.645128	0.871117
Chil1	11.5037	-2.15928	0.884412	-2.44149	0.0146268	0.209977		Ddx59	234.82	0.178169	0.188739	0.943998	0.345171	0.685228
Adora1	1652.27	0.932693	0.270253	3.45118	0.000558143	0.027303		Zfp281	1570.23	-0.0944041	0.118728	-0.79513	0.426538	0.74339
Ppfia4	124.439	0.0846209	0.234168	0.361369	0.717824	0.959955		Nr5a2	4582.17	0.00772858	0.0752262	0.102738	0.918171	0.976576
Tmem183a	7982.32	-0.0299331	0.16446	-0.182008	0.855576	0.976957		Ptprc	1129.01	-0.564832	0.322743	-1.7501	0.0801016	0.363602
Adipor1	7256.31	0.0576133	0.102709	0.560937	0.574841	0.924283		Nek7	5180.05	-0.0431507	0.121189	-0.35606	0.721796	0.909519
Klhl12	1028.18	-0.0290589	0.121232	-0.239697	0.810565	0.971834		2310009B15Rik	192.911	-0.102982	0.19913	-0.517159	0.605045	0.85175
Rabif	1148.38	0.0678789	0.109987	0.617155	0.537132	0.910317		Dennd1b	1504.04	0.256152	0.122554	2.09012	0.0366073	0.247401
Kdm5b	1233.11	-0.112942	0.163245	-0.691856	0.489028	0.889957		Zbtb41	1669.66	0.0259595	0.144868	0.179194	0.857786	0.958428
Ppp1r12b	528.361	-0.162015	0.171784	-0.943131	0.345614	0.812543		Aspm	35.5152	-0.674556	0.376625	-1.79105	0.0732848	0.350107
Ube2t	26.5133	0.674624	0.370108	1.82278	0.0683373	0.456742		F13b	12118.1	-0.177466	0.0804635	-2.20555	0.0274158	0.214522
Lgr6	4.34255	-0.568666	0.79778	-0.71281	0.475963	0.882576		Cfhr1	7746.44	0.00319029	0.124186	0.0256897	0.979505	0.993105
Ptpn7	44.595	0.500635	0.400057	1.25141	0.210785	0.695887		Gm4788	19619.8	-0.194877	0.148217	-1.31481	0.188575	0.537093
Arl8a	938.74	-0.0328679	0.15749	-0.208699	0.834683	0.972662		Cfhr2	33635.8	-0.197227	0.102663	-1.92111	0.0547174	0.302141
Elf3	68.6389	-0.0854611	0.424607	-0.201271	0.840487	0.973222		Cfh	64898.4	0.105098	0.159926	0.657164	0.511076	0.798277
Rnpep	2434.45	-0.071709	0.104465	-0.686438	0.492437	0.891586		Kcnt2	55.6652	0.0202318	0.408535	0.0495229	0.960503	0.987809
Timm17a	1532.47	0.032468	0.0959304	0.338454	0.735021	0.962712		Cdc73	1304.49	0.227742	0.112542	2.02362	0.0430091	0.267409
Lmod1	47.1819	-0.60027	0.396818	-1.51271	0.130354	0.582919		Glrx2	1522.84	0.134572	0.0951868	1.41376	0.157432	0.492767
Shisa4	9.23055	-0.264553	0.545118	-0.485314	0.627454	0.935331		Uchl5	1441.53	0.139415	0.0990918	1.40692	0.15945	0.496582
Ipo9	1992	-0.156203	0.10245	-1.52467	0.127341	0.577203		Rgs2	415.649	-0.413476	0.279208	-1.48089	0.138635	0.467619
Nav1	348.71	-0.0185393	0.158512	-0.116958	0.906893	0.98726		Rgs1	263.974	0.429385	0.384316	1.11727	0.263879	0.614814
Csrp1	1102.51	-0.040777	0.198855	-0.205059	0.837526	0.972662		Rgs18	13.4536	-1.19456	0.706385	-1.6911	0.0908186	0.385075
Phlda3	88.0458	-0.254851	0.339554	-0.750546	0.452926	0.869659		Pla2g4a	165.816	-0.835167	0.322817	-2.58712	0.0096781	0.123714
Lad1	302.316	-0.795216	0.361019	-2.2027	0.0276161	0.285929		Tpr	5261.72	0.00557606	0.130176	0.0428347	0.965833	0.989324
Tnnt2	33.1298	-0.296311	0.529246	-0.559875	0.575565	0.924283		Prg4	2240.59	-0.433773	0.22585	-1.92062	0.0547792	0.302141
Pkp1	31.151	1.65558	0.618441	2.67701	0.00742815	0.14572		Hmcn1	153.38	-0.764473	0.213517	-3.58039	0.000343076	0.0149841
Tmem9	1156.22	0.0841633	0.168707	0.498871	0.61787	0.933523		Ivns1abp	12036.4	-0.16399	0.157917	-1.03846	0.299056	0.645899
Cacna1s	4.68348	0.857257	0.83667	1.02461	0.30555	0.784488		Swt1	973.524	-0.0492159	0.142604	-0.345124	0.730001	0.912817
Kif21b	201.011	0.123408	0.242089	0.509764	0.610217	0.932631		Trmt1l	1091.37	-0.19455	0.0913307	-2.13017	0.0331575	0.234985
Camsap2	1537.81	-0.127566	0.135572	-0.940947	0.346732	0.813438		Rnf2	1478.5	0.0507428	0.124316	0.408178	0.683143	0.891362
Ddx59	248.466	0.231369	0.168779	1.37084	0.170424	0.644187		Fam129a	608.654	-0.222462	0.198971	-1.11806	0.26354	0.614783
Kif14	17.811	0.434499	0.468751	0.926931	0.353962	0.817131		Edem3	3943.24	0.0902076	0.119458	0.755143	0.450163	0.759244
Zfp281	1613.87	-0.0929142	0.147858	-0.628402	0.529741	0.906893		1700025G04Rik	237.23	-0.286755	0.172283	-1.66444	0.0960242	0.392609
Nr5a2	4829.62	0.0694033	0.160408	0.432668	0.665256	0.946888		Tsen15	255.147	-0.15682	0.166483	-0.941955	0.346216	0.685799
Ptprc	1249.26	-0.255006	0.315212	-0.809	0.418515	0.853955		Colgalt2	22.0377	0.0103097	0.518708	0.0198758	0.984142	0.994858
Nek7	5191.08	-0.122099	0.113216	-1.07846	0.280828	0.765171		Rgl1	1146.38	-0.385162	0.215506	-1.78725	0.0738974	0.3506
2310009B15Rik	205.805	0.00769443	0.191142	0.0402549	0.96789	0.996476		Arpc5	5345.92	-0.0566451	0.133123	-0.42551	0.670465	0.885437
Dennd1b	1455.4	0.0552965	0.119358	0.463284	0.643161	0.94074		Ncf2	378.845	-0.244131	0.259871	-0.939432	0.347509	0.686016
Zbtb41	1671.97	-0.0615184	0.168253	-0.365631	0.714641	0.958937		Smg7	2096.32	0.0496573	0.119451	0.415714	0.677619	0.888774
Aspm	58.2741	0.728682	0.399461	1.82416	0.0681273	0.456233		Nmnat2	15.8171	-0.508816	0.617523	-0.823962	0.409961	0.732709
F13b	12316.9	-0.200588	0.12596	-1.59247	0.111278	0.548739		Lamc2	72.4904	-0.0693965	0.33018	-0.210178	0.833529	0.9481
Cfhr1	7302.39	-0.26786	0.159577	-1.67856	0.093238	0.509208		Lamc1	1424.26	-0.0478162	0.164382	-0.290885	0.771139	0.929768
Gm4788	18267.2	-0.50519	0.186618	-2.70708	0.00678778	0.139524		Dhx9	5235.81	0.0116228	0.115202	0.100891	0.919637	0.976752
Cfhr2	32532.1	-0.377661	0.0923746	-4.08836	4.34436e-05	0.00456091		Npl	68.3627	-0.470086	0.302365	-1.5547	0.120018	0.438354
Cfh	68744.3	0.167961	0.176131	0.953616	0.340278	0.808938		Rgs16	27523.3	0.510832	0.437357	1.168	0.242808	0.598387
Kcnt2	68.1016	0.471289	0.399308	1.18027	0.237895	0.725863		Rnasel	227.793	-0.358643	0.24816	-1.44521	0.148398	0.481087
Cdc73	1292.6	0.095147	0.147453	0.645272	0.518751	0.9019		Glul	84646.9	-0.161324	0.179076	-0.90087	0.367658	0.701927
Glrx2	1546.77	0.0778698	0.10117	0.769692	0.441482	0.863499		Cacna1e	13.2802	-0.170013	0.561078	-0.303011	0.761881	0.925557
Uchl5	1415.96	-0.0122327	0.111539	-0.109671	0.91267	0.988521		Ier5	544.711	0.146417	0.166921	0.87716	0.3804	0.712073
Rgs2	463.304	-0.113919	0.264967	-0.429935	0.667243	0.947621		Mr1	457.747	-1.29822	0.273387	-4.74865	2.0478e-06	0.000413429
Rgs1	247.422	0.137562	0.263307	0.522441	0.601363	0.932631		Stx6	479.328	0.0238982	0.125356	0.190643	0.848806	0.95551
Rgs18	16.7809	-0.295777	0.589973	-0.501339	0.616132	0.9331		BC034090	26.7038	-0.348939	0.455997	-0.765223	0.444139	0.754911
Pla2g4a	188.251	-0.371409	0.299896	-1.23846	0.215546	0.70173		Xpr1	2778.88	-0.221157	0.144635	-1.52907	0.126247	0.447778
Ptgs2	4.10074	0.411309	0.939046	0.438007	0.661381	0.946177		Acbd6	1273.75	0.0637187	0.161797	0.393818	0.693715	0.896599
Tpr	5560.42	0.0757656	0.0969658	0.781364	0.434588	0.860851		Qsox1	25065.2	-0.0809951	0.0994723	-0.814248	0.415503	0.735632
Prg4	2548.36	-0.0698931	0.224025	-0.311988	0.75505	0.965507		Cep350	2771.5	-0.0824777	0.196609	-0.419502	0.67485	0.887238
Hmcn1	174.544	-0.31444	0.192711	-1.63167	0.102749	0.530423		Tor1aip1	3458.1	-0.127989	0.0766333	-1.67014	0.0948909	0.391095
Ivns1abp	11639.4	-0.347087	0.146112	-2.37548	0.017526	0.227797		Tor1aip2	10382.7	-0.244406	0.0873577	-2.79776	0.00514579	0.0885647
Swt1	950.396	-0.208265	0.131363	-1.58541	0.112872	0.552341		Soat1	413.95	-0.365121	0.265203	-1.37676	0.168586	0.510077
Trmt1l	1128.63	-0.162293	0.0951927	-1.70488	0.088216	0.501655		Abl2	879.143	-0.100169	0.170231	-0.588429	0.556244	0.822532
Rnf2	1487.38	-0.0257381	0.146996	-0.175094	0.861006	0.977617		Tor3a	787.173	0.176352	0.173147	1.01851	0.308436	0.654377
Fam129a	857.032	0.640772	0.332497	1.92715	0.0539607	0.41258		Fam20b	1665.11	0.152807	0.105459	1.44897	0.147345	0.479952
Edem3	3868.35	-0.0628158	0.145702	-0.431126	0.666377	0.947279		Ralgps2	1659.63	-0.115465	0.159509	-0.723882	0.469138	0.771572
1700025G04Rik	253.914	-0.136808	0.164826	-0.83001	0.406533	0.847241		Rasal2	814.712	-0.270761	0.186267	-1.45362	0.146053	0.477801
Tsen15	273.151	-0.0260912	0.184244	-0.141613	0.887386	0.983726		Sec16b	5318.27	-0.185524	0.0956622	-1.93937	0.0524566	0.295612
Colgalt2	21.4421	-0.168758	0.525537	-0.321115	0.748123	0.964117		4930523C07Rik	636.782	-0.0812901	0.121617	-0.668413	0.50387	0.794587
Rgl1	1221.27	-0.231359	0.204175	-1.13314	0.257157	0.742003		Mrps14	1891.76	-0.00819189	0.102221	-0.0801388	0.936127	0.981369
Arpc5	5541.7	-0.0339914	0.120088	-0.283054	0.777136	0.969801		Cacybp	2783.38	0.0238525	0.0950357	0.250985	0.801826	0.942379
Ncf2	420.085	0.0042318	0.249016	0.0169941	0.986441	0.997866		Rabgap1l	2262.39	-0.177763	0.117621	-1.51132	0.130706	0.454214
Smg7	2138.6	0.0138622	0.122795	0.112889	0.910119	0.988296		Rc3h1	2545.29	0.0204749	0.163964	0.124874	0.900623	0.971177
Nmnat2	16.5993	-0.391666	0.546658	-0.716473	0.473699	0.882084		Serpinc1	137755	-0.048479	0.0891705	-0.543666	0.586671	0.840869
Lamc2	87.581	0.374738	0.273554	1.36989	0.170723	0.644187		Zbtb37	241.257	-0.0669381	0.146492	-0.456939	0.647715	0.872146
Lamc1	1483.54	-0.0123019	0.16063	-0.0765852	0.938954	0.992552		Dars2	1099.4	-0.245613	0.0824363	-2.97942	0.00288791	0.0626815
Dhx9	5368.27	-0.00593902	0.113226	-0.0524526	0.958168	0.994704		Cenpl	415.194	-0.0285592	0.111998	-0.254998	0.798725	0.941111
Npl	75.2269	-0.198801	0.245368	-0.810216	0.417816	0.853774		Klhl20	576.027	-0.138169	0.129144	-1.06988	0.284674	0.635637
Rgs8	12.8538	1.98652	1.11319	1.78453	0.0743378	0.471865		Prdx6	30020.5	-0.0918142	0.118548	-0.774487	0.438643	0.750866
Rgs16	24530.9	0.0766487	0.52596	0.145731	0.884134	0.983591		Suco	1690.96	0.255539	0.115758	2.20753	0.0272769	0.214118
Rnasel	238.497	-0.265435	0.235048	-1.12928	0.25878	0.742604		Pigc	692.327	0.139016	0.110914	1.25337	0.210071	0.56328
Teddm1b	6.44448	-0.762656	0.800899	-0.952249	0.340971	0.809739		Dnm3	20.804	-0.470405	0.523265	-0.89898	0.368663	0.702954
Glul	85607.2	-0.201079	0.237871	-0.845328	0.397927	0.841741		Vamp4	924.585	0.0721176	0.117193	0.615372	0.538309	0.812909
Cacna1e	10.1127	-1.29032	0.666659	-1.9355	0.052929	0.409046		Prrc2c	3028.42	-0.0929198	0.161889	-0.573971	0.565987	0.828266
Ier5	608.813	0.346114	0.173443	1.99555	0.0459834	0.378745		Fmo4	576.986	-0.304895	0.213829	-1.42589	0.153901	0.488019
Mr1	455.486	-1.24367	0.300756	-4.13514	3.54742e-05	0.00396845		Fmo1	11124.6	-0.0928859	0.132853	-0.699161	0.484451	0.781946
Stx6	523.619	0.183275	0.103429	1.772	0.076395	0.478366		Fmo2	905.711	0.122574	0.195487	0.62702	0.530646	0.808849
BC034090	34.6562	0.351446	0.359804	0.976772	0.328682	0.798399		Fmo3	26.6699	0.804393	0.838542	0.959276	0.33742	0.679068
Xpr1	2787.67	-0.280869	0.149659	-1.87673	0.0605551	0.433204		Prrx1	100.464	0.180376	0.418876	0.430619	0.666746	0.883012
Acbd6	1210.39	-0.182837	0.148603	-1.23037	0.218557	0.705471		Gorab	295.652	0.257951	0.144673	1.78299	0.0745884	0.352313
Qsox1	25659.5	-0.0926122	0.103945	-0.89097	0.372945	0.825424		Kifap3	444.111	0.199998	0.167385	1.19484	0.232151	0.586557
Cep350	2810.6	-0.122555	0.159162	-0.77	0.4413	0.863499		Scyl3	1504.33	0.0422759	0.0957558	0.441497	0.658853	0.878494
Tor1aip1	3436.76	-0.225887	0.106985	-2.11139	0.0347391	0.328502		BC055324	26.7004	-0.552671	0.389885	-1.41752	0.15633	0.491197
Tor1aip2	10584.9	-0.249895	0.0883486	-2.82851	0.00467649	0.114381		Mettl18	163.74	0.162402	0.187602	0.865674	0.386669	0.715953
Fam163a	7.48675	0.126364	0.643737	0.196297	0.844378	0.973708		Sell	71.1959	-0.246909	0.605794	-0.407579	0.683583	0.891362
Soat1	456.754	-0.107299	0.258388	-0.415263	0.677949	0.951332		Selp	62.0591	-0.77831	0.38903	-2.00064	0.0454312	0.275555
Abl2	893.713	-0.13175	0.147869	-0.890994	0.372933	0.825424		F5	39702	-0.11772	0.103969	-1.13226	0.257525	0.610471
Tor3a	768.999	0.00747933	0.237303	0.031518	0.974856	0.997519		Slc19a2	9273.57	-0.41415	0.130931	-3.16311	0.00156096	0.0413622
Fam20b	1664.13	0.0490407	0.120518	0.406915	0.68407	0.952154		Ccdc181	231.473	0.356199	0.164376	2.16698	0.0302365	0.224679
Ralgps2	1890.1	0.181174	0.217898	0.83146	0.405714	0.846715		Blzf1	666.957	0.167926	0.151108	1.1113	0.26644	0.616267
Angptl1	10.0053	-0.5778	0.594072	-0.972609	0.330748	0.800079		Nme7	235.859	-0.202356	0.148713	-1.36072	0.173603	0.517595
Rasal2	821.836	-0.308295	0.184897	-1.66739	0.0954372	0.511861		Atp1b1	4704.07	0.0729932	0.135861	0.537263	0.591086	0.843464
Sec16b	5361.93	-0.232672	0.101194	-2.29926	0.02149	0.251655		Dpt	410.467	-0.42161	0.186055	-2.26606	0.023448	0.197245
Astn1	11.6022	-0.384193	0.43513	-0.882939	0.377269	0.828342		Sft2d2	4597.44	-0.107576	0.0932353	-1.15381	0.248577	0.60232
4930523C07Rik	644.117	-0.130083	0.17452	-0.745372	0.456047	0.872337		Tiprl	1376.61	0.0422205	0.109758	0.384669	0.700483	0.899732
Mrps14	1960.91	0.00865637	0.111414	0.0776955	0.93807	0.992381		Gpr161	16.8985	-0.370866	0.487594	-0.760605	0.446893	0.756291
Cacybp	2683.64	-0.177383	0.113771	-1.55912	0.118967	0.562795		Dcaf6	2508.7	0.117808	0.124893	0.94327	0.345543	0.685534
Rabgap1l	2335.85	-0.152108	0.119178	-1.27631	0.201845	0.682889		Mpc2	10934.2	0.0457388	0.118022	0.387546	0.698352	0.899022
Rc3h1	2427.53	-0.213905	0.180508	-1.18501	0.236012	0.724418		Adcy10	14.5743	0.527147	0.59584	0.884712	0.376312	0.708743
Serpinc1	137402	-0.141292	0.0989698	-1.42763	0.153399	0.618765		Mpzl1	401.975	0.273287	0.208744	1.3092	0.190467	0.539653
Zbtb37	269.594	0.168502	0.162038	1.03989	0.298392	0.780476		Rcsd1	483.405	-0.26929	0.197111	-1.36619	0.17188	0.515491
Dars2	1121.04	-0.25021	0.105592	-2.36958	0.0178082	0.229073		Creg1	26884.6	0.225526	0.132651	1.70014	0.0891045	0.382491
Cenpl	432.242	0.000876806	0.172547	0.00508156	0.995946	0.999147		Cd247	23.223	0.00413957	0.339392	0.012197	0.990268	0.996931
Klhl20	590.184	-0.141797	0.128962	-1.09952	0.271539	0.754012		Pou2f1	538.149	0.018089	0.201568	0.0897417	0.928493	0.979488
Prdx6	30604.4	-0.114616	0.114219	-1.00348	0.315629	0.790798		Ildr2	1072.35	0.0366772	0.230268	0.159281	0.873448	0.963185
Fasl	12.7759	0.318692	0.465275	0.684953	0.493374	0.891952		Tada1	929.36	-0.0747454	0.104773	-0.713405	0.475595	0.776281
Suco	1641.94	0.064476	0.174107	0.370323	0.711142	0.958483		Pogk	1123.66	0.26415	0.278773	0.947543	0.343362	0.684581
Pigc	688.697	0.0245322	0.123551	0.198559	0.842608	0.973708		Uck2	604.306	0.172574	0.128049	1.34772	0.177747	0.523568
Dnm3	22.4796	-0.265612	0.528888	-0.502209	0.615521	0.9331		Tmco1	5209.3	0.0235205	0.077064	0.305208	0.760208	0.925111
Vamp4	924.285	-0.024051	0.109162	-0.220325	0.825618	0.971834		Aldh9a1	17767.1	-0.234899	0.108341	-2.16815	0.0301472	0.224679
Myoc	4.03638	-0.582501	1.05882	-0.550141	0.582222	0.925807		Mgst3	1509.98	0.113494	0.225765	0.50271	0.615168	0.856811
Prrc2c	3229.21	0.015391	0.144186	0.106744	0.914992	0.988861		Rxrg	320.119	-0.0403124	0.204542	-0.197086	0.84376	0.952666
Fmo4	612.832	-0.174274	0.192035	-0.907512	0.364136	0.822959		Pbx1	1792.53	0.235326	0.132729	1.77299	0.0762312	0.355159
Fmo1	11790.8	-0.000869877	0.142428	-0.00610749	0.995127	0.998786		Nuf2	26.1124	-1.50675	0.773742	-1.94735	0.0514923	0.292249
Fmo2	1077.28	0.483632	0.284331	1.70095	0.0889527	0.503119		Rgs5	3834.22	-0.286905	0.225707	-1.27114	0.203678	0.555276
Fmo3	71.691	2.57026	1.16005	2.21564	0.0267161	0.282398		Rgs4	158.693	-0.356334	0.380598	-0.936249	0.349145	0.687737
Prrx1	71.4465	-1.10735	0.508338	-2.17838	0.0293781	0.295252		Hsd17b7	4022.68	-0.55027	0.179382	-3.06758	0.00215799	0.0509251
Gorab	301.949	0.205301	0.131271	1.56395	0.11783	0.562568		Ddr2	472.071	-0.422703	0.163567	-2.58428	0.00975826	0.123868
Kifap3	459.842	0.189667	0.161335	1.17561	0.239751	0.727958		Uap1	3532.92	0.0820252	0.120948	0.678184	0.497655	0.79078
Scyl3	1585.33	0.0988642	0.0982715	1.00603	0.314401	0.789497		Uhmk1	625.069	-0.702502	0.239429	-2.93407	0.00334545	0.0696413
BC055324	33.8706	0.151178	0.306095	0.493892	0.621382	0.933859		Gm7694	424.069	0.752794	0.219537	3.429	0.000605803	0.0224423
Mettl18	165.92	0.0966303	0.177582	0.544144	0.586342	0.926955		Nos1ap	144.169	0.241832	0.254852	0.948913	0.342665	0.684203
Sele	7.3222	-0.278187	0.886066	-0.313957	0.753554	0.965313		Olfml2b	29.486	-0.47769	0.345865	-1.38115	0.167234	0.508012
Sell	64.1942	-0.67132	0.566386	-1.18527	0.235911	0.724418		Atf6	7959.88	0.162259	0.126829	1.27935	0.200773	0.552237
Selp	76.1697	-0.0878754	0.340731	-0.257903	0.796482	0.970048		Dusp12	979.15	-0.0474672	0.160957	-0.294906	0.768066	0.929032
F5	45590.2	0.201594	0.153497	1.31334	0.189068	0.6711		Fcrla	24.8183	0.106444	0.415134	0.256409	0.797635	0.940932
Slc19a2	8799.41	-0.651458	0.119426	-5.4549	4.90007e-08	2.30608e-05		Fcgr2b	2630.7	-0.137729	0.198678	-0.693229	0.488166	0.783962
Ccdc181	244.986	0.389797	0.191986	2.03034	0.0423216	0.364368		Fcgr4	732.601	-0.623124	0.44815	-1.39044	0.164397	0.503979
Blzf1	707.061	0.22561	0.203894	1.10651	0.268507	0.751709		Fcgr3	757.96	-0.147763	0.171026	-0.863979	0.387599	0.716552
Nme7	263.272	0.0521715	0.205136	0.254326	0.799244	0.970048		Cfap126	99.7784	0.112535	0.291127	0.386549	0.69909	0.89931
Atp1b1	4978.14	0.13764	0.151675	0.907466	0.36416	0.822959		Sdhc	10731.9	-0.0828796	0.11069	-0.748757	0.454004	0.761502
Dpt	486.817	0.0599307	0.261272	0.229381	0.818573	0.971834		Mpz	21.9667	0.386469	0.374302	1.03251	0.301835	0.648653
Xcl1	13.4828	0.536162	0.729631	0.734841	0.462437	0.875673		Pcp4l1	469.155	0.806759	0.319804	2.52267	0.0116468	0.137672
Sft2d2	4881.7	-0.00893432	0.125854	-0.0709894	0.943406	0.992614		Nr1i3	5644.26	0.0510772	0.186724	0.273544	0.784435	0.935302
Tiprl	1421.3	0.0416402	0.108829	0.38262	0.702002	0.955226		Tomm40l	1017.93	0.109683	0.10551	1.03956	0.298547	0.645236
Gpr161	17.42	-0.31725	0.431506	-0.735215	0.462209	0.875413		Apoa2	371105	0.0227935	0.132135	0.172502	0.863043	0.959684
Dcaf6	2810.44	0.327287	0.23324	1.40322	0.16055	0.629291		Fcer1g	755.057	-0.277648	0.326946	-0.849214	0.395762	0.72261
Mpc2	12324.9	0.284505	0.187995	1.51336	0.130188	0.582919		Ndufs2	12956.6	-0.10234	0.0919544	-1.11294	0.265733	0.615526
Adcy10	13.9352	0.294788	0.667639	0.441538	0.658823	0.945517		Adamts4	28.4205	-0.315867	0.519907	-0.607545	0.543489	0.815812
Mpzl1	489.756	0.66071	0.276983	2.38538	0.0170613	0.225852		B4galt3	709.244	0.241829	0.142489	1.69718	0.0896625	0.383463
Rcsd1	544.459	0.0279711	0.201996	0.138474	0.889866	0.983726		Ppox	1109.56	-0.192511	0.123749	-1.55565	0.119791	0.438025
Creg1	26894.1	0.120143	0.135346	0.887669	0.374719	0.825797		Usp21	963.807	0.0691864	0.135387	0.511026	0.609333	0.853709
Cd247	23.8365	-0.0133625	0.358599	-0.037263	0.970275	0.996567		Ufc1	4850.27	0.0926357	0.125835	0.736167	0.461629	0.765909
Pou2f1	590.897	0.191157	0.199655	0.957434	0.338348	0.807262		Dedd	1414.27	0.0250339	0.103312	0.242314	0.808537	0.943977
Ildr2	1372.51	0.596803	0.309886	1.92588	0.0541198	0.413102		Nit1	5309.54	0.0987906	0.114992	0.859108	0.390281	0.718836
Tada1	945.193	-0.107113	0.131208	-0.816358	0.414295	0.852708		Pfdn2	1636.72	0.0976519	0.11311	0.863339	0.387951	0.716985
Pogk	1100.73	0.0964781	0.258516	0.3732	0.709	0.957531		Nectin4	28.1127	-0.272428	0.448332	-0.607648	0.543421	0.815812
Fam78b	11.977	-0.35076	0.590278	-0.594228	0.552359	0.914423		Arhgap30	452.423	-0.293247	0.26905	-1.08994	0.275742	0.625051
Uck2	573.454	-0.0821383	0.207729	-0.39541	0.69254	0.95217		Usf1	1374.86	0.189696	0.0978248	1.93914	0.0524846	0.295639
Tmco1	5406.49	0.0398361	0.0944337	0.421842	0.67314	0.949762		Tstd1	542.424	-0.204956	0.297085	-0.689889	0.490264	0.785052
Aldh9a1	18486.3	-0.178142	0.106505	-1.67261	0.0944035	0.510844		F11r	4755.67	0.0973474	0.0965019	1.00876	0.313089	0.657233
Mgst3	1641.5	0.246766	0.24497	1.00733	0.313775	0.78909		Alyref2	275.635	0.0926931	0.163939	0.565414	0.571792	0.831237
Rxrg	321.178	-0.11485	0.21526	-0.53354	0.59366	0.929914		Ly9	239.555	-0.412128	0.348408	-1.18289	0.236853	0.592033
Pbx1	1847.65	0.2108	0.177764	1.18584	0.235684	0.724418		Slamf7	63.3239	0.314342	0.330501	0.951108	0.341549	0.683407
Nuf2	43.0848	0.359079	0.554082	0.648061	0.516946	0.900686		Cd48	271.28	-0.289339	0.35522	-0.814536	0.415338	0.735607
Rgs5	4099.14	-0.139154	0.249743	-0.557187	0.5774	0.92449		Cd84	495.642	-0.345891	0.237811	-1.45448	0.145813	0.477801
Rgs4	159.918	-0.38663	0.426499	-0.906519	0.364661	0.823007		Slamf6	32.6733	-0.268236	0.415801	-0.645105	0.518859	0.802257
Ccdc190	5.28749	0.0317515	0.813618	0.0390251	0.96887	0.996567		Vangl2	34.5513	0.656477	0.354908	1.84971	0.0643556	0.328964
Hsd17b7	4042.58	-0.566545	0.275128	-2.05921	0.0394744	0.351433		Ncstn	3102.54	-0.0353247	0.0876739	-0.40291	0.687014	0.893105
Ddr2	533.274	-0.0826904	0.150859	-0.548132	0.583601	0.926639		Copa	16823.9	0.0276609	0.0785412	0.352184	0.7247	0.910413
Uap1	3369.05	-0.155514	0.152512	-1.01969	0.307878	0.786085		Pex19	7073.44	-0.0882212	0.0998535	-0.883506	0.376963	0.709099
Uhmk1	667.509	-0.482033	0.270425	-1.7825	0.0746672	0.472442		Dcaf8	8534.85	-0.115193	0.0785447	-1.46659	0.142488	0.472941
Sh2d1b1	12.0559	-1.36952	1.15968	-1.18095	0.237623	0.72552		Pea15a	1801.55	-0.259122	0.143529	-1.80536	0.0710187	0.346568
Gm7694	625.75	1.45143	0.622427	2.33189	0.0197063	0.244058		Atp1a2	92.2551	-0.291291	0.357643	-0.814475	0.415373	0.735607
Nos1ap	190.778	0.828372	0.455219	1.81972	0.0688013	0.45872		Igsf8	636.692	0.138055	0.161409	0.855312	0.392378	0.719945
Olfml2b	30.8315	-0.375864	0.337655	-1.11316	0.265639	0.748255		Kcnj9	12.8782	-0.76126	0.475905	-1.5996	0.109687	0.41895
Atf6	8109.32	0.11217	0.171395	0.654457	0.512818	0.898654		Kcnj10	186.532	-0.715378	0.374823	-1.90857	0.056317	0.306197
Dusp12	996.776	-0.0791106	0.163143	-0.484917	0.627735	0.935331		Pigm	1070.41	0.228124	0.148506	1.53613	0.124507	0.444572
Fcrlb	4.86859	0.0192762	0.731739	0.026343	0.978984	0.997519		Slamf9	86.37	0.0691424	0.405588	0.170474	0.864637	0.959729
Fcrla	22.3035	-0.312907	0.404471	-0.77362	0.439155	0.863381		Igsf9	32.3255	-0.120482	0.418951	-0.28758	0.773668	0.930611
Fcgr2b	2711.68	-0.122936	0.189386	-0.649125	0.516257	0.900432		Tagln2	1302.52	-0.0155201	0.161915	-0.0958537	0.923637	0.977593
Fcgr4	814.227	-0.285077	0.353728	-0.805923	0.420287	0.855322		Slamf8	74.4565	-0.0375183	0.319937	-0.117268	0.906648	0.973393
Fcgr3	893.935	0.249981	0.194621	1.28445	0.198986	0.681424		Dusp23	850.811	0.295272	0.144454	2.04405	0.0409486	0.260766
Cfap126	102.475	0.0949081	0.296595	0.319992	0.748974	0.964214		Crp	32115.5	-0.108986	0.0958637	-1.13688	0.255588	0.608824
Sdhc	10935.2	-0.108054	0.112038	-0.96444	0.334825	0.804524		Apcs	10420.3	0.456738	0.24693	1.84967	0.0643614	0.328964
Mpz	20.0072	0.00863943	0.368359	0.0234538	0.981288	0.997519		Ackr1	53.9781	-0.188434	0.325642	-0.578653	0.562823	0.826045
Pcp4l1	505.221	0.834053	0.296543	2.81258	0.00491451	0.118087		Cadm3	438.509	-0.207945	0.154525	-1.34571	0.178396	0.524365
Nr1i3	6178.92	0.210294	0.225091	0.934262	0.350169	0.815234		Aim2	105.108	-0.0205157	0.25872	-0.0792969	0.936797	0.981513
Tomm40l	970.215	-0.130026	0.129233	-1.00613	0.314352	0.789497		Ifi204	539.082	-0.315549	0.204146	-1.5457	0.122177	0.441504
Apoa2	372151	-0.0601643	0.139596	-0.430989	0.666477	0.947279		Mndal	544.491	-0.202941	0.131667	-1.54133	0.123238	0.44262
Fcer1g	880.401	0.119886	0.328945	0.364456	0.715518	0.958937		Ifi203	518.777	-0.471122	0.223397	-2.1089	0.034953	0.241482
Ndufs2	12880.5	-0.200913	0.126949	-1.58263	0.113506	0.553161		Ifi205	68.072	0.109728	0.293529	0.373822	0.708537	0.9043
Adamts4	31.4495	-0.0603265	0.436693	-0.138144	0.890127	0.983726		Spta1	17.5825	-0.137644	1.01658	-0.135399	0.892297	0.969633
B4galt3	716.03	0.158899	0.179193	0.886748	0.375214	0.826015		Grem2	443.843	-0.332335	0.31653	-1.04993	0.293749	0.641491
Ppox	1110.42	-0.26188	0.138034	-1.89721	0.0577997	0.426175		Rgs7	28.5196	-0.927318	0.466869	-1.98625	0.0470059	0.281525
Usp21	965.527	-0.0211528	0.160072	-0.132146	0.894869	0.984235		Fh1	10685.4	-0.23521	0.12451	-1.88909	0.0588803	0.313084
Ufc1	5292.57	0.238029	0.112574	2.11442	0.0344797	0.326791		Kmo	17788.2	-0.187705	0.0969755	-1.93559	0.0529179	0.296896
Dedd	1473.09	0.0515688	0.0909949	0.566722	0.570903	0.92253		Opn3	35.385	0.361233	0.362299	0.997059	0.318736	0.664165
Nit1	5435.83	0.0684648	0.110107	0.621802	0.534072	0.908628		Chml	314.823	0.43383	0.171876	2.52409	0.0115998	0.137373
Pfdn2	1669.64	0.0576328	0.106879	0.539236	0.589724	0.928275		Cep170	765.321	-0.0382427	0.214227	-0.178515	0.858319	0.958428
Nectin4	37.3159	0.467407	0.293127	1.59455	0.110812	0.547362		Sdccag8	474.064	-0.209805	0.129703	-1.61758	0.105753	0.412852
Arhgap30	499.244	-0.04958	0.256817	-0.193056	0.846915	0.974275		Akt3	316.43	-0.262431	0.136205	-1.92674	0.0540122	0.299992
Usf1	1364.57	0.0644747	0.121001	0.532843	0.594142	0.929914		Zbtb18	2297.03	0.425145	0.130377	3.26088	0.00111067	0.0327005
Tstd1	637.787	0.197677	0.266105	0.742856	0.457569	0.873019		Adss	3212.27	0.0452532	0.117965	0.383616	0.701263	0.900219
F11r	5235.19	0.265432	0.114977	2.30856	0.0209679	0.250586		Desi2	239.689	-0.262439	0.253088	-1.03694	0.299762	0.646472
Alyref2	297.339	0.208402	0.1884	1.10617	0.268654	0.751869		Cox20	907.139	-0.172421	0.150534	-1.14539	0.252046	0.605653
Ly9	275.742	-0.0186697	0.335678	-0.0556178	0.955646	0.99437		Hnrnpu	6926.11	0.134954	0.0913861	1.47675	0.139743	0.468772
Slamf7	76.5822	0.68213	0.334748	2.03774	0.0415761	0.36213		Efcab2	201.185	-0.175752	0.13922	-1.2624	0.206805	0.558935
Cd48	299.528	-0.0436179	0.359504	-0.121328	0.903431	0.986755		Kif26b	43.8337	0.102865	0.408279	0.251949	0.801081	0.94221
Slamf1	7.51893	-0.73415	0.597004	-1.22973	0.2188	0.705471		Smyd3	159.431	-0.19794	0.200932	-0.985106	0.324572	0.669938
Cd84	602.588	0.182792	0.232238	0.787087	0.431231	0.859769		Tfb2m	1246.42	0.0959155	0.086445	1.10955	0.267191	0.61655
Slamf6	36.5627	0.00731632	0.341403	0.0214301	0.982903	0.99772		Cnst	992.314	0.171764	0.157559	1.09015	0.275646	0.625051
Vangl2	37.3662	0.709364	0.297707	2.38276	0.0171833	0.22615		Sccpdh	163.489	-0.263272	0.1994	-1.32032	0.18673	0.533711
Ncstn	3255.85	0.0200142	0.114364	0.175004	0.861076	0.977617		Ahctf1	5329.26	-0.284253	0.166712	-1.70506	0.088184	0.380207
Copa	17375.9	0.0295866	0.0894549	0.330743	0.740838	0.963831		Cdc42bpa	2356.14	0.130233	0.135012	0.964603	0.334744	0.677729
Pex19	7632.08	0.0540739	0.114575	0.471951	0.636962	0.939303		Psen2	10706.9	-0.309044	0.168906	-1.82968	0.0672979	0.337524
Dcaf8	8939.76	-0.0550926	0.10491	-0.525142	0.599484	0.932336		Itpkb	849.45	-0.465337	0.15909	-2.92499	0.00344462	0.0707789
Pea15a	1882.17	-0.185737	0.13637	-1.36202	0.173193	0.647036		Stum	17.5003	-0.00297179	0.590453	-0.00503307	0.995984	0.998905
Casq1	8.65059	0.68517	0.612244	1.11911	0.263092	0.74488		Parp1	2857.59	0.0368464	0.0749402	0.491677	0.622948	0.861226
Atp1a4	6.14492	-0.241779	0.646232	-0.374136	0.708303	0.957531		Lin9	188.445	-0.115637	0.237681	-0.486522	0.626597	0.863434
Atp1a2	99.2669	-0.121196	0.277099	-0.437375	0.66184	0.946209		Acbd3	1858.5	0.157443	0.0974956	1.61487	0.106338	0.413741
Igsf8	652.126	0.105332	0.19732	0.533816	0.593469	0.929914		H3f3a	5937.64	0.0757288	0.0898909	0.842452	0.399535	0.724541
Kcnj9	16.9714	0.123926	0.563535	0.219909	0.825942	0.971834		Sde2	829.02	0.0361233	0.133146	0.271306	0.786156	0.935844
Kcnj10	222.505	-0.131627	0.383313	-0.343393	0.731303	0.961809		Pycr2	286.037	-0.0725926	0.134495	-0.53974	0.589376	0.841994
Pigm	984.979	-0.119628	0.148767	-0.804129	0.421322	0.856385		Tmem63a	792.862	-0.210069	0.177795	-1.18152	0.237395	0.592742
Slamf9	108.313	0.57379	0.374984	1.53017	0.125975	0.575475		Ephx1	29112.3	0.80346	0.244168	3.2906	0.000999725	0.0307882
Igsf9	37.3865	0.226264	0.321159	0.704524	0.481106	0.884805		9130409I23Rik	783.453	1.03853	0.204935	5.06762	4.02821e-07	0.000116443
Tagln2	1405	0.115626	0.18125	0.637939	0.523514	0.903834		Nvl	1407.48	-0.131309	0.108213	-1.21343	0.224964	0.579448
Slamf8	74.9852	-0.100245	0.271609	-0.369079	0.712069	0.95852		Cnih4	808.063	-0.126421	0.0903115	-1.39984	0.161562	0.498884
Dusp23	832.576	0.12372	0.147614	0.838128	0.401959	0.844875		Wdr26	7555.81	-0.029285	0.0962898	-0.304134	0.761026	0.925304
Crp	32307.6	-0.170844	0.103794	-1.646	0.0997647	0.523688		Lbr	1105.02	-0.0543607	0.121088	-0.448936	0.653478	0.87518
Apcs	17685.2	1.50451	0.652752	2.30487	0.0211737	0.251067		Enah	54.0686	0.13311	0.328702	0.404958	0.685508	0.892576
Ackr1	60.0845	0.0628544	0.309233	0.203259	0.838933	0.972662		Srp9	4447.93	0.115914	0.104585	1.10832	0.267723	0.617102
Cadm3	471.845	-0.0556358	0.131425	-0.423328	0.672056	0.949762		Degs1	4824.4	-0.0560416	0.116781	-0.479888	0.631307	0.864691
Aim2	111.604	0.0676728	0.246799	0.274202	0.78393	0.970048		Fbxo28	813.668	0.0363923	0.113192	0.32151	0.747824	0.921438
Ifi204	576.949	-0.159343	0.216059	-0.737495	0.460822	0.874716		Trp53bp2	1019.71	0.0228609	0.13099	0.174524	0.861454	0.959222
Mndal	586.857	-0.0451787	0.164583	-0.274504	0.783698	0.970048		Capn2	3784.9	-0.210801	0.144571	-1.45811	0.144809	0.476364
Ifi203	540.106	-0.377774	0.214405	-1.76196	0.0780759	0.480627		Capn8	27.4377	-1.07056	0.754001	-1.41984	0.155653	0.490524
Ifi205	75.9948	0.312313	0.309062	1.01052	0.312246	0.78716		Susd4	1361.14	-0.971948	0.489869	-1.9841	0.047245	0.281985
Spta1	13.7559	-1.11705	0.96399	-1.15878	0.246547	0.731686		Tlr5	284.516	-0.574647	0.24885	-2.30921	0.0209321	0.187305
Fmn2	12.1043	-0.15307	0.597866	-0.256027	0.79793	0.970048		Disp1	165.679	0.297233	0.221802	1.34008	0.180219	0.52646
Grem2	544.118	0.214248	0.388354	0.551683	0.581166	0.925753		Brox	1936.87	-0.104326	0.0868333	-1.20145	0.229578	0.584702
Rgs7	23.1161	-2.036	0.532091	-3.82642	0.000130018	0.0101399		Aida	612.566	0.0791433	0.124722	0.634555	0.525718	0.805363
Fh1	10340.7	-0.411389	0.121994	-3.37222	0.00074566	0.034381		Mia3	12509.2	-0.11252	0.154921	-0.726304	0.467653	0.770813
Kmo	18284.3	-0.174917	0.108229	-1.61617	0.106057	0.536298		Taf1a	372.454	0.223142	0.189476	1.17768	0.238923	0.594763
Opn3	30.0441	-0.22396	0.40041	-0.559327	0.575938	0.924283		Hhipl2	61.2699	0.802782	0.39292	2.04312	0.0410409	0.260766
Chml	279.04	-0.0184329	0.162747	-0.113261	0.909824	0.988164		1700056E22Rik	32.2955	-0.143152	0.463498	-0.30885	0.757435	0.924705
Exo1	10.6964	-0.090968	0.562867	-0.161616	0.871609	0.980129		Dusp10	302.32	-0.0779581	0.22262	-0.350184	0.726201	0.911464
Cep170	759.689	-0.146604	0.16793	-0.873008	0.382659	0.833146		Hlx	319.602	-0.266344	0.196664	-1.35431	0.175636	0.520415
Sdccag8	499.376	-0.11942	0.15578	-0.766592	0.443324	0.864974		C130074G19Rik	11557.5	0.000458088	0.137147	0.00334013	0.997335	0.998998
Akt3	347.476	-0.0397622	0.147308	-0.269926	0.787217	0.970048		Mark1	85.5578	-0.408841	0.240773	-1.69803	0.0895018	0.383162
Zbtb18	2225.32	0.221267	0.128875	1.71691	0.0859959	0.495066		Rab3gap2	1831.81	0.0353112	0.0914096	0.386297	0.699277	0.89931
1700016C15Rik	5.2631	2.26638	1.03953	2.1802	0.029243	0.29498		Iars2	4356.3	-0.185613	0.100366	-1.84937	0.0644047	0.328981
Adss	3202.25	-0.0561674	0.118843	-0.47262	0.636484	0.939226		Bpnt1	4459.38	-0.210089	0.135365	-1.55202	0.120658	0.43933
Desi2	246.374	-0.241333	0.178335	-1.35326	0.175974	0.651924		Eprs	9013.69	0.346283	0.127303	2.72015	0.00652517	0.0993937
Cox20	966.96	-0.0519	0.127649	-0.406583	0.684314	0.952154		Slc30a10	5970.05	-0.216889	0.196473	-1.10391	0.269632	0.619496
Hnrnpu	7084.07	0.098379	0.0972275	1.01184	0.311613	0.786751		Lyplal1	794.796	-0.0866605	0.192169	-0.450959	0.652019	0.874483
Efcab2	216.846	-0.0206567	0.20153	-0.102499	0.91836	0.989611		Tgfb2	39.818	-0.0545765	0.304144	-0.179443	0.85759	0.958428
Kif26b	40.6815	-0.222828	0.395279	-0.563724	0.572942	0.92366		Rrp15	660.023	0.214593	0.117563	1.82535	0.0679487	0.339237
Smyd3	163.269	-0.191809	0.206915	-0.92699	0.353932	0.817131		Spata17	15.4817	-0.12931	0.531676	-0.243211	0.807842	0.943977
Tfb2m	1256.05	0.0203558	0.088107	0.231034	0.817288	0.971834		Gpatch2	1287.76	-0.083105	0.15872	-0.523595	0.60056	0.849365
Cnst	1046.51	0.213593	0.201012	1.06259	0.28797	0.770554		Esrrg	178.369	-1.08971	0.329535	-3.30681	0.000943634	0.0295618
Sccpdh	164.754	-0.306381	0.191054	-1.60364	0.108794	0.54225		Kctd3	819.789	0.184501	0.109917	1.67855	0.09324	0.389242
Ahctf1	5263.45	-0.388868	0.201493	-1.92993	0.0536151	0.411611		Cenpf	38.7547	-1.27654	0.501733	-2.54426	0.0109508	0.132777
Cdc42bpa	2482.16	0.175335	0.118968	1.47379	0.140538	0.598521		Ptpn14	195.328	-0.32527	0.18355	-1.7721	0.0763775	0.35558
Psen2	9884.58	-0.648846	0.212552	-3.05264	0.00226835	0.07036		Smyd2	812.614	0.188225	0.128307	1.46699	0.142379	0.472701
Itpkb	876.419	-0.403341	0.160907	-2.50667	0.0121875	0.188374		Prox1	5349.85	0.22357	0.148828	1.50221	0.133044	0.457966
Stum	20.2725	0.313559	0.581886	0.538867	0.589978	0.928294		Rps6kc1	568.409	-0.151831	0.118137	-1.28521	0.198718	0.55004
Parp1	2798.34	-0.11763	0.0821314	-1.43222	0.152082	0.6172		Angel2	1399.27	0.104143	0.0886222	1.17513	0.239941	0.595617
Lin9	201.949	0.00935869	0.216901	0.0431473	0.965584	0.99647		Tatdn3	227.156	-0.0640068	0.202455	-0.316153	0.751886	0.922652
Acbd3	1874.42	0.0796813	0.159318	0.500141	0.616976	0.933523		Nsl1	27.3091	-1.10071	0.528766	-2.08166	0.037374	0.249926
H3f3a	6153.57	0.0821876	0.105274	0.780704	0.434977	0.861045		Batf3	31.6437	0.501005	0.468138	1.07021	0.284526	0.635637
Sde2	857.758	0.0413407	0.13437	0.307663	0.758339	0.966536		Atf3	495.562	1.40043	0.280352	4.99524	5.87625e-07	0.000162478
Pycr2	295.188	-0.061824	0.153527	-0.402691	0.687176	0.952154		Nenf	487.846	0.260114	0.253931	1.02435	0.305669	0.651544
Lefty1	15.1434	-0.0512838	0.433659	-0.118258	0.905863	0.98721		Ppp2r5a	13255.1	0.175496	0.0788643	2.22529	0.0260618	0.208347
Tmem63a	702.79	-0.698156	0.14951	-4.66961	3.0177e-06	0.000588364		Dtl	24.6713	-0.501586	0.504883	-0.99347	0.320481	0.665916
Ephx1	27849.7	0.556873	0.216499	2.57218	0.0101061	0.174486		Ints7	1003.51	0.0638501	0.115616	0.55226	0.58077	0.837413
9130409I23Rik	574.836	0.126073	0.549408	0.229471	0.818503	0.971834		Lpgat1	12952.4	-0.190529	0.136229	-1.39859	0.161935	0.499309
Nvl	1473.71	-0.0707284	0.0938155	-0.753909	0.450904	0.868968		Nek2	96.8979	-0.303429	0.303819	-0.998715	0.317933	0.663445
Cnih4	840.659	-0.0853554	0.107442	-0.794429	0.426946	0.858361		Slc30a1	54.0176	-0.235253	0.378978	-0.620756	0.53476	0.810488
Wdr26	7658.85	-0.0756069	0.123881	-0.610316	0.541652	0.910852		Rd3	25.0416	0.0283223	0.457925	0.0618493	0.950683	0.985311
Lbr	1022.46	-0.38415	0.154087	-2.49308	0.0126641	0.191195		Traf5	63.1767	-0.287645	0.3793	-0.758357	0.448238	0.757324
Enah	59.8248	0.311697	0.293791	1.06095	0.288714	0.771259		Rcor3	173.895	-0.135669	0.297209	-0.456476	0.648047	0.872224
Srp9	4523.91	0.065228	0.0967848	0.673949	0.500344	0.89389		Hhat	41.4769	-0.243092	0.289651	-0.839259	0.401324	0.725882
Degs1	4905.61	-0.090237	0.174456	-0.517249	0.604982	0.932631		Sertad4	22.5194	0.224882	0.631785	0.355948	0.72188	0.909519
Fbxo28	806.63	-0.0825784	0.112074	-0.736821	0.461231	0.874716		Irf6	2840.11	0.00454949	0.21003	0.0216611	0.982718	0.994525
Trp53bp2	1077.52	0.0894611	0.144541	0.618931	0.535962	0.909593		A130010J15Rik	552.839	0.10998	0.13075	0.841144	0.400267	0.72511
Capn2	3830.16	-0.242729	0.143813	-1.6878	0.0914492	0.506155		Traf3ip3	31.5736	0.194122	0.368561	0.526703	0.5984	0.847906
Capn8	22.0791	-2.32736	0.695383	-3.34688	0.000817277	0.0361038		Hsd11b1	45389.3	-0.0988756	0.108296	-0.913014	0.361235	0.697405
Susd4	1173.06	-1.70328	0.56419	-3.01897	0.00253632	0.0752514		G0s2	9289.42	0.708767	0.274124	2.58557	0.00972181	0.123868
Tlr5	261.546	-0.932537	0.289463	-3.22161	0.00127471	0.0488688		Lamb3	289.199	0.352097	0.248626	1.41617	0.156725	0.491588
Disp1	157.659	0.0506953	0.247643	0.204711	0.837798	0.972662		Plxna2	1600.15	-0.265819	0.201981	-1.31606	0.188154	0.536576
Brox	1992.89	-0.0982789	0.08014	-1.22634	0.220071	0.706724		Cd34	119.279	-0.418901	0.211903	-1.97686	0.048058	0.284083
Aida	671.889	0.241315	0.139431	1.73071	0.0835027	0.490185		Cd46	46.9222	0.0331246	0.276052	0.119994	0.904488	0.97287
Mia3	13950.6	0.126001	0.21077	0.59781	0.549966	0.913152		Cr1l	2486.88	-0.167948	0.101633	-1.65249	0.0984344	0.398341
Taf1a	384.458	0.203054	0.183219	1.10826	0.267748	0.750509		Cr2	14.5108	0.381818	0.795801	0.479792	0.631376	0.864691
Hhipl2	99.8623	1.68212	0.468777	3.58831	0.000332826	0.0189267		Iyd	5751.33	-0.153948	0.120319	-1.2795	0.200721	0.552237
1700056E22Rik	33.671	-0.0865803	0.419175	-0.206549	0.836362	0.972662		Plekhg1	317.456	-0.35104	0.163646	-2.14511	0.0319438	0.231205
Dusp10	297.479	-0.20973	0.217236	-0.965449	0.33432	0.803776		Mthfd1l	97.3445	1.40048	0.41965	3.33726	0.00084608	0.0277419
Hlx	330.094	-0.228737	0.168788	-1.35517	0.175362	0.651072		Akap12	394.273	-0.564112	0.197904	-2.85043	0.00436595	0.0797853
C130074G19Rik	11303.7	-0.156475	0.220913	-0.708311	0.478752	0.88417		Zbtb2	447.787	-0.126495	0.149505	-0.846093	0.397501	0.723896
Mark1	98.4756	-0.0140621	0.225306	-0.0624133	0.950234	0.993934		Rmnd1	1493.06	-0.0854535	0.126592	-0.675032	0.499656	0.791817
Rab3gap2	1834.43	-0.0527108	0.104566	-0.504093	0.614196	0.9331		Armt1	774.599	0.0287703	0.0929882	0.309397	0.757019	0.924595
Iars2	4644.6	-0.0625032	0.103501	-0.603892	0.545915	0.912435		Esr1	1114.19	-0.415376	0.275047	-1.5102	0.130992	0.454497
Bpnt1	4541.06	-0.222736	0.131879	-1.68894	0.0912303	0.506155		Syne1	3064.13	-0.155333	0.171223	-0.907199	0.364302	0.69951
Eprs	9265.18	0.303812	0.226197	1.34313	0.17923	0.656706		Myct1	274.073	-0.0306319	0.224337	-0.136544	0.891391	0.969523
Slc30a10	5801.65	-0.380596	0.155185	-2.45253	0.0141855	0.205077		Fbxo5	52.6245	-0.281003	0.250649	-1.1211	0.262244	0.614066
Lyplal1	849.485	0.0293835	0.20984	0.140028	0.888638	0.983726		Mtrf1l	355.019	0.290168	0.173601	1.67146	0.0946302	0.390907
Tgfb2	45.2748	0.228927	0.321202	0.71272	0.476019	0.882576		Ipcef1	28.8949	0.0584057	0.417992	0.139729	0.888874	0.968751
Rrp15	628.157	-0.0324456	0.164965	-0.196681	0.844077	0.973708		Cnksr3	662.981	-0.154084	0.237044	-0.650022	0.515678	0.800826
Spata17	14.9098	-0.327847	0.469593	-0.698151	0.485083	0.888407		Lrp11	28.0463	-0.444016	0.365558	-1.21463	0.224509	0.578745
Gpatch2	1292.84	-0.153776	0.152962	-1.00532	0.314743	0.789925		Pcmt1	1230.43	-0.0227357	0.122942	-0.184931	0.853284	0.957595
Esrrg	193.225	-0.719157	0.309462	-2.32389	0.0201312	0.246583		Nup43	178.482	0.251725	0.149387	1.68505	0.0919792	0.386848
Kctd3	822.516	0.0897395	0.101335	0.885575	0.375847	0.826681		Lats1	288.166	-0.198873	0.194208	-1.02402	0.305825	0.651616
Kcnk2	5.4045	1.13302	0.839195	1.35013	0.176975	0.653507		Katna1	920.81	0.0815926	0.107493	0.759053	0.447821	0.756922
Cenpf	75.1242	0.832795	0.559939	1.4873	0.136937	0.591803		Ginm1	1788.68	0.0123009	0.104445	0.117774	0.906247	0.973393
Ptpn14	201.877	-0.277911	0.177543	-1.56532	0.117508	0.562048		Ppil4	981.092	0.0416432	0.139558	0.298393	0.765404	0.927724
Smyd2	843.64	0.187955	0.151493	1.24068	0.214723	0.701217		Zc3h12d	175.169	-1.09589	0.319302	-3.43213	0.000598859	0.0223364
Prox1	5596.02	0.238556	0.157843	1.51135	0.1307	0.583548		Tab2	5691.44	-0.0853377	0.129038	-0.661338	0.508396	0.797264
Rps6kc1	618.508	0.0239853	0.115948	0.206863	0.836117	0.972662		Ust	72.6581	-0.312004	0.350602	-0.889911	0.373514	0.705902
Angel2	1403.53	0.0154561	0.120443	0.128327	0.89789	0.985081		Sash1	2725.84	-0.511931	0.113005	-4.53015	5.89418e-06	0.000930427
Tatdn3	236.295	-0.0289629	0.205402	-0.141006	0.887865	0.983726		Samd5	15.4939	-1.00281	0.573694	-1.74799	0.0804666	0.364219
Nsl1	33.4798	-0.289008	0.471598	-0.612827	0.539991	0.910852		Stxbp5	1196.09	-0.0470574	0.136356	-0.345107	0.730014	0.912817
Batf3	34.9195	0.622381	0.406367	1.53158	0.125627	0.575162		Adgb	132.488	-0.216994	0.3483	-0.623009	0.533279	0.809864
Atf3	434.238	0.957024	0.365966	2.61507	0.00892104	0.162279		Rab32	2541.87	-0.0110616	0.0898182	-0.123155	0.901984	0.971688
Nenf	551.395	0.470376	0.201373	2.33585	0.0194991	0.242298		Shprh	1295.45	0.0265076	0.139029	0.190662	0.848791	0.95551
Ppp2r5a	12023.1	-0.215978	0.100716	-2.14443	0.0319988	0.311275		Fbxo30	1280.56	-0.168122	0.151031	-1.11316	0.265639	0.615526
Dtl	32.7136	0.305271	0.363618	0.839537	0.401168	0.844102		Epm2a	94.1818	-0.39528	0.227956	-1.73402	0.0829144	0.370165
Ints7	1066.09	0.140042	0.138167	1.01357	0.31079	0.786712		Utrn	2814.61	-0.229494	0.169539	-1.35364	0.175853	0.520519
Lpgat1	13940.2	-0.0387509	0.164901	-0.234995	0.814213	0.971834		Stx11	58.708	-0.425886	0.388663	-1.09577	0.273178	0.623037
Nek2	120.848	0.278775	0.45542	0.612127	0.540454	0.910852		Sf3b5	1150.04	0.118528	0.140008	0.846583	0.397228	0.723896
Slc30a1	59.7177	-0.000287472	0.355083	-0.000809592	0.999354	0.999548		Plagl1	79.6811	-0.542401	0.257072	-2.10992	0.0348652	0.241265
Rd3	18.0428	-1.29751	0.476637	-2.72222	0.00648446	0.135945		Ltv1	1037.52	0.313159	0.1175	2.66519	0.00769453	0.108959
Traf5	85.0982	0.485046	0.264203	1.83588	0.066375	0.453396		Phactr2	471.184	-0.211446	0.148027	-1.42842	0.15317	0.487617
Rcor3	182.832	-0.0631076	0.276331	-0.228377	0.819353	0.971834		Fuca2	674.658	-0.190345	0.146936	-1.29542	0.195175	0.546188
Hhat	42.2251	-0.252808	0.284265	-0.889341	0.37382	0.825424		Pex3	1551.36	-0.181466	0.101837	-1.78192	0.0747619	0.352347
Sertad4	14.7073	-1.45375	0.654649	-2.22066	0.0263743	0.280122		Adat2	142.343	0.142941	0.207095	0.690219	0.490056	0.784917
Irf6	3195.92	0.245727	0.208622	1.17786	0.238853	0.727		Aig1	796.974	0.375278	0.174311	2.15292	0.0313248	0.229241
A130010J15Rik	595.132	0.214922	0.19454	1.10477	0.269259	0.752438		Hivep2	588.138	0.138659	0.172864	0.802126	0.42248	0.741433
Traf3ip3	32.7853	0.190498	0.288803	0.659613	0.509502	0.896863		Adgrg6	247.673	-0.80162	0.409981	-1.95526	0.0505521	0.289732
Hsd11b1	45994.3	-0.139765	0.170477	-0.819848	0.412303	0.851659		Vta1	1014.29	0.118118	0.111038	1.06376	0.287439	0.636403
G0s2	8071.58	0.214687	0.338371	0.634472	0.525773	0.905454		Cited2	1225.49	-0.209391	0.196288	-1.06675	0.286083	0.636403
Lamb3	310.195	0.419115	0.238053	1.76059	0.0783071	0.480627		Heca	3787.16	0.257201	0.128508	2.00144	0.0453448	0.275555
Plxna2	1769.02	-0.0230355	0.23885	-0.0964436	0.923168	0.990484		Abracl	694.368	-0.0143605	0.18538	-0.077465	0.938254	0.982032
Cd34	145.433	0.139612	0.227137	0.614658	0.538781	0.910852		Reps1	1039.65	0.194528	0.126955	1.53226	0.125458	0.446247
Cd46	47.8206	0.00542769	0.281161	0.0193046	0.984598	0.997777		Ccdc28a	329.464	-0.201192	0.157428	-1.278	0.20125	0.552492
Cr1l	2575.93	-0.133524	0.0944103	-1.41429	0.157276	0.624891		Nhsl1	668.656	0.0532405	0.201366	0.264397	0.791474	0.93744
Cr2	11.5916	-0.398493	0.678375	-0.587423	0.55692	0.916979		Hebp2	16.9725	-1.08216	0.479598	-2.2564	0.0240457	0.199633
Iyd	5522.38	-0.359791	0.129051	-2.78798	0.00530383	0.122275		Perp	5973.91	-0.288335	0.159057	-1.81278	0.0698657	0.344774
Plekhg1	347.195	-0.125167	0.182975	-0.684062	0.493936	0.891964		Tnfaip3	468.935	-0.238071	0.2402	-0.991138	0.321618	0.666924
Mthfd1l	130.793	1.8094	0.343853	5.26213	1.42396e-07	5.71593e-05		Ifngr1	1557.85	-0.0436674	0.1419	-0.307733	0.758285	0.924705
Akap12	413.369	-0.432152	0.245753	-1.75848	0.0786658	0.481233		Pex7	4929.71	-0.0976278	0.100317	-0.973197	0.330456	0.674925
Zbtb2	463.164	-0.10419	0.183787	-0.566904	0.570779	0.92253		Map3k5	2511.55	-0.0124937	0.186092	-0.0671376	0.946472	0.984522
Rmnd1	1487.19	-0.178537	0.154477	-1.15575	0.247783	0.732939		Map7	2813.32	0.246243	0.125118	1.96809	0.0490582	0.285832
Armt1	789.29	-0.00803107	0.0939154	-0.0855139	0.931853	0.99153		Bclaf1	2897.03	-0.00187147	0.118846	-0.015747	0.987436	0.995972
Esr1	1324.11	0.0711302	0.309069	0.230144	0.81798	0.971834		Mtfr2	17.1216	-0.3684	0.561514	-0.656082	0.511771	0.798775
Syne1	3405.25	0.081537	0.132897	0.613533	0.539524	0.910852		Pde7b	385.001	-0.102589	0.150704	-0.680728	0.496043	0.789733
Myct1	254.043	-0.354541	0.208711	-1.69872	0.0893724	0.504322		Ahi1	88.1742	0.159565	0.230272	0.69294	0.488347	0.783976
Fbxo5	52.5615	-0.342109	0.271713	-1.25908	0.208001	0.692219		Hbs1l	3514.21	0.0743829	0.0850174	0.874913	0.381621	0.712973
Mtrf1l	332.245	-0.00533291	0.18398	-0.0289863	0.976875	0.997519		Aldh8a1	19453.2	-0.193727	0.101019	-1.91772	0.0551467	0.302985
Rgs17	8.5103	0.340501	0.53739	0.63362	0.526329	0.905793		Sgk1	1889.57	-0.120254	0.168822	-0.712316	0.476269	0.776923
Ipcef1	32.2139	0.26613	0.493405	0.539374	0.589629	0.928275		E030030I06Rik	151.074	-0.158519	0.187914	-0.843574	0.398908	0.724541
Cnksr3	668.677	-0.202728	0.274711	-0.737968	0.460534	0.874547		Raet1e	94.0179	-0.449435	0.3497	-1.2852	0.198722	0.55004
Ulbp1	4.21516	-1.03391	0.963434	-1.07315	0.283202	0.767599		Raet1d	152.504	-2.28439	0.731971	-3.12088	0.00180314	0.0456856
Lrp11	37.6177	0.374733	0.452995	0.827234	0.408105	0.848486		Tbpl1	736.62	0.492998	0.160366	3.0742	0.00211067	0.0501788
Pcmt1	1255.36	-0.0505693	0.121366	-0.416666	0.676923	0.950771		Tcf21	299.206	-0.272972	0.256738	-1.06323	0.287677	0.636523
Nup43	182.147	0.198906	0.161657	1.23042	0.218539	0.705471		Eya4	22.1846	-0.690416	0.42052	-1.64182	0.100628	0.403495
Lats1	307.587	-0.0723705	0.198616	-0.364374	0.715579	0.958937		Rps12	15604.7	0.411907	0.176539	2.33323	0.0196359	0.180978
Katna1	910.628	-0.0466028	0.119848	-0.388848	0.697388	0.953736		Slc18b1	237.011	-0.180011	0.177465	-1.01434	0.310418	0.65487
Ginm1	1831.09	-0.00890433	0.122547	-0.0726606	0.942076	0.992614		Vnn3	5625.23	0.163494	0.174601	0.936385	0.349075	0.687737
Ppil4	1015.8	0.0487148	0.136178	0.357729	0.720546	0.960408		Vnn1	7435.47	0.20075	0.225811	0.88902	0.373993	0.706073
Zc3h12d	206.861	-0.414573	0.331208	-1.2517	0.210679	0.695733		Stx7	1671.58	-0.334552	0.13597	-2.46049	0.0138748	0.149808
Tab2	5718.75	-0.152966	0.0993863	-1.53911	0.123778	0.570715		Enpp1	2369.25	-0.0965247	0.0860879	-1.12123	0.262188	0.614066
Ust	92.6423	0.332507	0.308758	1.07692	0.281517	0.765311		Enpp3	6620.94	-0.136248	0.147869	-0.921406	0.356838	0.693758
Sash1	2659.17	-0.641211	0.12881	-4.97795	6.42599e-07	0.000182096		Med23	742.953	-0.269001	0.117838	-2.2828	0.0224419	0.193125
Samd5	18.2798	-0.367581	0.554295	-0.66315	0.507234	0.895477		Arg1	53068.3	-0.491498	0.164693	-2.98433	0.00284197	0.0621084
Stxbp5	1205.33	-0.109526	0.116368	-0.941198	0.346603	0.813438		Akap7	324.288	0.000873691	0.183024	0.00477365	0.996191	0.998905
Adgb	146.5	0.0180468	0.325	0.0555287	0.955717	0.99437		Epb41l2	1222.72	-0.225136	0.146429	-1.53751	0.124169	0.443998
Rab32	2568.04	-0.0688525	0.189012	-0.364275	0.715653	0.958937		Smlr1	1305.94	0.0355729	0.139573	0.25487	0.798824	0.941111
Shprh	1313.97	-0.0242631	0.12744	-0.190388	0.849005	0.975114		L3mbtl3	275.785	0.00512665	0.17159	0.0298773	0.976165	0.991811
Fbxo30	1259.36	-0.296115	0.168973	-1.75244	0.0796985	0.483219		Arhgap18	1217.42	-0.243987	0.129036	-1.89085	0.0586443	0.312221
Epm2a	95.6905	-0.3969	0.221859	-1.78898	0.0736186	0.471736		Lama2	149.303	-0.372122	0.182286	-2.04142	0.0412087	0.261023
Utrn	2920.68	-0.18266	0.183663	-0.994537	0.319961	0.794234		Ptprk	5191.81	0.152954	0.155899	0.981106	0.32654	0.671254
Stx11	63.8942	-0.198983	0.369964	-0.537844	0.590685	0.928594		Themis	36.6026	-1.05426	0.628126	-1.67842	0.0932659	0.389242
Sf3b5	1145.56	0.00912705	0.102443	0.0890936	0.929008	0.99153		Echdc1	5929.33	-0.451584	0.146884	-3.07442	0.00210911	0.0501788
Plagl1	96.8314	0.0417286	0.204885	0.203668	0.838613	0.972662		Rnf146	1635.01	0.0878383	0.086999	1.00965	0.312664	0.656776
Ltv1	1034.82	0.193209	0.209078	0.924101	0.355434	0.817348		Rspo3	408.286	-0.0787397	0.193148	-0.407665	0.68352	0.891362
Phactr2	476.207	-0.247883	0.143533	-1.72702	0.0841647	0.492181		Cenpw	89.5133	-0.117328	0.292762	-0.400761	0.688596	0.893938
Fuca2	677.186	-0.25014	0.152403	-1.64131	0.100734	0.526748		Trmt11	407.054	0.0933848	0.112236	0.832038	0.405388	0.729709
Pex3	1623.31	-0.114831	0.0907775	-1.26497	0.205883	0.688868		Hint3	1180.12	-0.249399	0.105625	-2.36119	0.0182166	0.172626
Adat2	150.689	0.199807	0.218126	0.916013	0.35966	0.821117		Ncoa7	182.689	-0.127425	0.189187	-0.673542	0.500603	0.792465
Aig1	1092.58	1.00767	0.283419	3.5554	0.000377403	0.0204753		Hey2	17.6849	-0.788011	0.436875	-1.80374	0.0712716	0.346788
Hivep2	618.342	0.177755	0.191911	0.926236	0.354323	0.817239		Hddc2	72.6046	0.131396	0.288145	0.456009	0.648384	0.8724
Adgrg6	259.406	-0.626145	0.389173	-1.60891	0.107635	0.540085		Tpd52l1	333.187	-0.229896	0.16982	-1.35376	0.175813	0.520519
Vta1	1045.28	0.10466	0.101573	1.0304	0.302824	0.782161		Rnf217	1055.1	-0.113382	0.146671	-0.773036	0.439501	0.751043
Cited2	1220.4	-0.294006	0.276481	-1.06338	0.287609	0.770554		Rwdd1	1170.11	0.137159	0.118443	1.15801	0.246859	0.601494
Txlnb	5.90393	-0.564924	0.648542	-0.871069	0.383716	0.833902		Dse	840.338	-0.343129	0.206761	-1.65954	0.0970074	0.394864
Heca	3472.51	-0.0999634	0.1463	-0.683277	0.494432	0.891964		Tspyl1	1805.08	0.128165	0.111265	1.15189	0.249365	0.603042
Abracl	692.437	-0.109781	0.180366	-0.608657	0.542752	0.911265		Tspyl4	133.175	0.722252	0.237755	3.0378	0.00238313	0.0549112
Reps1	1093.88	0.22928	0.142969	1.6037	0.10878	0.54225		Nt5dc1	1192.53	-0.0193965	0.129879	-0.149343	0.881283	0.966254
Ect2l	8.18054	0.651511	0.679635	0.95862	0.33775	0.807053		Frk	424.474	-0.210799	0.163652	-1.2881	0.197713	0.549302
Ccdc28a	333.352	-0.233468	0.16317	-1.43083	0.152478	0.617697		Amd2	16.1099	-0.0566247	0.459928	-0.123117	0.902015	0.971688
Nhsl1	683.511	0.0228741	0.206295	0.11088	0.911711	0.988521		Hdac2	1456.75	0.0484871	0.0897924	0.539991	0.589203	0.841942
Hebp2	24.4307	0.189902	0.371015	0.511845	0.60876	0.932631		Marcks	1774.16	-0.0815431	0.236615	-0.344624	0.730377	0.912923
Perp	6612.75	-0.0362001	0.1756	-0.206151	0.836673	0.972662		Lama4	369.419	-0.348184	0.216957	-1.60485	0.108526	0.416985
Tnfaip3	517.525	-0.00471265	0.256133	-0.0183992	0.98532	0.997866		Tube1	37.7133	0.211332	0.42937	0.492191	0.622584	0.861003
Ifngr1	1726.35	0.165227	0.146933	1.12451	0.260798	0.744484		Fyn	616.586	-0.322112	0.156925	-2.05265	0.0401069	0.258169
Pex7	5144.77	-0.0503306	0.116477	-0.432108	0.665663	0.946888		Traf3ip2	137.489	-0.236841	0.232199	-1.01999	0.307732	0.653649
Map3k5	2606.2	0.00707499	0.188584	0.0375163	0.970073	0.996567		Rev3l	1095.51	-0.0756477	0.189575	-0.399039	0.689864	0.894889
Map7	2724.54	0.0483443	0.125802	0.38429	0.700764	0.955015		Mfsd4b4	43.0275	-0.150217	0.286518	-0.524285	0.600081	0.848896
Bclaf1	2978.06	-0.0105947	0.127029	-0.0834039	0.93353	0.99153		Mfsd4b1	2804.12	-0.429652	0.105744	-4.06313	4.84199e-05	0.0038978
Mtfr2	16.398	-0.579079	0.527991	-1.09676	0.272746	0.755645		Slc16a10	4577.31	-0.546115	0.14569	-3.74847	0.000177916	0.00916158
Pde7b	364.993	-0.350842	0.150653	-2.32882	0.0198688	0.245847		Rpf2	459.167	0.126678	0.133409	0.949547	0.342343	0.684094
Ahi1	94.5152	0.247876	0.287878	0.861044	0.389214	0.837589		Gtf3c6	1260.31	-0.0225991	0.106519	-0.212161	0.831981	0.947728
Hbs1l	3508.19	-0.0261844	0.124145	-0.210917	0.832952	0.97255		Amd1	1941.74	0.0699845	0.135785	0.515405	0.60627	0.852325
Aldh8a1	19834.7	-0.205136	0.138527	-1.48084	0.138649	0.595796		Cdk19	595.932	-0.113091	0.148759	-0.760231	0.447116	0.756291
Sgk1	2329.78	0.386503	0.231636	1.66858	0.0952005	0.511861		Ddo	1562.59	0.229218	0.171758	1.33454	0.182027	0.528097
E030030I06Rik	135.262	-0.606967	0.193597	-3.1352	0.00171735	0.0597919		Cdc40	1675.84	-0.105095	0.0808638	-1.29966	0.193718	0.543826
Raet1e	92.626	-0.548455	0.355876	-1.54114	0.123283	0.570299		Wasf1	95.6764	0.00650013	0.313369	0.0207427	0.983451	0.994581
Raet1d	186.667	-0.893691	0.773522	-1.15535	0.247946	0.732948		Fig4	921.806	-0.0211699	0.0915429	-0.231257	0.817115	0.945391
Slc2a12	4.08517	0.440958	0.977434	0.451139	0.65189	0.943264		Zbtb24	863.497	-0.0641342	0.163976	-0.391119	0.695709	0.897346
Tbpl1	792.389	0.550315	0.229348	2.39947	0.0164188	0.223191		Mical1	107.244	-0.343951	0.251762	-1.36617	0.171884	0.515491
Tcf21	340.27	0.0533785	0.21729	0.245656	0.805949	0.971695		Smpd2	1419.51	-0.0902981	0.0892433	-1.01182	0.311624	0.656216
Eya4	32.2022	0.418648	0.317929	1.3168	0.187907	0.669723		Ppil6	19.4092	0.155365	0.408009	0.380789	0.70336	0.901195
Rps12	17500.3	0.580057	0.165759	3.49939	0.000466317	0.0235715		Cd164	36262.8	0.225168	0.108285	2.0794	0.0375807	0.250781
Slc18b1	256.719	-0.0126837	0.17213	-0.0736864	0.94126	0.992614		Ccdc162	593.877	0.125196	0.273254	0.458165	0.646834	0.871605
Vnn3	6347.5	0.385352	0.17199	2.24055	0.0250555	0.274444		Cep57l1	198.627	-0.134378	0.166724	-0.805989	0.420249	0.739609
Vnn1	9697.18	0.764716	0.236643	3.23152	0.00123133	0.0479902		Sesn1	812.587	-0.233407	0.125089	-1.86593	0.0620517	0.321219
Stx7	1720.88	-0.297181	0.142398	-2.08697	0.0368906	0.340117		Armc2	12.832	-2.32311	1.0101	-2.29988	0.021455	0.18911
Moxd1	4.40515	-1.66285	1.38118	-1.20393	0.228616	0.715107		Foxo3	3224.92	-0.162921	0.11499	-1.41683	0.156534	0.491401
Enpp1	2491.36	-0.0278244	0.124619	-0.223275	0.823322	0.971834		Snx3	4436.33	0.0837199	0.103248	0.810859	0.417447	0.737022
Enpp3	6394.92	-0.32467	0.257539	-1.26067	0.207429	0.691832		Ostm1	1030.92	-0.0810679	0.104063	-0.77903	0.435962	0.749757
Med23	794.706	-0.123099	0.0919773	-1.33837	0.180777	0.657459		Sec63	11830.2	0.0196996	0.0706362	0.278888	0.780331	0.933856
Arg1	54382	-0.448044	0.164157	-2.72936	0.00634569	0.134392		Pdss2	627.694	-0.348453	0.139027	-2.50637	0.0121978	0.140435
Akap7	334.52	0.00357718	0.20729	0.0172569	0.986232	0.997866		Bend3	433.284	0.0590185	0.158358	0.372691	0.709378	0.905096
Epb41l2	1281.43	-0.147969	0.146633	-1.00911	0.312923	0.787821		Cd24a	359.257	0.0100035	0.559912	0.0178663	0.985746	0.995451
Smlr1	1479.49	0.289412	0.140335	2.06229	0.0391801	0.350413		Qrsl1	248.918	-0.165576	0.195856	-0.845396	0.39789	0.723896
Samd3	7.67492	0.712787	0.662343	1.07616	0.281856	0.765576		Rtn4ip1	1386.66	-0.294612	0.119251	-2.47053	0.0134912	0.147545
L3mbtl3	309.427	0.236961	0.159111	1.48928	0.136413	0.591079		Atg5	3183.12	-0.0470588	0.0985056	-0.477727	0.632845	0.865982
Arhgap18	1308.45	-0.0875879	0.226139	-0.387318	0.698521	0.954342		Prdm1	45.6177	-0.33768	0.332321	-1.01613	0.309569	0.654775
Lama2	160.029	-0.198453	0.21725	-0.913476	0.360992	0.822479		Prep	2170.79	-0.0179048	0.118503	-0.151092	0.879903	0.965949
Ptprk	4913.73	-0.109079	0.150726	-0.723691	0.469255	0.879386		Hace1	260.072	0.0652478	0.139927	0.4663	0.641001	0.869532
Themis	51.0173	0.118927	0.597496	0.199042	0.84223	0.973708		Ascc3	2645.58	-0.0968555	0.145016	-0.667895	0.504201	0.794587
Echdc1	5638.58	-0.678523	0.180655	-3.75591	0.000172714	0.0127416		Lilr4b	203.421	0.178087	0.189492	0.939814	0.347313	0.685967
Rnf146	1593.45	-0.0840025	0.0941572	-0.892151	0.372312	0.825424		Lilrb4a	400.474	-0.0949903	0.246212	-0.385807	0.69964	0.899446
Rspo3	441.787	0.0702509	0.17252	0.407205	0.683858	0.952154		Dcbld1	352.491	0.168302	0.129501	1.29962	0.193732	0.543826
Cenpw	93.7188	-0.0585102	0.319174	-0.183318	0.854549	0.976545		Gopc	2270.04	-0.0826456	0.101579	-0.813612	0.415867	0.735765
Trmt11	403.792	-0.0258315	0.126785	-0.203743	0.838554	0.972662		Nus1	5014.65	0.14573	0.0855594	1.70326	0.0885187	0.381134
Hint3	1214.93	-0.223167	0.123331	-1.80951	0.0703724	0.462195		Cep85l	1015.42	-0.606272	0.224037	-2.70612	0.00680747	0.101984
Ncoa7	197.124	0.0228676	0.234937	0.0973347	0.922461	0.990484		Mcm9	325.259	0.0792855	0.167967	0.47203	0.636905	0.867602
Hey2	18.9373	-0.539566	0.423675	-1.27354	0.202828	0.684152		Asf1a	489.08	0.0667856	0.153126	0.436149	0.662729	0.880615
Hddc2	73.903	0.0813709	0.321761	0.252892	0.800352	0.97044		Fam184a	57.6819	-0.0788046	0.499469	-0.157777	0.874633	0.96349
Tpd52l1	336.086	-0.271009	0.198945	-1.36223	0.173125	0.647036		Man1a	20834.9	0.18744	0.0832512	2.25149	0.0243542	0.201536
Rnf217	1030.39	-0.267586	0.128628	-2.08031	0.0374969	0.342998		Tbc1d32	433.55	-0.253691	0.142251	-1.78341	0.0745203	0.352313
Nkain2	12.605	0.0229225	0.486892	0.0470792	0.96245	0.996076		Msl3l2	37.6967	-0.638987	0.388842	-1.64331	0.100319	0.403147
Rsph4a	12.8962	0.907924	2.11306	0.429672	0.667434	0.947783		Gja1	578.634	-0.149485	0.197401	-0.757268	0.448889	0.758022
Rwdd1	1164.12	0.0227125	0.0973191	0.233381	0.815465	0.971834		Hsf2	1782.06	0.0630658	0.115283	0.547051	0.584344	0.83964
Dse	878.13	-0.257258	0.193499	-1.3295	0.183682	0.662671		Serinc1	15391.1	0.0900851	0.0715771	1.25857	0.208184	0.561173
Tspyl1	1850.31	0.0981683	0.106468	0.922045	0.356505	0.818001		Pkib	79.653	-0.125652	0.384139	-0.327099	0.743593	0.919533
Tspyl4	114.555	0.2024	0.18366	1.10204	0.270446	0.753274		Fabp7	246.483	0.246845	0.213417	1.15663	0.247422	0.601963
Nt5dc1	1182.83	-0.131125	0.132299	-0.991126	0.321624	0.7947		Smpdl3a	3268.05	-0.0938245	0.113353	-0.827719	0.40783	0.731478
Frk	399.372	-0.482708	0.189655	-2.54519	0.0109217	0.180322		Gcc2	661.901	-0.260776	0.138097	-1.88835	0.0589789	0.313307
Amd2	14.1381	-0.577891	0.483098	-1.19622	0.231611	0.717574		Lims1	1504.51	-0.0268541	0.123797	-0.216921	0.82827	0.946963
Hdac2	1466.96	-0.02388	0.0867053	-0.275415	0.782997	0.970048		Ranbp2	6939.85	0.0653896	0.133654	0.489246	0.624667	0.862449
Marcks	1933.69	0.0891494	0.230281	0.387133	0.698658	0.954342		Ccdc138	154.654	-0.35291	0.185118	-1.90641	0.0565974	0.306495
Lama4	374.943	-0.35562	0.214031	-1.66154	0.0966058	0.514427		Sowahc	611.945	-0.171189	0.21966	-0.779338	0.435781	0.749757
Fam229b	11.3154	1.57771	0.699352	2.25596	0.0240729	0.267764		P4ha1	1522.22	-0.0110803	0.162397	-0.0682296	0.945603	0.984522
Tube1	45.2895	0.579042	0.393031	1.47327	0.140678	0.598521		Pla2g12b	3404	-0.0395332	0.101379	-0.389953	0.696571	0.898021
Fyn	645.762	-0.233057	0.151112	-1.54228	0.123006	0.570122		Oit3	2036.8	-0.264313	0.179272	-1.47437	0.140383	0.469506
Traf3ip2	138.745	-0.272889	0.173626	-1.5717	0.11602	0.557916		Mcu	1881.41	0.53609	0.173085	3.09726	0.00195319	0.0479587
Rev3l	1142.16	-0.034947	0.15216	-0.229672	0.818347	0.971834		Micu1	2530.76	0.364962	0.0994074	3.67137	0.000241253	0.0115792
Mfsd4b4	51.5702	0.2879	0.252354	1.14086	0.253928	0.738069		Dnajb12	2501.27	0.148066	0.117023	1.26528	0.205772	0.557325
Mfsd4b5	12.5028	-0.472999	0.802236	-0.589601	0.555458	0.916172		Ddit4	2663.22	0.0752705	0.502241	0.149869	0.880868	0.966254
Mfsd4b1	2714.06	-0.593105	0.149167	-3.97613	7.00473e-05	0.00641614		Anapc16	2024.86	0.120355	0.164696	0.730773	0.464918	0.768659
Slc16a10	4429.18	-0.703266	0.143451	-4.90247	9.46386e-07	0.000243703		Ascc1	842.907	0.26399	0.145308	1.81676	0.0692533	0.343271
Rpf2	484.44	0.176638	0.199323	0.886187	0.375517	0.826354		Spock2	38.9439	0.129636	0.437409	0.296373	0.766945	0.927966
Gtf3c6	1371.69	0.132609	0.148251	0.894486	0.371062	0.825424		Chst3	14.1331	0.271721	0.76104	0.357039	0.721063	0.909519
Amd1	1956.86	-0.0035645	0.145633	-0.0244759	0.980473	0.997519		Psap	35304.3	-0.0762427	0.13695	-0.556718	0.57772	0.835003
Cdk19	615.374	-0.0961869	0.154501	-0.622564	0.533571	0.908628		Vsir	633.057	-0.0933681	0.175304	-0.532606	0.594306	0.84592
Ddo	1576.29	0.146143	0.255209	0.572639	0.566889	0.921257		Slc29a3	353.749	-0.332788	0.166899	-1.99395	0.0461575	0.278236
Cdc40	1668.1	-0.20017	0.0783573	-2.55458	0.0106317	0.178782		Unc5b	354.979	-0.12398	0.190782	-0.649852	0.515788	0.800826
Wasf1	96.9501	-0.0498376	0.270735	-0.184083	0.853949	0.97635		Pcbd1	15243.6	-0.112097	0.149073	-0.751965	0.452072	0.760266
Fig4	934.661	-0.0665931	0.128016	-0.520194	0.602928	0.932631		Sgpl1	6504.52	-0.256705	0.151882	-1.69015	0.0909985	0.385203
Zbtb24	868.404	-0.132174	0.171445	-0.770942	0.440741	0.863499		Adamts14	75.2801	-0.22963	0.274921	-0.835258	0.403572	0.727744
Mical1	121.822	-0.00740669	0.224872	-0.0329374	0.973725	0.997028		Pald1	703.721	-0.0492093	0.116208	-0.423458	0.671961	0.886083
Smpd2	1409.55	-0.193685	0.11336	-1.70858	0.0875282	0.49919		Nodal	12.8556	-0.870106	0.587448	-1.48116	0.138563	0.467601
Ppil6	21.5375	0.343715	0.401771	0.8555	0.392274	0.838535		Eif4ebp2	19142.2	-0.0321656	0.102541	-0.313686	0.75376	0.923557
Cd164	35096.1	0.0261747	0.163991	0.159611	0.873187	0.980352		Lrrc20	377.138	0.266651	0.138831	1.92068	0.0547717	0.302141
Ccdc162	558.924	-0.153624	0.350525	-0.438267	0.661192	0.946177		Ppa1	6224.41	-0.427118	0.190262	-2.2449	0.0247745	0.203164
Cep57l1	212.568	-0.00741334	0.143786	-0.0515581	0.958881	0.995096		Sar1a	6334.71	0.171829	0.0923813	1.86	0.0628859	0.323955
Sesn1	833	-0.222612	0.137655	-1.61718	0.10584	0.5354		Tysnd1	2531.19	0.0155409	0.113449	0.136986	0.891042	0.969475
Armc2	15.0899	-1.07954	0.824743	-1.30893	0.190556	0.673237		Aifm2	1406.94	-0.0292361	0.170594	-0.171378	0.863926	0.959684
Foxo3	3057.53	-0.411094	0.116531	-3.52777	0.000419084	0.0219987		Col13a1	370.071	0.0446799	0.349119	0.127979	0.898166	0.970596
Snx3	4544.92	0.0570924	0.10389	0.549546	0.582631	0.926022		Tspan15	259.272	-0.165725	0.2662	-0.62256	0.533574	0.809997
Ostm1	1034.11	-0.153752	0.097519	-1.57664	0.114879	0.556126		Hk1	327.881	-0.290501	0.198365	-1.46448	0.143064	0.473251
Sec63	11805.7	-0.077568	0.0826665	-0.938325	0.348077	0.814084		Hkdc1	24.8738	-0.24622	0.46519	-0.529288	0.596606	0.846561
Scml4	8.91546	-0.182365	0.701616	-0.259922	0.794924	0.970048		Supv3l1	982.761	-0.0374156	0.107963	-0.346559	0.728923	0.912726
Sobp	11.1704	-0.100127	0.485566	-0.206206	0.83663	0.972662		Vps26a	2954.15	0.0562915	0.0852247	0.660507	0.508929	0.797446
Pdss2	645.857	-0.311709	0.189743	-1.64279	0.100426	0.525832		Srgn	637.692	0.101999	0.163351	0.624416	0.532355	0.809723
Bend3	469.834	0.190365	0.183367	1.03817	0.299193	0.780631		Ddx21	3301.58	0.348033	0.131784	2.64093	0.00826789	0.11235
Cd24a	340.059	-0.247026	0.308379	-0.801045	0.423106	0.856385		Ddx50	4308.7	0.00912069	0.10734	0.0849701	0.932285	0.980279
Qrsl1	265.601	-0.0418307	0.23194	-0.180351	0.856877	0.97716		Ccar1	2429.16	0.0233789	0.0875352	0.26708	0.789408	0.937027
Rtn4ip1	1430.91	-0.255064	0.120182	-2.12231	0.0338118	0.32338		Slc25a16	5066.06	0.0233608	0.06699	0.34872	0.727299	0.911832
Atg5	3235.45	-0.0831874	0.0923676	-0.900613	0.367794	0.82459		Dna2	472.834	-0.132464	0.205791	-0.643681	0.519782	0.802721
Prdm1	45.2929	-0.413728	0.29087	-1.42238	0.154916	0.619898		Rufy2	214.541	-0.148679	0.16482	-0.90207	0.36702	0.701344
Prep	2366.18	0.141149	0.130508	1.08153	0.279461	0.764495		Hnrnph3	1250.41	0.27641	0.199389	1.38629	0.16566	0.505646
Hace1	269.889	0.0781555	0.144138	0.542227	0.587662	0.927441		Pbld2	10199.4	0.23365	0.123819	1.88702	0.0591572	0.313348
Ascc3	2612	-0.21733	0.12759	-1.70335	0.0885027	0.501833		Pbld1	11620.8	-0.0271221	0.112759	-0.240532	0.809918	0.943977
Lilr4b	224.883	0.344815	0.172725	1.99633	0.0458984	0.378731		Herc4	3186.22	0.00987248	0.112239	0.0879592	0.929909	0.979719
Lilrb4a	445.004	0.13086	0.236293	0.553804	0.579713	0.925461		Sirt1	910.945	-0.0116535	0.110344	-0.105611	0.915891	0.975565
Dcbld1	345.631	0.00966496	0.141064	0.0685147	0.945376	0.99303		Dnajc12	723.963	0.182083	0.202093	0.900986	0.367596	0.701914
Gopc	2235.96	-0.211379	0.130927	-1.61449	0.106422	0.537146		Reep3	8925.35	-0.0117463	0.118843	-0.0988387	0.921266	0.97676
Nus1	4985.01	0.0280251	0.100435	0.279038	0.780216	0.970048		Jmjd1c	2405.16	-0.399156	0.174943	-2.28164	0.0225105	0.19338
Cep85l	1207.63	-0.0675736	0.329864	-0.204853	0.837687	0.972662		Nrbf2	396.897	-0.18923	0.158836	-1.19136	0.233513	0.588387
Pln	4.35918	-0.778958	1.19761	-0.650425	0.515418	0.899773		Arid5b	5152.32	0.351144	0.396665	0.885241	0.376027	0.708651
Mcm9	328.368	0.0087931	0.21644	0.0406261	0.967594	0.996476		Tmem26	320.263	-0.508217	0.382345	-1.32921	0.183778	0.530383
Asf1a	498.639	0.0286927	0.145395	0.197343	0.843559	0.973708		Rhobtb1	4950.87	-0.48287	0.156767	-3.08017	0.00206882	0.0496478
Fam184a	49.6075	-0.668438	0.421533	-1.58573	0.1128	0.552341		A930033H14Rik	50.7472	0.0373118	0.322773	0.115597	0.907972	0.973393
Man1a	19628.9	-0.0883932	0.0849551	-1.04047	0.298122	0.780476		Cdk1	75.9828	-0.930707	0.409844	-2.27088	0.023154	0.19605
Tbc1d32	425.715	-0.378681	0.160869	-2.35397	0.0185741	0.234939		Ank3	666.153	-0.576804	0.230107	-2.50668	0.0121873	0.140435
Msl3l2	43.2379	-0.195623	0.263276	-0.743033	0.457462	0.873019		Ccdc6	1998.63	0.328237	0.112718	2.91201	0.00359108	0.0722705
Gja1	611.85	-0.056141	0.207232	-0.270909	0.786461	0.970048		Slc16a9	305.452	-0.380298	0.204619	-1.85857	0.0630886	0.324605
Hsf2	1875.59	0.113465	0.192387	0.589773	0.555343	0.916167		Fam13c	26.8338	-0.218645	0.347381	-0.629408	0.529082	0.807462
Serinc1	15617.9	0.0354017	0.0771998	0.458573	0.646541	0.941058		Bicc1	375.639	-0.314433	0.198308	-1.58558	0.112835	0.424599
Pkib	88.1494	0.0953017	0.374856	0.254236	0.799313	0.970048		Tfam	3045.56	0.0571038	0.0854554	0.66823	0.503987	0.794587
Fabp7	326.985	0.835431	0.249621	3.3468	0.000817512	0.0361038		Ube2d1	402.43	0.0641926	0.15552	0.412761	0.679782	0.890162
Smpdl3a	3381.48	-0.0720738	0.115213	-0.62557	0.531597	0.907253		Cisd1	6712.37	-0.214503	0.181439	-1.18223	0.237116	0.59237
Gcc2	691.148	-0.190361	0.151034	-1.26039	0.207529	0.691832		Ipmk	4302.18	-0.271898	0.134294	-2.02464	0.0429044	0.267108
Lims1	1593.22	0.0541036	0.158874	0.340545	0.733446	0.962214		Zwint	3509.04	-0.244094	0.11822	-2.06475	0.0389466	0.254502
Ranbp2	7026.08	0.00620422	0.139519	0.0444686	0.964531	0.996349		Rab36	35.5039	-0.31147	0.48776	-0.638571	0.523102	0.804137
Ccdc138	161.979	-0.257635	0.201847	-1.27639	0.201818	0.682889		Bcr	2360.55	-0.02814	0.153114	-0.183785	0.854182	0.957631
Sowahc	652.635	-0.0493564	0.213688	-0.230974	0.817335	0.971834		Specc1l	1468.35	-0.162559	0.1439	-1.12967	0.258616	0.611629
P4ha1	1403.09	-0.35469	0.144493	-2.45472	0.0140993	0.204493		Adora2a	126.396	-0.144161	0.257798	-0.559202	0.576024	0.834162
Pla2g12b	3580.1	0.0225034	0.109865	0.204828	0.837707	0.972662		Upb1	12720.9	-0.231703	0.125388	-1.84788	0.0646193	0.329709
Oit3	1969.08	-0.442418	0.160759	-2.75206	0.00592217	0.128909		Gucd1	14441.5	-0.0616589	0.0975028	-0.632381	0.527138	0.80618
Mcu	1924.98	0.467291	0.181263	2.57797	0.00993833	0.17213		Snrpd3	3250.42	0.0877618	0.116756	0.751669	0.45225	0.760266
Micu1	2705.41	0.42146	0.0741909	5.68075	1.34106e-08	9.15142e-06		Ggt5	167.851	-0.346207	0.225489	-1.53536	0.124695	0.445005
Dnajb12	2453.48	-0.00755396	0.134817	-0.0560311	0.955317	0.99437		Susd2	167.907	-0.261561	0.218876	-1.19502	0.232081	0.586496
Ddit4	3502.6	0.689171	0.780869	0.882568	0.377469	0.828487		Cabin1	825.459	0.0398629	0.137903	0.289064	0.772532	0.930406
Anapc16	2057.9	0.0674881	0.170223	0.396468	0.69176	0.952154		Ddt	14617.4	-0.300749	0.168939	-1.78022	0.0750395	0.352382
Ascc1	883.511	0.281461	0.128011	2.19872	0.0278977	0.287141		Gstt3	2547.04	-0.954467	0.285807	-3.33955	0.000839152	0.0277419
Spock2	29.2306	-0.955745	0.428376	-2.23109	0.0256751	0.277007		Gstt1	19403.2	-0.0959652	0.140523	-0.682916	0.49466	0.789272
Chst3	11.0174	-0.610402	0.690351	-0.884191	0.376593	0.827656		Gstt2	2207.24	0.380924	0.202018	1.88559	0.05935	0.313634
Psap	37367.5	0.00984955	0.144963	0.0679454	0.945829	0.99303		Mif	6193.94	0.433371	0.122916	3.52575	0.000422292	0.0173823
Vsir	671.506	0.00180788	0.17149	0.0105422	0.991589	0.99853		Derl3	221.815	1.04171	0.69772	1.49303	0.135431	0.46214
Slc29a3	375.706	-0.19836	0.155579	-1.27498	0.202317	0.683627		Smarcb1	1047.96	0.0712498	0.130468	0.546112	0.584989	0.839838
Unc5b	481.295	0.618045	0.321716	1.92109	0.0547208	0.416061		Mmp11	40.1743	-0.218387	0.350149	-0.623699	0.532825	0.809846
Pcbd1	16093.6	-0.0286479	0.135011	-0.212189	0.83196	0.972421		Chchd10	20106.4	0.364778	0.141104	2.58518	0.0097329	0.123868
Sgpl1	6987.45	-0.0997225	0.204582	-0.487446	0.625942	0.934915		Zfp280b	656.108	-0.104908	0.190125	-0.551783	0.581097	0.837504
Adamts14	107.437	0.662741	0.336185	1.97136	0.0486826	0.391285		Prmt2	72.9509	-0.0469072	0.264578	-0.177291	0.85928	0.958687
Prf1	16.2848	0.609441	0.485314	1.25577	0.209201	0.693549		Dip2a	370.179	-0.0662049	0.162763	-0.406756	0.684187	0.891638
Pald1	756.577	0.075866	0.109062	0.69562	0.486667	0.889517		Pcnt	750.8	-0.160531	0.149683	-1.07247	0.283507	0.634512
Nodal	16.8055	0.0335656	0.509466	0.0658839	0.94747	0.99317		Ybey	229.754	0.0688326	0.143847	0.478512	0.632286	0.865481
Eif4ebp2	19104.9	-0.124795	0.164625	-0.758058	0.448416	0.868451		Mcm3ap	1350.31	-0.0971797	0.106984	-0.908357	0.36369	0.699285
Lrrc20	420.322	0.441646	0.119822	3.68584	0.000227952	0.0148856		Lss	4015.8	-0.657961	0.237264	-2.77312	0.00555218	0.092758
Ppa1	7229.51	-0.00414837	0.208272	-0.0199181	0.984109	0.997777		Ftcd	18767.1	-0.104017	0.105986	-0.981429	0.326381	0.671254
Sar1a	6284.01	0.0462097	0.0916954	0.503948	0.614298	0.9331		Col6a2	376.014	-0.625907	0.185605	-3.37225	0.000745556	0.0259091
Tysnd1	2587.36	-0.0103335	0.0982792	-0.105144	0.916261	0.988861		Col6a1	621.019	-0.579047	0.2162	-2.67829	0.00739989	0.106698
Aifm2	1536.47	0.137098	0.15202	0.901839	0.367142	0.824337		Pcbp3	81.8454	0.808605	0.29152	2.77375	0.00554138	0.092758
Col13a1	372.346	-0.0314679	0.328184	-0.095885	0.923612	0.990617		Slc19a1	447.195	0.345906	0.244408	1.41528	0.156986	0.492007
Tspan15	275.706	-0.0531454	0.234095	-0.227025	0.820404	0.971834		Col18a1	64854	0.0784357	0.0935257	0.838654	0.401664	0.725882
Hk1	363.519	-0.0340065	0.170485	-0.199469	0.841896	0.973708		Pofut2	1115.41	0.067158	0.0877223	0.765575	0.443929	0.754656
Hkdc1	30.8203	0.312361	0.32413	0.963692	0.3352	0.804858		Adarb1	640.576	0.119872	0.171181	0.700268	0.48376	0.781801
Supv3l1	1009.77	-0.0424308	0.104497	-0.40605	0.684706	0.952154		Fam207a	1989.22	0.0154612	0.0977512	0.158169	0.874323	0.963399
Vps26a	3055.17	0.0590485	0.0832911	0.708941	0.478361	0.883951		Pttg1ip	14695	-0.0335387	0.0820577	-0.40872	0.682745	0.891362
Srgn	647.913	0.0503191	0.155004	0.32463	0.745461	0.963831		Sumo3	5980.29	-0.0399026	0.0974145	-0.409616	0.682087	0.891362
Ddx21	3222.57	0.167363	0.197111	0.849079	0.395838	0.840329		Ube2g2	3693.25	0.0694692	0.106553	0.651972	0.514419	0.800257
Ddx50	4505.54	0.0482615	0.136894	0.352546	0.724429	0.960649		Lrrc3	8331.39	-0.0848709	0.133838	-0.63413	0.525996	0.805363
Stox1	10.4733	0.0462987	0.714167	0.064829	0.94831	0.993209		Trpm2	638.757	-0.356078	0.286757	-1.24174	0.214332	0.568409
Ccar1	2510.91	0.0284776	0.107087	0.265929	0.790294	0.970048		Pfkl	3631.96	0.222136	0.147971	1.50122	0.1333	0.458474
Tet1	12.0895	-0.550245	0.569094	-0.966879	0.333605	0.803353		Icosl	61.4989	0.147626	0.275637	0.535582	0.592247	0.844484
Slc25a16	5087.76	-0.0552588	0.0905366	-0.610347	0.541632	0.910852		Pwp2	818.275	-0.0114457	0.0978261	-0.117	0.90686	0.973393
Dna2	462.921	-0.277602	0.18653	-1.48824	0.136687	0.591581		Trappc10	2056.29	-0.0261745	0.098277	-0.266334	0.789982	0.937115
Rufy2	218.326	-0.168949	0.204066	-0.827913	0.40772	0.848127		Agpat3	20478.5	0.202694	0.0982417	2.06322	0.0390916	0.254707
Hnrnph3	1144.76	-0.0854197	0.188188	-0.453907	0.649896	0.942591		Rrp1	4109.53	0.257924	0.0903319	2.8553	0.00429964	0.0791532
Pbld2	10175.5	0.119763	0.23126	0.517871	0.604548	0.932631		Cstb	1969.5	0.0552392	0.18466	0.29914	0.764834	0.92744
Pbld1	12072.7	-0.00218672	0.20036	-0.0109139	0.991292	0.998501		Pdxk	2766.11	-0.244486	0.124891	-1.9576	0.050277	0.289093
Mypn	8.07959	0.267143	0.697468	0.383018	0.701706	0.955015		Ilvbl	1463.75	-3.45963e-05	0.170364	-0.000203073	0.999838	0.999935
Herc4	3138.45	-0.125799	0.126128	-0.997392	0.318574	0.79312		Syde1	240.116	-0.249525	0.156306	-1.59639	0.110402	0.420046
Sirt1	905.803	-0.117795	0.13988	-0.842118	0.399722	0.842403		2610008E11Rik	453.369	-0.260063	0.147207	-1.76664	0.077288	0.357464
Dnajc12	864.399	0.538974	0.215889	2.49654	0.0125412	0.190585		Plpp2	1455.32	0.429702	0.134088	3.20463	0.00135236	0.0373663
Reep3	9272.6	0.0119724	0.121421	0.0986028	0.921454	0.990428		Mier2	404.353	0.15985	0.157393	1.01561	0.309815	0.654775
Jmjd1c	2561.88	-0.244904	0.153349	-1.59703	0.110259	0.545815		Shc2	92.9953	0.603405	0.413285	1.46002	0.144284	0.475551
Nrbf2	392.914	-0.292865	0.179025	-1.63589	0.101863	0.529273		Tpgs1	823.417	0.0664952	0.121995	0.545063	0.58571	0.840344
Arid5b	4862.8	0.0764358	0.509965	0.149885	0.880856	0.982103		Cdc34	3793.88	0.121103	0.13472	0.898925	0.368693	0.702954
Tmem26	350.137	-0.249071	0.379112	-0.656986	0.51119	0.897525		Gzmm	18.0936	0.652176	0.397695	1.63989	0.101028	0.404346
Rhobtb1	4844.86	-0.602736	0.146121	-4.1249	3.709e-05	0.00407256		Bsg	19869.2	-0.0786002	0.165736	-0.47425	0.635322	0.86661
A930033H14Rik	60.2675	0.410122	0.353045	1.16167	0.24537	0.730023		Hcn2	27.9066	0.314787	0.359882	0.874695	0.38174	0.712973
Cdk1	141.767	0.892157	0.497096	1.79474	0.0726954	0.469544		Polrmt	1095.6	0.0763003	0.0912068	0.836564	0.402838	0.726765
Ank3	734.747	-0.274097	0.244812	-1.11962	0.262874	0.74488		Rnf126	1171.88	0.306512	0.0971884	3.1538	0.00161162	0.0424393
Ccdc6	1962.79	0.165456	0.125729	1.31598	0.188181	0.669723		Fstl3	20.8149	-0.166591	0.476122	-0.349892	0.72642	0.911536
Slc16a9	348.026	-0.0256353	0.195858	-0.130887	0.895865	0.984283		Palm	201.047	-0.30528	0.245652	-1.24274	0.213965	0.567792
Fam13c	30.179	0.0678652	0.320812	0.211542	0.832464	0.972421		Misp	31.0239	0.357783	0.497641	0.718958	0.472167	0.773022
Bicc1	452.676	0.182999	0.186177	0.982929	0.325643	0.797054		Ptbp1	6800.65	0.147343	0.0717825	2.05263	0.0401086	0.258169
Tfam	3061.15	-0.0221204	0.0751387	-0.294394	0.768457	0.969472		Prtn3	23.1706	-1.5427	0.871473	-1.77022	0.0766911	0.355868
Ube2d1	425.85	0.129663	0.130652	0.992434	0.320986	0.794614		Elane	14.3146	-3.67619	1.82285	-2.01673	0.0437241	0.269965
Cisd1	6626.77	-0.325514	0.189327	-1.71933	0.0855548	0.494978		Cfd	39.6401	-5.62758	1.42107	-3.96011	7.49153e-05	0.00498873
Ipmk	4361.8	-0.291818	0.205793	-1.41802	0.156186	0.622463		Med16	927.058	0.0870505	0.122575	0.71018	0.477593	0.777855
Zwint	3803.93	-0.0624512	0.163041	-0.383039	0.701691	0.955015		R3hdm4	2423.65	0.239522	0.0904952	2.6468	0.00812583	0.111974
Pcdh15	9.37416	0.172094	0.636839	0.270232	0.786982	0.970048		Kiss1r	38.6049	0.0630876	0.363262	0.17367	0.862125	0.959678
Gnaz	9.00084	-0.243028	0.781005	-0.311173	0.755669	0.965672		Arid3a	150.554	-0.0102651	0.211129	-0.0486199	0.961222	0.988102
Rab36	39.4912	-0.0379345	0.481154	-0.0788407	0.937159	0.992115		Wdr18	3177.27	0.0295458	0.102488	0.288285	0.773128	0.930406
Bcr	2329.9	-0.154334	0.183428	-0.841386	0.400132	0.843007		Grin3b	35.3284	0.263445	0.491289	0.536233	0.591798	0.844127
Specc1l	1571.56	-0.0322578	0.135681	-0.237747	0.812077	0.971834		Tmem259	5778.85	0.200196	0.087618	2.28487	0.0223203	0.192469
Adora2a	130.965	-0.109322	0.223386	-0.489384	0.62457	0.934643		Cnn2	543.039	-0.317118	0.199082	-1.59291	0.111181	0.421495
Upb1	13725.2	-0.0662181	0.15819	-0.4186	0.675509	0.950103		Abca7	561.645	-0.0295492	0.187717	-0.157414	0.874919	0.963638
Gucd1	14367.7	-0.161979	0.130588	-1.24038	0.214834	0.701217		Polr2e	1562.43	0.3441	0.141175	2.43741	0.014793	0.155113
Snrpd3	3245.81	-0.0132263	0.140503	-0.0941357	0.925001	0.991091		Gpx4	13782.7	0.0731858	0.165494	0.442226	0.658326	0.878225
Lrrc75b	9.18374	0.512008	0.560994	0.91268	0.361411	0.822479		Sbno2	1290.7	-0.0549536	0.142999	-0.384295	0.70076	0.899845
Ggt1	4.06969	1.19275	1.12218	1.06289	0.287832	0.770554		Stk11	4556.93	0.229738	0.0802524	2.8627	0.0042005	0.0779893
Ggt5	175.431	-0.257989	0.236957	-1.08876	0.27626	0.761141		Cbarp	81.2373	0.416358	0.209771	1.98483	0.0471638	0.281765
Susd2	183.696	-0.0471959	0.214958	-0.219558	0.826215	0.971834		Atp5d	13216.3	0.0389603	0.138019	0.282283	0.777727	0.932908
Cabin1	907.787	0.21355	0.113049	1.88901	0.0588908	0.42831		Midn	2441.92	0.00930276	0.137509	0.067652	0.946063	0.984522
Ddt	15351.5	-0.205036	0.201244	-1.01884	0.308278	0.786085		Cirbp	708.132	0.359102	0.135435	2.65148	0.00801399	0.111277
Gstt3	2506.98	-1.00084	0.277756	-3.60332	0.000314183	0.0182467		Ndufs7	3872.11	0.0802122	0.106711	0.75168	0.452244	0.760266
Gstt1	19712.4	-0.128923	0.155496	-0.829108	0.407043	0.847495		Gamt	8931.71	0.0958026	0.234742	0.408119	0.683187	0.891362
Gstt2	2608.1	0.678741	0.279033	2.43248	0.0149959	0.211648		Dazap1	2117.83	0.326374	0.104324	3.12847	0.00175717	0.0450592
Mif	6344.16	0.374998	0.16169	2.31923	0.0203825	0.247059		Rps15	16191.1	0.460354	0.147268	3.12595	0.0017723	0.045174
Derl3	268.152	1.28909	0.936757	1.37612	0.168785	0.643097		2310011J03Rik	937.755	0.293984	0.104332	2.81778	0.00483568	0.0857115
Smarcb1	1137.16	0.205228	0.142819	1.43698	0.150724	0.614751		Pcsk4	293.08	0.608364	0.308679	1.97086	0.0487396	0.284727
Mmp11	61.8057	0.847794	0.279882	3.02911	0.00245273	0.0737182		Reep6	30021.5	0.276695	0.156183	1.77161	0.0764599	0.355649
Chchd10	22142.7	0.495639	0.176939	2.80119	0.00509152	0.118988		Adamtsl5	95.3431	1.2628	0.267801	4.71545	2.41181e-06	0.000464785
Vpreb3	10.2761	0.828491	0.513496	1.61343	0.106651	0.538006		Plk5	70.6695	0.0765414	0.320871	0.238542	0.811461	0.943977
Zfp280b	643.187	-0.248403	0.162316	-1.53037	0.125924	0.575475		Mex3d	162.72	0.173662	0.23539	0.737761	0.460659	0.765738
Prmt2	77.8266	0.0574063	0.256746	0.223592	0.823075	0.971834		Mbd3	3840.96	0.176473	0.105296	1.67597	0.0937449	0.389507
Dip2a	370.33	-0.150382	0.153085	-0.982344	0.32593	0.797419		Uqcr11	8165.75	-0.251454	0.170194	-1.47745	0.139554	0.468597
Pcnt	797.669	-0.053305	0.16412	-0.324792	0.745338	0.963831		Tcf3	818.392	-0.0480858	0.136273	-0.352864	0.724191	0.910086
Ybey	239.274	0.0898164	0.119391	0.752287	0.451879	0.868968		Rexo1	1328.79	0.13603	0.131487	1.03456	0.300876	0.647519
Mcm3ap	1430.1	-0.00777558	0.0911584	-0.0852975	0.932025	0.99153		Klf16	456.863	0.234916	0.19567	1.20057	0.229918	0.585294
Lss	3945.83	-0.746267	0.467547	-1.59613	0.110459	0.546409		Abhd17a	2855.16	0.172825	0.143099	1.20773	0.227152	0.581716
Ftcd	20041.1	0.0111003	0.0961747	0.115419	0.908113	0.987708		Adat3	51.1807	0.14537	0.285698	0.508822	0.610877	0.854663
Col6a2	421.385	-0.259964	0.188535	-1.37886	0.167937	0.6419		Scamp4	1570.9	0.177034	0.113598	1.55843	0.119132	0.437322
Col6a1	729.371	-0.0818244	0.213345	-0.383531	0.701326	0.955015		Csnk1g2	3543.37	0.0765818	0.0925752	0.827239	0.408102	0.731489
Pcbp3	89.7227	0.876609	0.271981	3.22306	0.00126831	0.0487603		Btbd2	1199.26	0.118691	0.0981139	1.20973	0.226384	0.580871
Slc19a1	437.244	0.16907	0.211093	0.800929	0.423173	0.856385		Mknk2	10070.6	-0.368949	0.25996	-1.41925	0.155825	0.490944
Col18a1	65761.3	0.0230045	0.13974	0.164623	0.869241	0.979008		Mob3a	398.434	-0.143698	0.157519	-0.912256	0.361634	0.697864
Pofut2	1139.54	0.0339885	0.0850926	0.399429	0.689577	0.952154		Izumo4	140.292	-0.721343	0.262344	-2.7496	0.00596676	0.0955823
Adarb1	709.918	0.301028	0.163258	1.84388	0.0652001	0.449515		Ap3d1	4625.09	0.122965	0.0822464	1.49508	0.134893	0.461332
Fam207a	1936.05	-0.156112	0.146984	-1.06211	0.288188	0.770554		Dot1l	1313.64	0.0415421	0.180859	0.229693	0.81833	0.945536
Pttg1ip	14925.1	-0.0735982	0.113514	-0.648365	0.516749	0.900484		Plekhj1	921.606	0.217598	0.110394	1.97109	0.0487132	0.284727
Sumo3	6389.62	0.0667439	0.150555	0.443319	0.657535	0.944716		Sf3a2	730.648	0.337143	0.100534	3.35352	0.000797912	0.0273348
Ube2g2	3824.55	0.0739316	0.137067	0.539382	0.589623	0.928275		Oaz1	13561.1	-0.0455661	0.0917555	-0.496603	0.619469	0.859405
Tspear	5.6349	-1.21099	0.755368	-1.60318	0.108895	0.542407		Lsm7	297.856	-0.0617866	0.178861	-0.345445	0.72976	0.912817
Lrrc3	7893.75	-0.338249	0.193098	-1.7517	0.0798262	0.483778		Sppl2b	653.644	0.0416195	0.128424	0.324079	0.745878	0.920603
Trpm2	688.326	-0.171675	0.273549	-0.627584	0.530276	0.906893		Timm13	3529.71	0.0587973	0.151524	0.38804	0.697986	0.898733
Pfkl	3573.57	0.0707119	0.136262	0.51894	0.603803	0.932631		Lmnb2	563.586	0.0787566	0.156213	0.504161	0.614148	0.856782
Icosl	60.3375	-0.00417442	0.285846	-0.0146037	0.988348	0.998205		Gadd45b	359.915	0.633563	0.298411	2.12313	0.0337432	0.23751
Pwp2	847.69	0.00485596	0.117724	0.0412487	0.967098	0.996476		Gng7	22.5755	-0.478312	0.360036	-1.32851	0.184009	0.530705
Trappc10	2122.82	-0.0195532	0.0919179	-0.212724	0.831542	0.972421		Slc39a3	634.388	0.125428	0.117859	1.06422	0.287229	0.636403
Agpat3	22299.2	0.326351	0.132396	2.46497	0.0137025	0.200872		Sgta	3664.26	0.119049	0.103101	1.15468	0.24822	0.602005
Rrp1	4169.58	0.188588	0.0863705	2.18347	0.0290011	0.293626		Thop1	425.126	0.282626	0.154078	1.83431	0.0666085	0.334727
Cstb	2057.78	0.0874726	0.164343	0.532257	0.594548	0.930229		Creb3l3	15732	0.0358845	0.118463	0.302917	0.761953	0.925557
Pdxk	2794.29	-0.278834	0.144669	-1.92739	0.0539311	0.41258		Map2k2	6437.02	0.153276	0.107726	1.42284	0.154783	0.489106
Ilvbl	1628.31	0.212309	0.232921	0.911507	0.362028	0.822479		Zbtb7a	2819.06	-0.0988109	0.185472	-0.532754	0.594204	0.84592
Syde1	257.168	-0.102423	0.140064	-0.731262	0.464619	0.876919		Pias4	561.467	-0.0387383	0.11633	-0.333003	0.739132	0.917262
2610008E11Rik	522.832	0.101128	0.130958	0.772222	0.439983	0.863499		Eef2	107722	0.328503	0.0981543	3.3468	0.000817508	0.027556
Plpp2	1552.26	0.473662	0.124989	3.78962	0.000150878	0.0113767		Dapk3	1119.43	0.0532742	0.103667	0.513899	0.607322	0.852766
Mier2	427.019	0.207104	0.160594	1.28962	0.197184	0.680828		Zfr2	22.3966	-0.169196	0.425263	-0.397862	0.690732	0.89501
C2cd4c	4.40941	1.56788	1.05609	1.4846	0.137649	0.593002		Matk	17.9395	-0.265831	0.414952	-0.640631	0.521763	0.803534
Shc2	128.614	1.20558	0.518274	2.32614	0.0200112	0.246261		Mrpl54	1031.46	0.112276	0.179842	0.624304	0.532428	0.809723
Tpgs1	795.266	-0.130864	0.13328	-0.981873	0.326162	0.797419		Apba3	2250.12	0.187418	0.109153	1.71703	0.0859745	0.376683
Cdc34	3763.05	-0.000635758	0.13431	-0.0047335	0.996223	0.999147		Tjp3	2669.88	-0.136613	0.141024	-0.968717	0.332686	0.676093
Gzmm	15.3816	0.107297	0.43431	0.247052	0.804868	0.971307		Pip5k1c	1822.77	-0.0434456	0.132039	-0.329035	0.74213	0.918473
Bsg	21676.6	0.0935671	0.159491	0.58666	0.557432	0.917096		Cactin	784.032	0.037311	0.10461	0.356666	0.721342	0.909519
Hcn2	31.9352	0.538742	0.340444	1.58247	0.113543	0.553161		Tbxa2r	44.5562	-0.415194	0.317475	-1.3078	0.190941	0.540164
Polrmt	1138	0.0881319	0.127505	0.691201	0.489439	0.889959		Gipc3	26.396	-0.160592	0.4211	-0.381364	0.702933	0.900908
Rnf126	1196.82	0.250221	0.105955	2.36157	0.0181977	0.232114		Hmg20b	1677.71	0.336066	0.0880709	3.81586	0.00013571	0.00763759
Fstl3	27.6191	0.540228	0.390489	1.38347	0.166521	0.639201		Mfsd12	937.169	-0.0800218	0.134036	-0.597017	0.550496	0.819317
Palm	246.107	0.230292	0.311436	0.739453	0.459632	0.874331		Fzr1	747.706	0.0266417	0.0961339	0.277131	0.781679	0.933997
Misp	38.5698	0.774798	0.443208	1.74816	0.0804362	0.485578		Dohh	1249.07	0.0881313	0.119638	0.736648	0.461337	0.765896
Ptbp1	6489.61	-0.0896522	0.0886067	-1.0118	0.311634	0.786751		Smim24	40.2581	-0.0645991	0.309436	-0.208764	0.834632	0.948585
Plppr3	10.6501	0.32657	0.524968	0.622076	0.533892	0.908628		Nfic	6486.15	0.0339316	0.185447	0.182972	0.85482	0.957631
Prtn3	53.8636	1.13376	1.22887	0.922605	0.356213	0.818001		Ncln	3664.44	0.196115	0.080833	2.42618	0.0152588	0.157953
Elane	14.6838	-2.50687	1.0404	-2.40952	0.0159734	0.219321		S1pr4	27.2655	-0.429909	0.377062	-1.14016	0.254221	0.607409
Cfd	38.0115	-4.27486	1.27296	-3.35821	0.000784491	0.0355705		Gna15	29.8016	-0.606773	0.374324	-1.62098	0.105021	0.411636
Med16	1018.64	0.251915	0.142976	1.76194	0.0780792	0.480627		Gna11	3737.98	0.0624432	0.0981019	0.636514	0.524441	0.804911
R3hdm4	2482.52	0.197422	0.0948674	2.08103	0.0374309	0.342857		Tle2	439.933	-0.0548382	0.235647	-0.232713	0.815984	0.945057
Kiss1r	42.4015	0.225968	0.326525	0.692039	0.488913	0.889957		Tle6	195.883	0.440423	0.272198	1.61802	0.105658	0.412852
Arid3a	163.97	0.143917	0.226674	0.634907	0.525489	0.90535		BC025920	33.6821	0.505243	0.346556	1.4579	0.144868	0.476364
Wdr18	3207.46	-0.0342572	0.088501	-0.387083	0.698695	0.954342		Sirt6	154.988	0.112886	0.231519	0.487586	0.625843	0.862976
Grin3b	33.0501	-0.0315158	0.431488	-0.0730398	0.941774	0.992614		Ankrd24	225.365	0.229541	0.209001	1.09828	0.272084	0.622359
Tmem259	5734.2	0.0734466	0.0939595	0.781684	0.4344	0.860851		Gm10778	13.7123	-0.104971	0.481997	-0.217782	0.827599	0.946963
Cnn2	589.213	-0.118026	0.196394	-0.600966	0.547863	0.912435		Zfp433	28.991	-0.554024	0.386007	-1.43527	0.15121	0.486204
Abca7	599.721	0.0737376	0.206175	0.357646	0.720608	0.960408		Gm32687	46.1514	0.0634933	0.300203	0.211501	0.832496	0.94785
Polr2e	1608.81	0.306644	0.109331	2.80472	0.00503606	0.118704		Zfp873	188.593	-0.283849	0.176942	-1.60419	0.108672	0.416985
Gpx4	14674.8	0.155783	0.160699	0.969409	0.332341	0.80237		BC024063	43.4149	-0.142558	0.306888	-0.464529	0.642268	0.869877
Sbno2	1366.23	0.0276794	0.138558	0.199767	0.841663	0.973708		AU041133	160.411	0.0372365	0.213371	0.174515	0.86146	0.959222
Stk11	4438.3	0.0486821	0.0850588	0.572335	0.567095	0.921257		Zfp938	262.411	-0.246952	0.165011	-1.49658	0.134503	0.460869
Cbarp	94.2869	0.666099	0.255531	2.60672	0.0091413	0.164592		Gm4924	105.493	0.0174445	0.185076	0.0942557	0.924906	0.977797
Atp5d	13370.1	-0.019156	0.138674	-0.138137	0.890132	0.983726		1190007I07Rik	449.768	-0.0505443	0.138511	-0.364911	0.715178	0.907461
Midn	2528.61	0.0208022	0.136321	0.152597	0.878716	0.981778		Tdg	613.528	0.123519	0.119794	1.03109	0.302499	0.648671
Cirbp	785.328	0.507267	0.146339	3.46638	0.000527511	0.0258974		Hcfc2	991.007	0.057189	0.114713	0.498538	0.618105	0.858725
Efna2	11.2745	0.713532	0.584958	1.2198	0.222541	0.709274		Nfyb	2130.35	-0.185634	0.133887	-1.3865	0.165594	0.505646
Ndufs7	3815.59	-0.0583819	0.135486	-0.430907	0.666536	0.947279		Txnrd1	10316.5	0.0577326	0.123931	0.465843	0.641328	0.869532
Gamt	8780.57	-0.0511148	0.242661	-0.210642	0.833166	0.97255		Chst11	27.687	-0.182995	0.47915	-0.381917	0.702523	0.900836
Dazap1	2024.9	0.0900291	0.153778	0.585449	0.558246	0.917618		Slc41a2	3737.13	-0.0382654	0.123316	-0.310304	0.75633	0.924321
Rps15	17171.2	0.486351	0.117753	4.13027	3.62335e-05	0.00402044		D10Wsu102e	1217.37	0.251756	0.108991	2.30988	0.0208946	0.187154
Apc2	12.8054	-0.0153687	0.491688	-0.0312571	0.975064	0.997519		Aldh1l2	909.358	1.98026	0.646455	3.06327	0.00218936	0.0514721
2310011J03Rik	998.778	0.349512	0.104368	3.34885	0.000811484	0.0361038		Appl2	1363.34	0.105422	0.108012	0.976028	0.329051	0.67418
Pcsk4	279.773	0.359501	0.198449	1.81156	0.0700545	0.462195		Nuak1	291.13	0.0420627	0.202333	0.207889	0.835316	0.948775
Reep6	31226.6	0.273026	0.16529	1.6518	0.0985759	0.520249		Ckap4	227.318	-0.198727	0.19154	-1.03752	0.299493	0.646472
Adamtsl5	88.4593	0.94326	0.308197	3.06057	0.00220917	0.0690833		Tcp11l2	2126.22	0.126771	0.11628	1.09022	0.275615	0.625051
Plk5	65.2409	-0.257973	0.278898	-0.924972	0.35498	0.817239		Polr3b	1132.03	-0.0567117	0.1024	-0.553827	0.579697	0.836811
Mex3d	169.162	0.176071	0.193888	0.908103	0.363824	0.822959		Rfx4	331.037	0.0526832	0.166	0.317369	0.750963	0.922405
Mbd3	4046.44	0.216832	0.13941	1.55536	0.11986	0.563965		Ric8b	953.735	0.0961871	0.140326	0.685455	0.493057	0.788036
Uqcr11	8263.73	-0.279356	0.172583	-1.61868	0.105517	0.534537		Tmem263	1087.06	0.390997	0.12076	3.23779	0.00120459	0.0348934
Tcf3	881.552	0.0832473	0.136087	0.61172	0.540723	0.910852		Mterf2	58.6496	-0.218725	0.509057	-0.429666	0.667438	0.883386
Rexo1	1328.92	0.0353578	0.139316	0.253796	0.799653	0.970048		Cry1	1542.66	0.157632	0.233176	0.676024	0.499026	0.791551
Klf16	453.668	0.107606	0.197787	0.544048	0.586408	0.926955		Btbd11	129.68	-0.574421	0.402566	-1.4269	0.153609	0.487976
Abhd17a	2933.87	0.145972	0.1241	1.17624	0.239498	0.727958		Pwp1	1131.94	0.0772487	0.0935861	0.825429	0.409128	0.732539
Adat3	47.9563	-0.15073	0.329466	-0.457499	0.647312	0.941784		Prdm4	591.212	0.092147	0.138627	0.66471	0.506236	0.795816
Scamp4	1592.93	0.113311	0.121103	0.935657	0.34945	0.814707		Rtcb	4140.42	0.0822158	0.072474	1.13442	0.256619	0.609832
Csnk1g2	3762.56	0.150327	0.101226	1.48507	0.137526	0.592856		Fbxo7	1051.07	0.00718107	0.080675	0.0890123	0.929072	0.979596
Btbd2	1225.47	0.0813531	0.103155	0.788651	0.430316	0.859643		Syn3	84.4265	-0.654768	0.37524	-1.74493	0.0809972	0.36545
Mknk2	9733.83	-0.540096	0.248607	-2.17249	0.0298191	0.297493		Timp3	2095.73	-0.394981	0.166493	-2.37236	0.0176749	0.170437
Mob3a	428.882	0.00110077	0.1613	0.00682432	0.994555	0.998579		Hsp90b1	70134.3	-0.0932132	0.118175	-0.788771	0.430246	0.745951
Izumo4	148.442	-0.523516	0.208134	-2.51528	0.0118937	0.185939		Ttc41	174.493	-0.206852	0.244899	-0.844641	0.398311	0.724249
Ap3d1	4595.67	0.00572268	0.107185	0.0533905	0.957421	0.994599		Nt5dc3	1279.51	0.0588686	0.143564	0.41005	0.681769	0.891362
Dot1l	1348.83	0.0247806	0.148886	0.16644	0.867811	0.979008		Stab2	3296.65	-0.533289	0.202854	-2.62893	0.00856551	0.114921
Plekhj1	885.333	-0.00150902	0.100815	-0.0149683	0.988057	0.998205		Pah	47052	-0.203887	0.127584	-1.59806	0.11003	0.419255
Sf3a2	734.75	0.238433	0.140842	1.69291	0.0904717	0.505858		Igf1	24074.8	-0.185036	0.10435	-1.77322	0.0761915	0.355159
Amh	5.37184	0.191551	0.972306	0.197007	0.843822	0.973708		Nup37	237.273	-0.00820406	0.125975	-0.0651246	0.948075	0.985052
Oaz1	14158.1	-0.00383155	0.166462	-0.0230176	0.981636	0.997519		Dram1	109.99	-0.618034	0.451125	-1.36998	0.170692	0.513246
Lsm7	331.377	0.160661	0.137508	1.16837	0.242656	0.7286		Gnptab	816.171	-0.189599	0.125804	-1.5071	0.131786	0.455486
Sppl2b	689.412	0.10115	0.143125	0.706725	0.479737	0.884661		Chpt1	14705.2	-0.238343	0.177376	-1.34372	0.179039	0.52487
Tmprss9	4.17131	0.261483	1.17161	0.223183	0.823393	0.971834		Arl1	5266.94	0.00639203	0.0783028	0.0816322	0.934939	0.980872
Timm13	3659.03	0.0681678	0.123789	0.550679	0.581853	0.925753		Utp20	1608.65	-0.0739752	0.149465	-0.494934	0.620647	0.85982
Lmnb2	591.384	0.11838	0.166094	0.712726	0.476015	0.882576		Gas2l3	213.44	-0.223583	0.203223	-1.10018	0.271252	0.621408
Gadd45b	441.356	0.970946	0.3484	2.78687	0.00532204	0.122405		Nr1h4	6375.95	0.00307642	0.151118	0.0203577	0.983758	0.994628
Gng7	22.2624	-0.57704	0.342798	-1.68332	0.0923127	0.507608		Slc17a8	6863.98	-0.237948	0.167832	-1.41778	0.156256	0.491197
Slc39a3	663.381	0.152242	0.103155	1.47586	0.139981	0.598035		Scyl2	2789.82	0.0462084	0.100077	0.46173	0.644275	0.870652
Sgta	3812.44	0.131999	0.0991833	1.33086	0.183235	0.661411		Actr6	753.635	-0.46668	0.169303	-2.75647	0.00584285	0.0949893
Thop1	422.001	0.153169	0.194153	0.788909	0.430165	0.859643		Uhrf1bp1l	3232.21	-0.0466354	0.0907233	-0.51404	0.607224	0.852766
Creb3l3	16278.2	0.042039	0.159563	0.263464	0.792193	0.970048		Apaf1	293.737	-0.023893	0.183361	-0.130306	0.896324	0.970396
Map2k2	6690.7	0.159584	0.138713	1.15046	0.249954	0.734519		Ikbip	268.276	0.2422	0.136532	1.77394	0.0760724	0.355159
Zbtb7a	2935.67	-0.0579412	0.199882	-0.289877	0.77191	0.969801		Slc25a3	17066.8	0.0562694	0.117088	0.480575	0.630819	0.864588
Pias4	563.929	-0.112019	0.123879	-0.904262	0.365857	0.823344		Tmpo	2662.89	0.163057	0.103683	1.57265	0.1158	0.431285
Eef2	112021	0.317871	0.154046	2.06348	0.0390671	0.350091		Nedd1	1253.09	-0.163485	0.0956261	-1.70962	0.0873353	0.378256
Dapk3	1090.92	-0.116335	0.0997805	-1.16591	0.243653	0.7286		Cfap54	22.9766	0.325184	0.397872	0.817307	0.413753	0.734811
Zfr2	24.4785	0.0306113	0.463584	0.0660318	0.947353	0.99317		Cdk17	1468.43	0.18328	0.111334	1.64622	0.0997184	0.401748
Matk	22.8049	0.364615	0.395869	0.921051	0.357024	0.818213		Elk3	713.867	0.018296	0.173984	0.10516	0.916249	0.975864
Mrpl54	1118.72	0.239115	0.167726	1.42563	0.153976	0.618765		Lta4h	2363	0.0435065	0.0847244	0.513506	0.607597	0.852795
Apba3	2188.12	0.00438496	0.122042	0.0359301	0.971338	0.996567		Hal	10885.9	-0.269359	0.216189	-1.24595	0.212784	0.566347
Tjp3	2517.73	-0.402995	0.228275	-1.7654	0.0774973	0.480136		Amdhd1	10523.1	0.151162	0.0881684	1.71447	0.0864431	0.376975
Pip5k1c	2005.36	0.145019	0.147869	0.98073	0.326726	0.797988		Snrpf	618.734	-0.066979	0.138417	-0.483894	0.628461	0.863605
Cactin	821.041	0.0770596	0.104248	0.739194	0.459789	0.874331		Ntn4	480.953	-0.570357	0.276975	-2.05924	0.0394715	0.255798
Tbxa2r	56.5273	0.247453	0.331277	0.746967	0.455083	0.871105		Metap2	4303.9	0.0748297	0.0768953	0.973138	0.330485	0.674925
Gipc3	29.2955	0.0680723	0.389713	0.174673	0.861337	0.977753		Vezt	1175.44	0.149597	0.125769	1.18946	0.234259	0.588608
Hmg20b	1596.04	0.0853266	0.0922428	0.925022	0.354954	0.817239		Fgd6	4177.48	-0.11325	0.161806	-0.699908	0.483985	0.781801
Mfsd12	946.438	-0.131902	0.140292	-0.940193	0.347119	0.813438		Nr2c1	1033.84	-0.225834	0.131728	-1.7144	0.0864561	0.376975
Fzr1	782.955	0.0679179	0.0981771	0.691789	0.48907	0.889957		Ndufa12	2193.93	0.00834146	0.150858	0.0552935	0.955905	0.986824
Dohh	1245.94	-0.0154507	0.109392	-0.141241	0.88768	0.983726		Tmcc3	1097.08	-0.171923	0.188594	-0.911608	0.361975	0.698229
Smim24	36.9862	-0.418748	0.279984	-1.49561	0.134755	0.590368		Cep83	489.477	0.0498277	0.111314	0.447633	0.654418	0.875613
Nfic	6680.99	0.0283295	0.180946	0.156563	0.875589	0.980901		Plxnc1	1442.33	-0.306483	0.260016	-1.17871	0.238515	0.594024
Ncln	3620.18	0.0573388	0.0816788	0.702003	0.482677	0.885569		Cradd	761.54	0.0343049	0.0990864	0.346212	0.729183	0.912817
S1pr4	25.2311	-0.766639	0.375352	-2.04245	0.0411064	0.360721		Socs2	723.738	0.672631	0.645364	1.04225	0.297296	0.643736
Gna15	39.2954	0.22036	0.311853	0.706615	0.479806	0.884661		Mrpl42	2409.97	0.0340918	0.153374	0.222279	0.824096	0.946946
Gna11	3833.81	0.0411619	0.0897671	0.458541	0.646564	0.941058		Ube2n	2416.54	0.0879146	0.100277	0.876717	0.380641	0.712193
Tle2	455.235	-0.0384292	0.298794	-0.128614	0.897663	0.985081		Nudt4	17479.5	0.355322	0.126349	2.81222	0.00492006	0.0866735
Tle6	193.298	0.282727	0.265199	1.06609	0.286382	0.769451		Gm33543	102.496	-0.600999	0.380488	-1.57955	0.11421	0.427593
BC025920	38.1806	0.685422	0.31508	2.17539	0.0296011	0.296838		Eea1	3353.27	-0.0293975	0.13612	-0.215968	0.829013	0.947237
Sirt6	158.075	0.0718331	0.219172	0.327747	0.743103	0.963831		Btg1	5708.54	-0.0489233	0.156958	-0.311697	0.755271	0.923789
Ankrd24	236.313	0.251179	0.18818	1.33478	0.181948	0.659031		Dcn	11062.2	-0.399594	0.101679	-3.92996	8.49592e-05	0.00540547
Gm10778	12.8667	-0.379612	0.443527	-0.855895	0.392056	0.838535		Lum	754.291	-0.282166	0.145232	-1.94286	0.052033	0.294006
Zfp433	33.2353	-0.140641	0.332775	-0.422631	0.672564	0.949762		Atp2b1	3116.09	0.0624343	0.121255	0.5149	0.606623	0.852435
Gm3055	10.9947	-0.0610304	0.521717	-0.11698	0.906876	0.98726		Poc1b	582.463	0.151509	0.146216	1.03619	0.300111	0.646531
Gm32687	42.5808	-0.2791	0.262764	-1.06217	0.288158	0.770554		Galnt4	1697.25	0.0960764	0.188105	0.510759	0.60952	0.853709
Zfp781	10.4426	0.819223	0.622598	1.31581	0.188237	0.669723		Dusp6	4398.65	0.344528	0.0997378	3.45434	0.000551641	0.0213451
Zfp873	199.132	-0.176892	0.197502	-0.89565	0.37044	0.8252		Kitl	226.356	-0.161561	0.244264	-0.661421	0.508343	0.797264
BC024063	53.0054	0.347711	0.259654	1.33913	0.180527	0.657125		Tmtc3	924.569	0.0204086	0.158478	0.128779	0.897533	0.970588
AU041133	187.512	0.371036	0.213168	1.74058	0.0817569	0.488122		Cep290	214.942	0.0493679	0.221604	0.222776	0.82371	0.946946
Zfp938	286.855	-0.0395903	0.126367	-0.313296	0.754056	0.965376		4930430F08Rik	466.484	0.0198408	0.146864	0.135096	0.892536	0.969633
Gm4924	111.303	0.0829753	0.190697	0.435116	0.663478	0.946795		Rassf9	33.0335	-0.239161	0.356324	-0.671191	0.502099	0.793508
1190007I07Rik	446.238	-0.158413	0.136518	-1.16038	0.245895	0.73067		Tmtc2	589.364	-0.0623224	0.134597	-0.463029	0.643344	0.870036
Tdg	593.112	-0.0743151	0.130122	-0.571118	0.56792	0.92152		Mettl25	191.508	-0.0759731	0.144607	-0.525375	0.599323	0.848386
Glt8d2	7.53042	-0.236368	0.686417	-0.344351	0.730582	0.961809		Ccdc59	569.39	0.144642	0.139799	1.03464	0.300837	0.647519
Hcfc2	943.243	-0.185694	0.0986153	-1.88301	0.059699	0.4309		Ppfia2	25.3128	0.131945	0.404094	0.326519	0.744032	0.919731
Nfyb	2234.51	-0.11173	0.195144	-0.572553	0.566948	0.921257		Acss3	1214.41	-0.436079	0.241087	-1.80881	0.0704812	0.34612
Txnrd1	10109	-0.0957641	0.106141	-0.902235	0.366932	0.824337		Lin7a	1745.41	-0.0400368	0.201832	-0.198367	0.842758	0.952189
Eid3	6.9924	-0.370692	0.764057	-0.485162	0.627561	0.935331		Ppp1r12a	1656.36	0.0759165	0.104038	0.7297	0.465573	0.769342
Chst11	28.9944	-0.118439	0.437804	-0.27053	0.786752	0.970048		Pawr	807.295	0.377387	0.115313	3.27272	0.0010652	0.032029
Slc41a2	4801.02	0.549395	0.230099	2.38764	0.0169568	0.225325		Syt1	302.725	0.133423	0.234055	0.570049	0.568644	0.828888
D10Wsu102e	1250.66	0.2164	0.13778	1.57062	0.11627	0.558533		Csrp2	1495.41	0.176097	0.140462	1.2537	0.209949	0.563127
Aldh1l2	969.642	1.91509	0.528707	3.62221	0.000292092	0.0174845		Zdhhc17	920.912	0.0206811	0.132854	0.155668	0.876295	0.964536
Appl2	1310.09	-0.108947	0.133964	-0.813255	0.416072	0.853258		Osbpl8	5221.7	0.22667	0.168368	1.34628	0.178213	0.524212
Nuak1	284.437	-0.120528	0.173469	-0.694812	0.487173	0.889609		Bbs10	213.457	-0.0875921	0.206883	-0.423389	0.672012	0.886083
Ckap4	225.901	-0.290495	0.179926	-1.61453	0.106413	0.537146		Nap1l1	3996.82	0.0645003	0.11872	0.5433	0.586923	0.841121
Tcp11l2	1899.54	-0.314576	0.170036	-1.85005	0.0643061	0.446641		Phlda1	2118.55	0.89968	0.604947	1.4872	0.136961	0.464659
Polr3b	1181.7	-0.0140441	0.0936876	-0.149904	0.880841	0.982103		Krr1	1490.46	0.13903	0.110574	1.25735	0.208628	0.561708
Rfx4	331.567	-0.0353672	0.266614	-0.132653	0.894468	0.984235		Glipr1	66.6042	0.0461563	0.338	0.136557	0.891381	0.969523
Ric8b	913.306	-0.129562	0.149485	-0.866724	0.386093	0.835774		Atxn7l3b	7100.78	-0.0486215	0.0647324	-0.751116	0.452583	0.760524
Tmem263	1052.36	0.187028	0.163903	1.14109	0.253833	0.738069		Trhde	208.854	-1.14001	0.337528	-3.37753	0.000731411	0.0255572
Mterf2	71.9486	0.303638	0.492149	0.616964	0.537258	0.910397		Tbc1d15	4544.12	0.265927	0.0914234	2.90874	0.00362886	0.0722901
Cry1	1300.21	-0.475227	0.204769	-2.3208	0.0202977	0.246681		Rab21	2277.07	-0.111939	0.118542	-0.944304	0.345014	0.685187
Btbd11	138.743	-0.371511	0.371108	-1.00109	0.316785	0.791563		Tmem19	9573.38	-0.196935	0.104801	-1.87913	0.0602263	0.316014
Pwp1	1158.79	0.0487621	0.142856	0.341337	0.73285	0.962002		Thap2	541.326	0.0591067	0.150518	0.392689	0.694549	0.89685
Prdm4	612.52	0.0954132	0.119246	0.800136	0.423632	0.856625		Zfc3h1	1783.79	-0.313836	0.21249	-1.47695	0.13969	0.468772
Rtcb	4264.77	0.0709844	0.0891947	0.795836	0.426127	0.857626		Lgr5	384.166	-0.0682769	0.319501	-0.213698	0.830782	0.947237
Fbxo7	1003.9	-0.222875	0.0915261	-2.4351	0.0148876	0.211084		Tspan8	140.027	-0.255943	0.372464	-0.68716	0.491982	0.786911
Syn3	92.4694	-0.360836	0.299241	-1.20584	0.22788	0.714638		Ptprb	5456.65	-0.442402	0.214844	-2.05918	0.0394771	0.255798
Timp3	2210.46	-0.271189	0.168797	-1.6066	0.108142	0.541155		Cnot2	2246.86	0.0663531	0.0765902	0.866339	0.386304	0.715953
Hsp90b1	71567	-0.113496	0.147647	-0.768694	0.442075	0.863915		Rab3ip	1525.15	0.160779	0.0876618	1.83408	0.0666422	0.334764
Ttc41	172.059	-0.321835	0.237929	-1.35265	0.176167	0.652109		Cct2	7214.29	0.148449	0.100821	1.4724	0.140913	0.470289
Nt5dc3	1310.24	0.0321311	0.161773	0.198618	0.842562	0.973708		Frs2	1399.5	0.0481477	0.145693	0.330472	0.741043	0.918131
Stab2	3454.21	-0.408886	0.180455	-2.26585	0.0234603	0.264399		Yeats4	1003.11	-0.0437775	0.143342	-0.305406	0.760057	0.925111
Pah	48757.2	-0.16413	0.125464	-1.30819	0.190809	0.67371		Lyz2	7271.67	-0.375055	0.288583	-1.29964	0.193723	0.543826
Igf1	25280.1	-0.107384	0.143223	-0.749766	0.453395	0.869948		Lyz1	71.9477	0.296081	0.484539	0.611058	0.541161	0.814574
Parpbp	19.7297	0.806073	0.581246	1.3868	0.165502	0.637637		Cpsf6	2331.1	0.121703	0.131991	0.92205	0.356503	0.693758
Nup37	248.601	0.0405571	0.183617	0.220879	0.825187	0.971834		Cpm	194.341	-0.200021	0.213911	-0.935068	0.349753	0.688187
Dram1	117.518	-0.411311	0.413615	-0.994428	0.320014	0.794234		Mdm2	2204.95	0.11599	0.101901	1.13826	0.255012	0.608107
Gnptab	832.933	-0.198908	0.108266	-1.83721	0.066179	0.452683		Slc35e3	1288.92	0.204262	0.160957	1.26904	0.204425	0.555276
Chpt1	13791.8	-0.520694	0.207815	-2.50556	0.0122258	0.188753		Nup107	263.308	-0.0952541	0.15894	-0.599311	0.548966	0.81832
Arl1	5317.17	-0.0556179	0.0778862	-0.714091	0.475171	0.882422		Rap1b	4207.39	0.0755108	0.132126	0.571505	0.567658	0.828833
Utp20	1681.01	-0.0257304	0.198107	-0.129882	0.89666	0.984604		Mdm1	49.398	0.0339346	0.277338	0.122359	0.902615	0.971958
Gas2l3	207.495	-0.383656	0.184301	-2.08167	0.0373723	0.34255		Dyrk2	3559.78	-0.0210898	0.159822	-0.131957	0.895018	0.970277
Nr1h4	6273.48	-0.135492	0.148617	-0.911688	0.361933	0.822479		Cand1	4239.77	-0.0442594	0.0756809	-0.584817	0.558671	0.824045
Slc17a8	5494.88	-1.15827	0.264968	-4.37138	1.23465e-05	0.0018517		Helb	886.141	0.044396	0.145214	0.305727	0.759812	0.925111
Scyl2	2875.7	0.0402982	0.0998234	0.403695	0.686437	0.952154		Tmbim4	2978.02	-0.019354	0.103094	-0.187731	0.851088	0.956535
Actr6	800.288	-0.310228	0.158344	-1.9592	0.0500894	0.394928		Llph	857.702	0.176609	0.10415	1.69572	0.0899397	0.384061
Uhrf1bp1l	3699.73	0.249646	0.179192	1.39317	0.163567	0.634555		Msrb3	915.446	-0.102083	0.179048	-0.57014	0.568582	0.828888
Apaf1	299.884	-0.0503016	0.198183	-0.253813	0.79964	0.970048		Lemd3	852.118	0.0831856	0.0864057	0.962732	0.335682	0.677931
Ikbip	286.201	0.305395	0.120576	2.5328	0.0113155	0.183414		Wif1	22.6684	-0.376735	1.45183	-0.25949	0.795257	0.939455
Slc25a3	16803.1	-0.0833477	0.0819009	-1.01766	0.308837	0.786219		Tbc1d30	514.971	-0.0899328	0.313643	-0.286736	0.774314	0.93112
Tmpo	2659.65	0.057675	0.15261	0.377925	0.705486	0.956784		Gns	8789.1	-0.0134152	0.101805	-0.131773	0.895164	0.970277
Nedd1	1271.23	-0.194434	0.117199	-1.65901	0.0971132	0.515136		Rassf3	9759.87	0.432796	0.155757	2.77866	0.00545844	0.0918331
Cfap54	22.3767	0.148986	0.432108	0.344789	0.730253	0.961809		Tbk1	1620.27	-0.0809808	0.0930461	-0.87033	0.38412	0.714821
Cdk17	1464.9	0.0730023	0.106933	0.682689	0.494803	0.891964		Xpot	8854.98	0.491419	0.108964	4.5099	6.48574e-06	0.00095921
Elk3	711.198	-0.0838707	0.134519	-0.623487	0.532964	0.908456		BC048403	255.647	0.157786	0.183152	0.861502	0.388962	0.718027
Lta4h	2331.9	-0.088337	0.0868955	-1.01659	0.309349	0.786387		Srgap1	51.1152	-0.242187	0.424891	-0.569998	0.568679	0.828888
Hal	12849.2	0.159317	0.506021	0.314843	0.752881	0.965313		Avpr1a	2399.66	-0.197513	0.304171	-0.64935	0.516112	0.800826
Amdhd1	11608.1	0.316217	0.193202	1.63672	0.10169	0.529273		Ppm1h	265	-0.566795	0.271851	-2.08494	0.0370745	0.248965
Ccdc38	9.39393	0.377813	0.486616	0.776409	0.437508	0.862197		Mon2	4627.15	0.0511054	0.113729	0.449361	0.653172	0.875015
Snrpf	635.158	-0.0718479	0.129067	-0.556673	0.577751	0.924554		Usp15	3641.33	0.110288	0.112472	0.980587	0.326797	0.67149
Ntn4	497.716	-0.481411	0.270759	-1.778	0.0754031	0.475582		Slc16a7	5730.36	0.0736066	0.208016	0.353851	0.72345	0.909797
Metap2	4394.89	0.0396821	0.0786801	0.504348	0.614017	0.9331		Lrig3	387.297	-0.361986	0.164122	-2.20559	0.0274124	0.214522
Vezt	1322.18	0.364609	0.147859	2.46593	0.013666	0.200872		Ctdsp2	3413.44	0.235123	0.131312	1.79057	0.0733623	0.350107
Fgd6	4325.03	-0.0882313	0.152671	-0.577918	0.563319	0.92004		Tsfm	819.749	0.0627761	0.131765	0.476425	0.633772	0.866106
Nr2c1	1052.54	-0.237595	0.137877	-1.72323	0.0848465	0.493839		Mettl1	778.415	0.361028	0.159446	2.26426	0.0235582	0.197509
Ndufa12	2124.58	-0.178333	0.152233	-1.17145	0.241419	0.7286		Cdk4	2036.7	0.143545	0.115569	1.24208	0.214207	0.568197
Tmcc3	1156.27	-0.0853356	0.182444	-0.467736	0.639973	0.939988		Tspan31	15188.8	-0.157491	0.14786	-1.06514	0.286813	0.636403
Cep83	488.544	-0.0478694	0.119132	-0.401818	0.687818	0.952154		Agap2	122.977	0.158403	0.217288	0.728998	0.466003	0.76984
Plxnc1	1580.16	-0.0832904	0.275623	-0.30219	0.762508	0.967685		Os9	11301.9	-0.0214126	0.0986677	-0.217017	0.828195	0.946963
Cradd	788.566	0.043227	0.108072	0.399982	0.68917	0.952154		B4galnt1	5848.15	0.0718547	0.0881608	0.815041	0.415049	0.735486
Socs2	774.125	0.698196	0.73348	0.951895	0.34115	0.809804		Slc26a10	191.559	0.323967	0.329448	0.983363	0.325429	0.670739
Mrpl42	2467.58	0.0110849	0.136815	0.0810209	0.935425	0.991573		Arhgef25	89.0981	-0.117509	0.227904	-0.515608	0.606128	0.852325
Ube2n	2507.12	0.0960721	0.0806236	1.19161	0.233413	0.721075		Dtx3	190.218	0.128603	0.168505	0.763202	0.445343	0.755746
Nudt4	18347	0.366369	0.176809	2.07212	0.0382546	0.346909		Pip4k2c	1966.5	0.0424326	0.0964734	0.439838	0.660055	0.879451
Gm33543	192.86	1.0685	0.424373	2.51782	0.0118082	0.185814		Kif5a	62.4678	-0.209646	0.328257	-0.638666	0.52304	0.804137
Eea1	3189.75	-0.271409	0.128249	-2.11626	0.0343223	0.325978		Dctn2	6583.42	0.11892	0.119516	0.99501	0.319731	0.665248
Btg1	5644.72	-0.168175	0.199601	-0.842557	0.399476	0.842403		Mbd6	1352.42	0.220659	0.125869	1.75308	0.0795879	0.362213
Dcn	12943	0.0367311	0.146915	0.250017	0.802574	0.970774		Ddit3	1000.75	0.795921	0.253763	3.13647	0.00170995	0.0443854
Lum	903.797	0.191446	0.156368	1.22433	0.220827	0.707973		Arhgap9	174.385	-0.291163	0.316472	-0.920028	0.357558	0.694318
Atp2b1	3134.33	-0.0150723	0.120042	-0.125558	0.900082	0.985669		Inhbe	3742.98	0.751233	0.261688	2.87072	0.00409541	0.076715
Poc1b	570.014	-0.0122093	0.172449	-0.0707991	0.943558	0.992614		Inhbc	6011.06	0.136685	0.174091	0.785138	0.432373	0.747702
Galnt4	1674.49	-0.0405246	0.184793	-0.219297	0.826418	0.971989		R3hdm2	4965.84	0.301936	0.0914182	3.30281	0.000957226	0.0298406
Dusp6	4562.24	0.325635	0.129647	2.5117	0.0120152	0.186556		Stac3	28.0328	0.326915	0.432962	0.755066	0.45021	0.759244
Csl	10.371	0.4314	0.715567	0.602879	0.546589	0.912435		Ndufa4l2	65.7781	0.163326	0.272623	0.599094	0.549111	0.81832
Kitl	228.881	-0.202095	0.206512	-0.978613	0.327771	0.798399		Shmt2	12912.6	0.281526	0.111583	2.52301	0.0116354	0.137666
Tmtc3	924.555	-0.0720102	0.137625	-0.523237	0.60081	0.932631		Lrp1	37159.6	-0.329356	0.148138	-2.2233	0.0261956	0.208651
Cep290	230.066	0.148602	0.232873	0.638126	0.523392	0.903794		Stat6	4256.05	-0.0063458	0.109853	-0.0577662	0.953935	0.986275
4930430F08Rik	471.491	-0.0397512	0.120439	-0.330054	0.741359	0.963831		Nab2	934.898	0.0291202	0.161843	0.179929	0.857208	0.958428
Rassf9	39.2997	0.208222	0.302227	0.688958	0.49085	0.890585		Zbtb39	846.411	0.0330343	0.188321	0.175415	0.860754	0.959222
Tmtc2	659.223	0.17485	0.257007	0.68033	0.496295	0.891964		Gpr182	1297.62	-0.237367	0.188265	-1.26082	0.207375	0.559882
Mettl25	196.338	-0.0850421	0.140829	-0.603868	0.545932	0.912435		Rdh1	111.787	0.463425	0.347303	1.33435	0.182088	0.528097
Ccdc59	574.524	0.0703107	0.147967	0.475179	0.634659	0.9383		Rdh9	6071.35	0.181984	0.208503	0.872812	0.382765	0.713557
Ppfia2	22.9661	-0.268009	0.48943	-0.547594	0.58397	0.926833		Rdh16	12861.9	-0.888267	0.269833	-3.29192	0.000995068	0.0307191
Acss3	1178.74	-0.586938	0.221881	-2.64528	0.00816224	0.155382		Rdh19	31.6045	0.328353	0.473416	0.693583	0.487944	0.783719
Lin7a	1934.33	0.167998	0.197064	0.852505	0.393934	0.839265		Rdh7	80725.9	0.129329	0.076261	1.69587	0.0899106	0.384061
Ppp1r12a	1760.93	0.152708	0.10627	1.43697	0.150726	0.614751		Sdr9c7	6910.42	-0.147455	0.209339	-0.704384	0.481194	0.780008
Pawr	824.003	0.313875	0.126865	2.47409	0.0133576	0.199023		Hsd17b6	8638.24	0.517134	0.243618	2.12272	0.033777	0.237616
Syt1	361.185	0.498902	0.179394	2.78104	0.00541858	0.122983		Prim1	199.199	0.401475	0.156615	2.56345	0.0103638	0.128227
E2f7	15.6217	0.220547	0.465738	0.473543	0.635826	0.938682		Naca	14320.9	0.291931	0.129307	2.25766	0.0239671	0.19924
Csrp2	1504.61	0.0897167	0.268659	0.333942	0.738423	0.963831		Ptges3	7277.42	0.258178	0.0927633	2.7832	0.00538261	0.0910391
Zdhhc17	891.976	-0.167376	0.121263	-1.38027	0.167503	0.641632		Atp5b	74651.2	-0.131877	0.0959229	-1.37483	0.169186	0.511012
Osbpl8	5021.54	0.00966467	0.22238	0.0434601	0.965335	0.996362		Baz2a	2322.65	-0.106871	0.157668	-0.677826	0.497882	0.79078
Bbs10	226.888	0.0103146	0.226454	0.0455484	0.96367	0.996223		Rbms2	1375.12	-0.0136793	0.0949292	-0.1441	0.885422	0.967656
Nap1l1	4048.11	0.00761546	0.126892	0.0600152	0.952144	0.994017		Gls2	8382.9	-0.816487	0.286282	-2.85203	0.00434405	0.0796139
Phlda1	1911.95	0.50847	0.509684	0.997618	0.318465	0.79312		Spryd4	1625.73	0.0988995	0.0978645	1.01058	0.31222	0.656412
Krr1	1467.63	-0.00550772	0.15337	-0.0359113	0.971353	0.996567		Timeless	110.798	-0.00914342	0.228704	-0.0399793	0.96811	0.989976
Glipr1	70.1905	0.10546	0.32934	0.320216	0.748804	0.964214		Apon	18241.9	-0.207566	0.115771	-1.7929	0.0729897	0.350107
Atxn7l3b	7402.98	-0.0105927	0.121672	-0.08706	0.930624	0.99153		Apof	37569.8	-0.244775	0.107671	-2.27336	0.0230047	0.195456
Trhde	172.83	-2.20571	0.384466	-5.73709	9.63192e-09	7.30314e-06		Stat2	3310.29	-0.243312	0.126589	-1.92207	0.0545967	0.302023
Tbc1d15	4449.05	0.0980754	0.127408	0.769777	0.441432	0.863499		Il23a	12.7263	0.55564	0.595295	0.933386	0.350621	0.689372
Rab21	2318.09	-0.136713	0.146099	-0.935754	0.3494	0.814707		Pan2	1457.98	0.0508235	0.131932	0.385224	0.700072	0.899716
Tmem19	9760.02	-0.207927	0.101049	-2.05769	0.0396196	0.352266		Cnpy2	4763.45	0.189488	0.148828	1.2732	0.202947	0.55452
Thap2	538.829	-0.0484971	0.212127	-0.228623	0.819162	0.971834		Cs	14441.3	-0.157177	0.167767	-0.936879	0.348821	0.68764
Zfc3h1	1812.82	-0.322135	0.209432	-1.53814	0.124015	0.571303		Coq10a	1439.92	0.215525	0.104915	2.05428	0.0399484	0.25779
Lgr5	371.564	-0.255666	0.311968	-0.819526	0.412486	0.851659		Ankrd52	1891.4	0.0876575	0.195233	0.44899	0.653439	0.87518
Tspan8	160.235	0.0864335	0.346387	0.249529	0.802952	0.970774		Slc39a5	74.9215	-0.454342	0.293222	-1.54948	0.121266	0.43964
Ptprr	5.147	-0.548621	1.1778	-0.465801	0.641358	0.940098		Nabp2	1825.97	0.137363	0.104231	1.31786	0.187549	0.535212
Ptprb	5632.78	-0.382506	0.221543	-1.72656	0.0842472	0.492211		Rnf41	610.726	-0.0820578	0.109147	-0.751809	0.452166	0.760266
Cnot2	2217.07	-0.067211	0.0923879	-0.727487	0.466928	0.877653		Smarcc2	6267.46	-0.0372569	0.138697	-0.268621	0.788221	0.936652
Rab3ip	1479.09	-0.0297301	0.144578	-0.205634	0.837077	0.972662		Myl6	10746.6	-0.114409	0.103901	-1.10113	0.27084	0.6209
Cct2	7268.44	0.0686673	0.136395	0.503444	0.614652	0.9331		Myl6b	105.026	0.0111533	0.255785	0.043604	0.96522	0.989014
Frs2	1384.46	-0.0775566	0.126477	-0.613207	0.53974	0.910852		Esyt1	1565.31	0.299071	0.116305	2.57142	0.0101282	0.126243
Yeats4	1042.95	-0.0136261	0.122497	-0.111236	0.911429	0.988521		Zc3h10	638.087	0.346963	0.118564	2.92637	0.00342941	0.0705803
Lyz2	8298.99	-0.0157991	0.324051	-0.0487552	0.961114	0.995472		Rpl41	10497.3	0.279439	0.151671	1.8424	0.065416	0.330431
Lyz1	69.4679	0.0894072	0.523701	0.170722	0.864442	0.978379		Pa2g4	4622.8	0.235427	0.0819739	2.87198	0.00407914	0.076715
Cpsf6	2325.94	0.0162274	0.150051	0.108146	0.91388	0.988825		Erbb3	5301.93	-0.466502	0.163808	-2.84785	0.00440152	0.0800901
Cpm	191.863	-0.312193	0.208002	-1.50091	0.133378	0.587206		Rps26	6758.92	0.38756	0.141997	2.72936	0.0063458	0.0980707
Mdm2	2129.31	-0.0849709	0.078322	-1.08489	0.27797	0.762893		Ikzf4	73.7355	0.380108	0.336689	1.12896	0.258915	0.61185
Slc35e3	1127.92	-0.299206	0.160399	-1.86538	0.0621278	0.439455		Suox	6058.72	-0.353433	0.147559	-2.39519	0.0166118	0.164865
Nup107	276.294	-0.0314056	0.148429	-0.211587	0.832429	0.972421		Rab5b	6245.39	-0.208856	0.0831721	-2.51114	0.0120343	0.13953
Rap1b	4311.59	0.0506005	0.126855	0.398884	0.689978	0.952154		Cdk2	847.153	0.0445625	0.10007	0.445311	0.656095	0.876872
Mdm1	57.8095	0.378442	0.26159	1.4467	0.147981	0.610394		Pmel	26.5143	-0.28664	0.330165	-0.868172	0.3853	0.715341
Dyrk2	3595.98	-0.078289	0.188359	-0.415636	0.677676	0.951231		Dgka	377.538	0.0262494	0.173293	0.151475	0.879601	0.965828
Cand1	4392	-0.0255275	0.102282	-0.249579	0.802913	0.970774		Pym1	659.345	0.126165	0.110437	1.14242	0.253279	0.606791
Grip1	4.65938	-0.0533849	0.79802	-0.0668967	0.946664	0.993139		Mmp19	4262.2	-0.39698	0.168379	-2.35765	0.0183909	0.173526
Helb	801.988	-0.358657	0.161165	-2.2254	0.0260542	0.278611		Tmem198b	310.505	0.149637	0.162343	0.921731	0.356669	0.693758
Tmbim4	3077.07	-0.0105616	0.107729	-0.098039	0.921901	0.990452		Dnajc14	3129.5	0.100846	0.0696238	1.44845	0.147492	0.480033
Llph	841.571	0.020513	0.127749	0.160572	0.87243	0.980186		Ormdl2	2299.27	-0.247651	0.0971078	-2.55027	0.010764	0.131012
Msrb3	951.315	-0.0668675	0.153042	-0.436922	0.662168	0.946317		Sarnp	1662.99	-0.0392089	0.113245	-0.34623	0.72917	0.912817
Lemd3	846.888	-0.0302849	0.152472	-0.198626	0.842555	0.973708		Cd63	1745.17	1.2677	0.203622	6.22577	4.79193e-10	5.07576e-07
Wif1	25.0597	-0.113887	0.86913	-0.131035	0.895747	0.984283		Rdh5	610.309	-0.15678	0.211543	-0.741127	0.458616	0.764369
Tbc1d30	460.145	-0.543238	0.378919	-1.43365	0.151671	0.616808		Bloc1s1	2780.37	-0.0690947	0.128571	-0.537404	0.590989	0.843464
Gns	9361.28	0.0812543	0.118223	0.687296	0.491896	0.891144		Itga7	540.535	0.247583	0.0993019	2.49324	0.0126584	0.142606
Rassf3	8663.67	-0.0154973	0.189583	-0.0817442	0.93485	0.99153		Mettl7b	37065.2	0.316715	0.134887	2.348	0.0188745	0.176569
Tbk1	1678.58	-0.0576091	0.074981	-0.768316	0.4423	0.863915		Sfi1	477	-0.0816921	0.171446	-0.476488	0.633727	0.866106
Xpot	8820.11	0.356942	0.181548	1.9661	0.0492867	0.392224		Eif4enif1	1634.57	0.125229	0.0719119	1.74142	0.0816093	0.36635
BC048403	284.997	0.348485	0.179037	1.94644	0.0516018	0.402665		Drg1	2767.24	0.0183751	0.0958	0.191807	0.847894	0.955367
Srgap1	47.1762	-0.583247	0.354996	-1.64297	0.100389	0.525832		Patz1	173.411	-0.00422839	0.236918	-0.0178475	0.985761	0.995451
Avpr1a	2567.97	-0.0641697	0.310648	-0.206567	0.836348	0.972662		Pik3ip1	39.7034	-0.447304	0.399835	-1.11872	0.263259	0.614733
Ppm1h	288.324	-0.309629	0.281366	-1.10045	0.271136	0.753888		Limk2	306.422	-0.0181294	0.143534	-0.126307	0.899489	0.970941
Mon2	4584.71	-0.0695569	0.104834	-0.663496	0.507013	0.895398		Rnf185	2588.32	0.250445	0.13268	1.88759	0.0590808	0.313307
Usp15	3588.06	-0.030592	0.104537	-0.292643	0.769795	0.969561		Smtn	355.298	-0.293705	0.154473	-1.90133	0.0572582	0.308327
Slc16a7	7003.8	0.513217	0.23166	2.21539	0.0267335	0.282398		Tug1	2425.6	0.122291	0.142233	0.859794	0.389902	0.718824
Lrig3	403.715	-0.282385	0.169705	-1.66397	0.0961179	0.513231		Morc2a	1156.93	0.16183	0.0977186	1.65609	0.0977044	0.396649
Ctdsp2	3383.8	0.103223	0.14369	0.71837	0.472529	0.881019		Slc35e4	33.7449	0.0876969	0.326292	0.268768	0.788108	0.936652
Avil	4.90083	-1.16276	1.46338	-0.794569	0.426864	0.858361		Tcn2	7476.7	-0.223847	0.146581	-1.52712	0.126732	0.44841
Tsfm	810.796	-0.0628659	0.130891	-0.480291	0.63102	0.936679		Pes1	2065.72	0.245485	0.109062	2.25087	0.024394	0.201734
Mettl1	785.7	0.269494	0.270629	0.995805	0.319345	0.793687		Gal3st1	61.4819	-0.900022	0.511478	-1.75965	0.0784673	0.360298
Cdk4	2135.64	0.174817	0.0938088	1.86354	0.0623857	0.440248		Sec14l4	13248.2	-0.374091	0.1323	-2.82759	0.00469002	0.0840173
Tspan31	16216.2	-0.0341675	0.141507	-0.241454	0.809203	0.971834		Mtfp1	1679.6	-0.220468	0.11554	-1.90816	0.0563701	0.306214
Agap2	129.727	0.204296	0.205604	0.993638	0.320399	0.794389		Sec14l2	41949.6	-0.285518	0.111838	-2.55295	0.0106813	0.130756
Os9	11795.2	0.0164807	0.0972464	0.169474	0.865424	0.97841		Rnf215	737.461	0.0359464	0.109007	0.329763	0.741579	0.918239
B4galnt1	6335.74	0.200573	0.160932	1.24631	0.212649	0.697819		Ccdc157	1220.15	-0.144402	0.166837	-0.865529	0.386749	0.715953
Slc26a10	221.12	0.573325	0.3259	1.75921	0.0785422	0.480908		Sf3a1	1259.43	0.0516191	0.102478	0.503711	0.614464	0.856811
Arhgef25	94.6782	-0.0100064	0.207884	-0.0481345	0.961609	0.9955		Tbc1d10a	601.166	0.222473	0.234701	0.947899	0.343181	0.684459
Dtx3	216.889	0.38624	0.191217	2.01991	0.0433932	0.369082		Hormad2	168.864	1.03932	0.678168	1.53253	0.125391	0.446247
Pip4k2c	2014.98	0.0198459	0.0956719	0.207437	0.835669	0.972662		Mtmr3	3278.49	-0.0507123	0.12252	-0.41391	0.67894	0.889426
Kif5a	61.9044	-0.302659	0.268638	-1.12664	0.259894	0.743528		Ascc2	1816.01	-0.00831661	0.112516	-0.0739149	0.941078	0.982998
Dctn2	6720.44	0.078952	0.113179	0.697585	0.485437	0.888428		Uqcr10	6818.27	-0.109037	0.154683	-0.704904	0.48087	0.78
Mbd6	1356.09	0.121544	0.131331	0.925479	0.354717	0.817239		Zmat5	291.565	0.0969868	0.160219	0.60534	0.544953	0.816129
Ddit3	1029.57	0.720261	0.289069	2.49166	0.0127149	0.191538		Nf2	2089.89	0.0173327	0.102175	0.169637	0.865296	0.959855
Arhgap9	201.368	0.0826701	0.315027	0.262422	0.792996	0.970048		Nipsnap1	14435.4	-0.294908	0.134543	-2.19192	0.0283852	0.217422
Gli1	4.54695	0.582169	1.20377	0.483621	0.628655	0.935824		Thoc5	937.325	0.0639144	0.147461	0.433432	0.664701	0.881854
Inhbe	3938.62	0.731863	0.314551	2.32669	0.0199816	0.246217		Ap1b1	4100.88	-0.041955	0.102512	-0.40927	0.682341	0.891362
Inhbc	6218.96	0.131988	0.212977	0.61973	0.535435	0.909587		Gas2l1	1571.89	0.114375	0.162443	0.704088	0.481378	0.780154
R3hdm2	5022.48	0.220422	0.144384	1.52663	0.126853	0.576137		Ewsr1	5193.56	0.16339	0.099119	1.64843	0.0992653	0.400942
Stac3	29.3197	0.33589	0.364714	0.920969	0.357067	0.818213		Rhbdd3	898.843	0.226937	0.130771	1.73538	0.0826736	0.369605
Ndufa4l2	66.6967	0.101311	0.258234	0.392321	0.694821	0.95334		Kremen1	933.406	0.0616217	0.110349	0.558427	0.576553	0.834289
Shmt2	11946.2	-0.0486149	0.175059	-0.277706	0.781238	0.970048		Znrf3	891.427	0.374127	0.12804	2.92196	0.00347835	0.0710441
Lrp1	42167.5	0.00253036	0.21595	0.0117174	0.990651	0.998501		Xbp1	13300.9	0.163403	0.161752	1.01021	0.312394	0.656425
Stat6	4412.6	0.0102035	0.122262	0.0834561	0.933489	0.99153		Ccdc117	2609.93	0.221386	0.1793	1.23472	0.216933	0.5711
Nab2	1018.86	0.179457	0.215874	0.831307	0.4058	0.846715		Mrps24	1838.4	-0.0153787	0.161657	-0.0951318	0.92421	0.97775
Zbtb39	861.986	-0.00679195	0.188334	-0.0360634	0.971232	0.996567		Urgcp	1913.25	0.0768944	0.0758518	1.01375	0.310704	0.655256
Gpr182	1303.01	-0.292175	0.165001	-1.77075	0.0766018	0.478429		Dbnl	2049.1	0.0282826	0.111766	0.253052	0.800228	0.941893
Rdh1	98.4968	-0.00533132	0.38336	-0.0139068	0.988904	0.998283		Polm	218.074	-0.0104397	0.173367	-0.0602172	0.951983	0.985982
Rdh9	8262.53	0.846111	0.285456	2.96407	0.00303601	0.0849088		Aebp1	128.645	-0.49229	0.30328	-1.62322	0.104543	0.411375
Rdh16	12942.3	-0.851539	0.291241	-2.92383	0.00345757	0.0923308		Pold2	784.719	0.0899937	0.147787	0.60894	0.542564	0.815481
Rdh19	27.8657	-0.149174	0.460397	-0.324012	0.745929	0.963831		Gck	16874.6	-0.640477	0.146539	-4.3707	1.2385e-05	0.0014722
Rdh7	80051.9	0.00539393	0.135155	0.0399092	0.968166	0.996476		Ykt6	5277.94	-0.00285618	0.0901555	-0.0316806	0.974727	0.991285
Sdr9c7	6520.88	-0.412773	0.268082	-1.53973	0.123627	0.57046		Camk2b	833.036	0.262369	0.321982	0.814858	0.415154	0.735526
Hsd17b6	15718.5	1.68026	0.756957	2.21975	0.0264355	0.280553		Nudcd3	2075.04	0.0848145	0.103281	0.821201	0.411532	0.733497
Prim1	211.736	0.436213	0.173312	2.51692	0.0118386	0.185814		Ddx56	1591.82	0.212916	0.109689	1.94108	0.0522481	0.295006
Naca	14110.4	0.139851	0.136585	1.02391	0.305876	0.784519		Tmed4	4382.06	0.101004	0.106775	0.945949	0.344174	0.684848
Ptges3	7142.98	0.0978803	0.128079	0.764219	0.444737	0.866119		Ogdh	14321	0.102515	0.117283	0.874086	0.382072	0.713113
Atp5b	72925.9	-0.283293	0.100443	-2.82043	0.00479597	0.116262		Zmiz2	1723.21	0.136105	0.144811	0.939884	0.347277	0.685967
Baz2a	2417.26	-0.0671169	0.17722	-0.37872	0.704896	0.956748		Ppia	25489.6	-0.021545	0.0944306	-0.228157	0.819525	0.945983
Rbms2	1402.32	-0.0437057	0.100758	-0.433771	0.664455	0.946888		Purb	3172.94	0.169495	0.100994	1.67826	0.0932963	0.389242
Gls2	8721.76	-0.662878	0.489413	-1.35444	0.175597	0.651256		Myo1g	126.434	-0.0619044	0.325937	-0.189927	0.849366	0.955772
Spryd4	1747.38	0.202961	0.111212	1.82499	0.068002	0.456095		Ccm2	1305.14	0.127313	0.138172	0.921413	0.356835	0.693758
Timeless	133.802	0.415777	0.236955	1.75467	0.0793164	0.482133		Tbrg4	1804.82	0.10222	0.105111	0.972499	0.330803	0.675249
Apon	19379.3	-0.0916504	0.110848	-0.826814	0.408342	0.848646		Adcy1	120.359	-0.995343	0.313389	-3.17606	0.0014929	0.0398075
Apof	39765.2	-0.134546	0.0951008	-1.41477	0.157136	0.624518		Igfbp1	24595.1	0.669345	0.40445	1.65495	0.0979341	0.397201
Stat2	3656.37	-0.00763019	0.122629	-0.0622219	0.950386	0.993934		Igfbp3	1308.72	-0.483731	0.28226	-1.71378	0.0865698	0.377155
Il23a	10.2182	-0.168077	0.598284	-0.280931	0.778763	0.969933		Tns3	3205.33	-0.0498257	0.118792	-0.419436	0.674898	0.887238
Pan2	1479.64	-0.000101477	0.135227	-0.00075042	0.999401	0.999548		Hus1	436.073	-0.27949	0.138109	-2.02369	0.0430024	0.267409
Cnpy2	4846.15	0.133147	0.149399	0.89122	0.372811	0.825424		Sun3	14.589	-1.29295	0.597247	-2.16485	0.0303992	0.224901
Cs	13640.6	-0.417231	0.226522	-1.8419	0.0654899	0.45028		Gm11992	62.489	-1.01086	0.303101	-3.33505	0.000852837	0.0277419
Coq10a	1325.19	-0.129949	0.144151	-0.901476	0.367335	0.824337		Upp1	130.22	-0.526554	0.221204	-2.3804	0.0172937	0.169069
Ankrd52	1880.38	-0.0261886	0.194185	-0.134864	0.89272	0.983726		Ikzf1	289.192	-0.266824	0.335586	-0.7951	0.426555	0.74339
Slc39a5	95.7267	0.238826	0.325407	0.733931	0.462991	0.876092		Fignl1	17.4078	-1.27904	0.462881	-2.76321	0.00572358	0.0944206
Nabp2	1814.3	0.019158	0.102513	0.186884	0.851751	0.975934		Ddc	5141.43	0.220345	0.0820678	2.68492	0.00725472	0.105575
Rnf41	660.16	0.0630914	0.135975	0.463991	0.642654	0.94074		Grb10	229.523	-0.0913927	0.160838	-0.568228	0.56988	0.829946
Smarcc2	6566.39	0.0134824	0.151761	0.0888397	0.929209	0.99153		Cobl	1137.26	-0.312112	0.182568	-1.70956	0.0873464	0.378256
Myl6	11262.9	-0.0521859	0.143279	-0.364225	0.71569	0.958937		Sec61g	3082.64	-0.0117508	0.156927	-0.0748806	0.94031	0.982872
Myl6b	114.998	0.177046	0.349818	0.506109	0.61278	0.9331		Egfr	17278.4	-0.33554	0.458435	-0.731925	0.464214	0.768194
Esyt1	1605.84	0.256157	0.151317	1.69285	0.0904833	0.505858		Plek	499.822	-0.0916603	0.339592	-0.269913	0.787227	0.936296
Zc3h10	611.114	0.11367	0.127967	0.88828	0.37439	0.825424		Cnrip1	53.3548	-0.297804	0.365272	-0.815294	0.414904	0.735391
Rpl41	11502.4	0.408776	0.135521	3.01633	0.00255852	0.0757092		Ppp3r1	3491.32	0.149833	0.0993662	1.50788	0.131584	0.455462
Pa2g4	4617.29	0.124598	0.12004	1.03797	0.299284	0.780631		Pno1	2231.36	0.0298037	0.103947	0.286719	0.774327	0.93112
Erbb3	5270.02	-0.53247	0.19149	-2.78067	0.00542467	0.122983		Wdr92	705.036	0.0201212	0.134791	0.149277	0.881335	0.966254
Rps26	7145.42	0.413204	0.144316	2.86319	0.00419404	0.106991		C1d	3068.39	0.0238389	0.11207	0.212714	0.83155	0.947624
Ikzf4	68.1806	0.0483506	0.288669	0.167495	0.86698	0.979008		Etaa1	421.399	-0.169709	0.124393	-1.3643	0.172474	0.516284
Suox	6383.18	-0.239644	0.174484	-1.37345	0.169614	0.643551		Meis1	134.04	0.178745	0.206604	0.865155	0.386954	0.716191
Rab5b	6308.64	-0.247853	0.0904707	-2.7396	0.00615147	0.132576		Spred2	694.621	-0.0474831	0.103623	-0.458232	0.646786	0.871605
Cdk2	821.249	-0.141613	0.193465	-0.731983	0.464179	0.876468		Actr2	10599	-0.0405132	0.111402	-0.363667	0.716106	0.90782
Pmel	30.4476	0.0665678	0.31419	0.211871	0.832208	0.972421		Rab1a	12994.8	0.023606	0.10532	0.224136	0.822652	0.946769
Dgka	377.44	-0.0670325	0.164128	-0.408416	0.682968	0.952154		Cep68	702.347	-0.0170203	0.149964	-0.113496	0.909637	0.974195
Pym1	666.66	0.0583299	0.107715	0.541519	0.58815	0.927663		Slc1a4	717.268	0.00944017	0.451426	0.0209119	0.983316	0.994581
Mmp19	4522.66	-0.253242	0.154897	-1.63491	0.102068	0.529273		Sertad2	1373.63	0.175077	0.137796	1.27055	0.203888	0.555276
Tmem198b	327.729	0.196677	0.157534	1.24848	0.211857	0.696848		Aftph	3276.61	0.0881307	0.0912385	0.965938	0.334075	0.677131
Dnajc14	3124.72	-0.00100151	0.0883638	-0.011334	0.990957	0.998501		Lgalsl	2576.8	-0.275649	0.185278	-1.48776	0.136814	0.46441
Ormdl2	2414.92	-0.160865	0.144508	-1.11319	0.265627	0.748255		Peli1	1602.08	0.0893602	0.112574	0.793789	0.427319	0.743511
Sarnp	1695.96	-0.067052	0.117449	-0.570904	0.568065	0.92152		Vps54	2899.48	-0.0877206	0.104065	-0.842938	0.399263	0.724541
Cd63	2120.8	1.50184	0.143085	10.4961	9.00025e-26	1.22835e-21		Ugp2	54276	0.399108	0.173223	2.30401	0.0212223	0.188364
Rdh5	610.842	-0.22818	0.209779	-1.08772	0.276721	0.761428		Mdh1	36418.6	-0.320776	0.127778	-2.51042	0.0120587	0.139558
Bloc1s1	2946.79	0.0196134	0.129608	0.151329	0.879716	0.981823		Wdpcp	133.872	-0.507347	0.191156	-2.6541	0.00795205	0.11078
Itga7	570.847	0.284726	0.13068	2.1788	0.0293463	0.295252		Ehbp1	798.652	0.108646	0.171558	0.633291	0.526543	0.805715
Mettl7b	37512.1	0.236429	0.166181	1.42272	0.154817	0.619898		Tmem17	63.8252	0.363891	0.245218	1.48395	0.137823	0.466093
Tespa1	9.79097	0.456509	0.537659	0.849067	0.395844	0.840329		B3gnt2	1336.8	0.17549	0.126932	1.38255	0.166803	0.507187
Sfi1	508.457	0.0247207	0.169365	0.145961	0.883952	0.983546		Commd1	2226.63	-0.0309762	0.151473	-0.2045	0.837963	0.950224
Eif4enif1	1703.02	0.140567	0.10321	1.36194	0.173216	0.647036		Zrsr1	1529.58	0.0148541	0.112297	0.132275	0.894767	0.970277
Drg1	2842.07	0.0057112	0.0803671	0.0710639	0.943347	0.992614		Cct4	8225.35	0.253333	0.113124	2.23944	0.0251274	0.204607
Patz1	204.347	0.358829	0.161425	2.22288	0.026224	0.279395		Fam161a	74.0691	-0.0470873	0.282647	-0.166594	0.86769	0.960333
Pik3ip1	44.5507	-0.123095	0.336725	-0.365565	0.71469	0.958937		Xpo1	2123.81	-0.290204	0.114183	-2.54157	0.0110355	0.133043
Limk2	335.721	0.15684	0.143617	1.09207	0.274803	0.75906		Usp34	4137.41	-0.0845209	0.159169	-0.531014	0.595409	0.846555
Rnf185	3148.62	0.639896	0.301233	2.12426	0.0336488	0.322499		Ahsa2	2869.83	-0.139718	0.135223	-1.03324	0.301493	0.648382
Inpp5j	4.38727	-0.691749	0.821395	-0.842164	0.399696	0.842403		0610010F05Rik	997.03	-0.127764	0.11003	-1.16117	0.245572	0.600313
Smtn	394.748	-0.0316368	0.153036	-0.206728	0.836222	0.972662		Pex13	4150.57	0.0760847	0.0819113	0.928867	0.352958	0.690663
Tug1	2547.65	0.15996	0.145788	1.09721	0.27255	0.755434		Pus10	1174.63	-0.0920286	0.108102	-0.851312	0.394596	0.721724
Morc2a	1184.13	0.12428	0.101781	1.22105	0.222065	0.708987		Rel	164.306	-0.209405	0.269196	-0.777891	0.436633	0.749757
Osbp2	14.8841	1.00139	0.526151	1.90324	0.0570097	0.422864		Papolg	483.467	-0.139918	0.192733	-0.72597	0.467857	0.770813
Dusp18	10.3214	-0.0594728	0.654051	-0.0909299	0.927548	0.991457		Fancl	383.553	-0.0158656	0.123775	-0.128181	0.898005	0.970596
Slc35e4	35.348	0.124245	0.312776	0.397234	0.691195	0.952154		Vrk2	348.49	-0.138968	0.134766	-1.03118	0.302456	0.648671
Tcn2	7914.19	-0.115712	0.139285	-0.830755	0.406112	0.846736		Efemp1	743.352	-0.343696	0.148924	-2.30787	0.0210064	0.187609
Pes1	2172.35	0.273081	0.14604	1.8699	0.0614971	0.437558		Pnpt1	1477.85	-0.298919	0.103699	-2.88256	0.00394457	0.075637
Gal3st1	76.9558	-0.107001	0.53907	-0.198491	0.842661	0.973708		Cfap36	725.055	-0.228355	0.135529	-1.68491	0.0920052	0.386848
Sec14l4	13222.7	-0.434989	0.140881	-3.08763	0.00201758	0.0657181		Ccdc88a	110.677	-0.598527	0.347769	-1.72105	0.0852422	0.374895
Mtfp1	1584.34	-0.484996	0.145942	-3.32322	0.000889849	0.0384199		Prorsd1	1075.17	0.205378	0.1104	1.86032	0.0628404	0.323852
Sec14l2	43148.7	-0.257773	0.198649	-1.29763	0.194413	0.677624		Mtif2	1944.06	-0.106584	0.0891107	-1.19609	0.231662	0.586154
Rnf215	734.397	-0.0677729	0.128498	-0.527424	0.597899	0.931521		Rps27a	15486.7	0.26303	0.150164	1.75162	0.0798391	0.362669
Ccdc157	1220.38	-0.220597	0.173702	-1.26998	0.204093	0.685789		Rtn4	6499.17	-0.297302	0.168032	-1.76931	0.0768421	0.356179
Sf3a1	1290.89	0.0293679	0.1074	0.273444	0.784512	0.970048		Eml6	243.913	-0.134427	0.196237	-0.685027	0.493327	0.788269
Tbc1d10a	612.623	0.16833	0.201562	0.835131	0.403644	0.845577		Sptbn1	7133.17	-0.0740027	0.148724	-0.497585	0.618777	0.85928
Lif	7.73989	0.633896	0.799146	0.793216	0.427652	0.858647		Acyp2	119.611	-0.546561	0.353296	-1.54703	0.121855	0.440885
Hormad2	193.878	1.18275	0.968402	1.22135	0.221955	0.708987		Psme4	9199.1	-0.130874	0.112365	-1.16473	0.244128	0.599148
Mtmr3	3247.31	-0.165009	0.112977	-1.46056	0.144137	0.603893		Erlec1	1895.26	0.0621535	0.0899403	0.691053	0.489532	0.784572
Ascc2	1955.15	0.115106	0.0991064	1.16144	0.245463	0.730023		Asb3	431.045	0.00930055	0.126332	0.0736199	0.941313	0.982998
Uqcr10	6933.14	-0.137548	0.151153	-0.909991	0.362827	0.822866		Chac2	1892.96	0.0319563	0.103822	0.307799	0.758236	0.924705
Zmat5	334.523	0.374356	0.142506	2.62695	0.00861535	0.159784		Bod1	1465.16	0.198504	0.113446	1.74976	0.0801599	0.363688
Nf2	2134.89	-0.0113574	0.100842	-0.112626	0.910327	0.988296		Cpeb4	5670.14	0.10729	0.178812	0.600014	0.548497	0.818149
Nipsnap1	14937.4	-0.246744	0.151551	-1.62812	0.103499	0.53081		Snrnp25	104.408	-0.300027	0.255522	-1.17417	0.240326	0.595617
Thoc5	972.199	0.0749319	0.159013	0.47123	0.637477	0.939349		Rhbdf1	390.177	0.0701047	0.145034	0.483369	0.628834	0.863917
Nefh	7.72302	-0.937939	0.738738	-1.26965	0.204209	0.685789		Mpg	471.152	-0.0593927	0.140899	-0.421526	0.673371	0.886283
Ap1b1	4334.6	0.0352311	0.110806	0.317953	0.750521	0.965104		Nprl3	657.368	-0.0179543	0.132641	-0.13536	0.892327	0.969633
Gas2l1	1713.18	0.2531	0.196352	1.28901	0.197395	0.680828		Hba-a1	5896.38	0.622083	0.801465	0.776182	0.437641	0.750183
Ewsr1	5338.65	0.137876	0.10265	1.34317	0.179217	0.656706		Hba-a2	2055.97	0.805186	0.842734	0.955445	0.339352	0.681653
Rhbdd3	851.061	-0.0342017	0.114478	-0.298761	0.765122	0.968657		Sh3pxd2b	153.671	-0.762322	0.342933	-2.22294	0.0262196	0.208651
Emid1	15.7347	0.334096	0.467284	0.714974	0.474625	0.882333		Ubtd2	122.337	0.0624997	0.222309	0.28114	0.778603	0.933408
Kremen1	979.185	0.103297	0.119449	0.864781	0.387159	0.836905		Stk10	411.747	-0.162701	0.272145	-0.597845	0.549944	0.818768
Znrf3	892.914	0.260301	0.191368	1.36021	0.173763	0.648309		Fbxw11	2802.44	0.00606061	0.0892274	0.0679232	0.945847	0.984522
Xbp1	13864.6	0.175397	0.173011	1.01379	0.310682	0.786712		Npm1	10662.6	0.589547	0.136122	4.33101	1.48427e-05	0.00170076
Ccdc117	2373.46	-0.162307	0.182895	-0.887432	0.374846	0.825841		Lcp2	563.336	-0.389152	0.3114	-1.24969	0.211415	0.564556
Mrps24	1838.41	-0.103216	0.115961	-0.890092	0.373417	0.825424		Dock2	388.16	-0.724532	0.365331	-1.98322	0.0473424	0.282098
Urgcp	1934.46	0.0128855	0.106537	0.120949	0.903731	0.986888		Spdl1	18.6807	-0.806811	0.56478	-1.42854	0.153137	0.487617
Dbnl	2115.03	0.0286915	0.0953164	0.301013	0.763405	0.968241		Slit3	12.9231	-0.347054	0.733178	-0.473355	0.63596	0.866866
Polm	234.741	0.112574	0.17525	0.64236	0.52064	0.90267		Pank3	6447.12	-0.0841303	0.113794	-0.739324	0.45971	0.764821
Aebp1	140.506	-0.236762	0.289635	-0.817449	0.413672	0.852441		Rars	2325.04	0.381938	0.140295	2.7224	0.00648096	0.098909
Pold2	786.71	0.00107177	0.161939	0.00661839	0.994719	0.998587		Wwc1	4740.49	0.457831	0.159193	2.87595	0.00402818	0.0764693
Myl7	10.4287	-1.35458	0.848418	-1.5966	0.110356	0.546097		Mat2b	2145.07	0.0999184	0.0976946	1.02276	0.30642	0.652386
Gck	17433.1	-0.545138	0.159603	-3.41559	0.00063645	0.0303716		Hmmr	43.1225	-1.57968	0.579967	-2.72374	0.00645473	0.098909
Ykt6	5394.34	-0.0280508	0.109059	-0.257208	0.797019	0.970048		Nudcd2	1623.44	0.0876932	0.12678	0.691696	0.489128	0.78436
Camk2b	765.36	-0.0892302	0.375042	-0.237921	0.811943	0.971834		Ccng1	3320.95	-0.215672	0.166835	-1.29272	0.196107	0.547447
Nudcd3	2084.17	0.00103297	0.122685	0.00841969	0.993282	0.998579		Pttg1	1353.72	0.0148543	0.123313	0.12046	0.904119	0.972802
Npc1l1	4.01722	1.91198	1.31333	1.45583	0.14544	0.605912		Slu7	1711.15	0.013023	0.101962	0.127725	0.898367	0.970596
Ddx56	1673.24	0.243015	0.167048	1.45476	0.145735	0.606448		C1qtnf2	54.2923	-0.0433739	0.310835	-0.13954	0.889024	0.968771
Tmed4	4791.77	0.250474	0.147932	1.69317	0.0904228	0.505858		Ccnjl	19.786	-0.482022	0.486328	-0.991147	0.321614	0.666924
Ogdh	14510.6	0.043142	0.128156	0.336636	0.736391	0.962712		Pwwp2a	543.724	0.0934046	0.170429	0.548057	0.583653	0.83919
Zmiz2	1786.8	0.13701	0.135331	1.01241	0.311344	0.786751		Ttc1	1073.59	0.146169	0.0947482	1.54271	0.122901	0.442307
Ppia	26919.2	0.0498915	0.113427	0.439856	0.660041	0.946137		Adra1b	3783.66	-0.166554	0.103444	-1.61009	0.107378	0.415246
Purb	3156.15	0.0514348	0.126651	0.406114	0.684659	0.952154		Ublcp1	1840.8	0.078987	0.113011	0.698934	0.484593	0.781979
Myo1g	142.315	0.192477	0.293153	0.656573	0.511456	0.897525		Rnf145	2124.68	0.243967	0.168421	1.44855	0.147463	0.480033
Ccm2	1365.93	0.155282	0.123315	1.25923	0.207947	0.692209		Ebf1	13.8125	0.266819	0.502409	0.53108	0.595363	0.846555
Tbrg4	1863.4	0.0956527	0.131366	0.72814	0.466528	0.877606		Clint1	4950.27	0.148176	0.0787711	1.88109	0.0599591	0.315393
Ramp3	13.9602	1.55555	0.591371	2.63041	0.00852824	0.159211		Lsm11	360.25	-0.100233	0.170142	-0.589116	0.555783	0.822073
Igfbp1	24230.9	0.498812	0.646788	0.771214	0.44058	0.863499		Thg1l	202.194	0.480896	0.149885	3.20842	0.00133464	0.0371673
Igfbp3	1394.6	-0.31031	0.290663	-1.06759	0.285704	0.769393		Adam19	84.9005	-0.0393694	0.26729	-0.147291	0.882902	0.966693
Tns3	3275.89	-0.0698502	0.104981	-0.665362	0.505819	0.895037		Cyfip2	156.888	-0.351195	0.226981	-1.54725	0.121804	0.440885
Hus1	480.839	-0.042492	0.118561	-0.358397	0.720046	0.960392		Itk	31.7259	-0.351248	0.498483	-0.704634	0.481038	0.78
Sun3	14.875	-1.1231	0.582704	-1.92739	0.0539313	0.41258		Med7	895.345	0.0923032	0.100213	0.921066	0.357016	0.693758
Gm11992	51.5624	-2.03356	0.454207	-4.47716	7.56435e-06	0.00121457		Havcr2	74.8658	-0.501009	0.345314	-1.45088	0.146814	0.479292
Upp1	137.114	-0.384092	0.262873	-1.46113	0.143979	0.603696		Timd2	6258.98	0.0264158	0.12453	0.212125	0.832009	0.947728
Vwc2	6.9084	-0.364578	0.617541	-0.59037	0.554942	0.915858		Timd4	900.297	-0.59128	0.480476	-1.23061	0.218468	0.572591
Zpbp	5.95697	-0.492907	0.728779	-0.676347	0.49882	0.893269		Sgcd	40.6389	-0.390568	0.368583	-1.05965	0.289305	0.637946
Ikzf1	314.67	-0.0698127	0.324399	-0.215206	0.829607	0.972342		Rack1	21155.4	0.370805	0.138963	2.66837	0.00762208	0.10839
Fignl1	27.7567	0.365722	0.372504	0.981795	0.326201	0.797419		Trim41	689.298	0.139462	0.10406	1.34021	0.180178	0.52646
Ddc	4624.18	-0.196417	0.193849	-1.01325	0.310942	0.786712		Trim7	292.222	-0.0787664	0.272695	-0.288845	0.7727	0.930406
Grb10	251.972	0.0992332	0.17717	0.560101	0.575411	0.924283		Irgm1	983.215	-0.556405	0.163032	-3.41286	0.000642852	0.0234955
Cobl	1204.57	-0.188408	0.195965	-0.961437	0.336332	0.806158		Gm5431	51.4785	-0.191158	0.306192	-0.624306	0.532426	0.809723
Sec61g	3286.34	0.0850403	0.132869	0.640029	0.522154	0.903528		9930111J21Rik1	31.4828	-0.731613	0.428798	-1.7062	0.0879714	0.379593
Egfr	17396.2	-0.372648	0.467957	-0.79633	0.42584	0.85761		Tgtp1	155.051	-0.569787	0.291897	-1.95201	0.0509365	0.290782
Fbxo48	5.63226	-0.0850241	0.901088	-0.0943572	0.924825	0.99105		Tgtp2	13.758	0.310097	0.503308	0.616118	0.537817	0.812892
Plek	545.678	0.0852711	0.359064	0.237482	0.812283	0.971834		Ifi47	39.4451	-0.634809	0.357534	-1.77552	0.075812	0.354635
Cnrip1	60.552	0.0312154	0.280743	0.111188	0.911467	0.988521		Btnl9	187.69	-0.626758	0.289202	-2.1672	0.0302199	0.224679
Ppp3r1	3493.43	0.0504668	0.10935	0.461518	0.644427	0.940906		Zfp62	1462.27	0.0589711	0.132944	0.443579	0.657347	0.87759
Pno1	2252.95	-0.0330893	0.118245	-0.279838	0.779602	0.970021		Mgat1	5376.22	0.131593	0.0827025	1.59117	0.111572	0.422516
Wdr92	713.012	-0.0374639	0.130095	-0.287973	0.773367	0.969801		Flt4	1649.2	-0.322944	0.178733	-1.80685	0.070785	0.346513
C1d	3138.37	-0.00119738	0.0992736	-0.0120614	0.990377	0.9985		Cnot6	2746.11	-0.149448	0.102598	-1.45664	0.145215	0.476888
Etaa1	426.566	-0.206907	0.116166	-1.78114	0.0748903	0.473634		Gfpt2	36.4756	-0.435412	0.347679	-1.25234	0.210447	0.563511
Meis1	135.819	0.11451	0.237101	0.482958	0.629126	0.935881		Mapk9	3628.5	-0.0869975	0.0746961	-1.16469	0.244146	0.599148
Spred2	707.472	-0.0783104	0.106328	-0.736498	0.461428	0.874716		Rnf130	4709.25	-0.041999	0.117235	-0.358247	0.720159	0.909053
Actr2	10639.9	-0.114274	0.110352	-1.03554	0.300419	0.780923		Tbc1d9b	3945.66	0.0108866	0.0936034	0.116306	0.90741	0.973393
Rab1a	13035.6	-0.0580332	0.108784	-0.533473	0.593706	0.929914		Sqstm1	31799.4	0.219373	0.111573	1.96618	0.0492775	0.286323
Cep68	733.336	0.0210623	0.190222	0.110725	0.911835	0.988521		Mgat4b	2876.64	0.349528	0.107932	3.23842	0.00120194	0.0348934
Slc1a4	834.001	0.337164	0.561528	0.60044	0.548213	0.912435		Ltc4s	26.3319	0.219904	0.415447	0.529319	0.596584	0.846561
Sertad2	1374.39	0.0727689	0.173533	0.419338	0.674969	0.950103		Maml1	1075.17	0.0414956	0.139898	0.296614	0.766762	0.92792
Aftph	3271.97	-0.0123951	0.0909153	-0.136337	0.891555	0.983726		Canx	32160.1	-0.102005	0.092613	-1.10141	0.270718	0.6209
Lgalsl	2510.92	-0.425093	0.136623	-3.11142	0.00186188	0.0625885		Hnrnph1	4674.1	0.026952	0.155567	0.17325	0.862455	0.959678
Peli1	1571.55	-0.0637312	0.150207	-0.424288	0.671356	0.949696		Rufy1	1478.35	0.191605	0.0884326	2.16668	0.030259	0.224679
Vps54	2966.6	-0.100109	0.107072	-0.934972	0.349803	0.815089		Adamts2	363.889	-0.507538	0.149671	-3.39102	0.000696328	0.0248084
Ugp2	51042.4	0.113877	0.197265	0.577281	0.56375	0.920223		Zfp354c	61.8729	0.114416	0.349071	0.327773	0.743083	0.919086
Mdh1	36762.1	-0.349622	0.132372	-2.64121	0.00826103	0.156159		Zfp879	56.3834	-0.322671	0.393467	-0.820072	0.412175	0.733519
Wdpcp	138.51	-0.432889	0.144751	-2.99057	0.00278456	0.0798158		Zfp454	78.557	0.0652285	0.240351	0.271389	0.786092	0.935844
Ehbp1	829.575	0.116877	0.169203	0.690748	0.489724	0.890099		Zfp2	377.193	-0.0719469	0.150205	-0.478992	0.631944	0.865106
Tmem17	67.785	0.411996	0.254385	1.61958	0.105323	0.534527		Zfp354b	154.759	-0.25381	0.217366	-1.16766	0.242944	0.598457
B3gnt2	1386.45	0.172993	0.164525	1.05147	0.293042	0.775904		Zfp354a	321.242	-0.0423533	0.183432	-0.230894	0.817397	0.945391
Commd1	2384.14	0.0809146	0.132626	0.610098	0.541797	0.91087		Clk4	1994.67	0.227656	0.170523	1.33504	0.181862	0.527985
Zrsr1	1483.54	-0.167954	0.150911	-1.11293	0.265738	0.748255		Col23a1	18.1765	0.144808	0.466581	0.310359	0.756288	0.924321
Cct4	7947.96	0.0489063	0.142097	0.344176	0.730714	0.961809		Phykpl	660.537	0.104098	0.112571	0.924736	0.355103	0.692989
Fam161a	75.2489	-0.0815489	0.319907	-0.254914	0.798789	0.970048		Hnrnpab	9782.73	0.165794	0.094707	1.7506	0.0800152	0.363339
Xpo1	2552.6	0.192508	0.150087	1.28264	0.199619	0.681424		Nhp2	1142.83	0.103135	0.161867	0.637162	0.524019	0.80466
Usp34	4314.97	-0.041306	0.146574	-0.281809	0.77809	0.969894		Rmnd5b	735.642	-0.0284488	0.159204	-0.178694	0.858178	0.958428
Ahsa2	2786.25	-0.310829	0.155069	-2.00445	0.0450217	0.376776		N4bp3	320.887	-0.193523	0.209095	-0.925527	0.354692	0.692741
0610010F05Rik	1045.3	-0.0632047	0.133275	-0.474242	0.635327	0.938682		D930048N14Rik	336.393	-0.483637	0.262025	-1.84577	0.0649254	0.329709
Pex13	4060.09	-0.0836925	0.0985272	-0.849435	0.395639	0.840287		0610009B22Rik	1355.94	0.0211802	0.119577	0.177126	0.859409	0.958687
Pus10	1191.06	-0.130684	0.10906	-1.19827	0.230812	0.716971		Sec24a	8148.06	0.0619382	0.122297	0.506459	0.612534	0.855853
Rel	155.087	-0.476708	0.272283	-1.75078	0.0799841	0.484305		Sar1b	12306.3	-0.321863	0.144994	-2.21984	0.0264298	0.209707
Papolg	469.624	-0.311007	0.175733	-1.76977	0.0767654	0.478429		Jade2	983.375	-0.325207	0.188833	-1.72219	0.0850352	0.374372
Bcl11a	10.3037	-0.541138	0.742107	-0.729191	0.465885	0.877262		Cdkn2aipnl	919.842	0.176178	0.138947	1.26795	0.204817	0.555689
5730522E02Rik	5.04477	-0.0994678	0.685447	-0.145114	0.884621	0.983726		Ube2b	5929.17	0.00666978	0.0936687	0.071206	0.943234	0.983575
Fancl	383.136	-0.10738	0.14571	-0.736945	0.461156	0.874716		Cdkl3	33.4914	0.410672	0.331081	1.2404	0.214828	0.569012
Vrk2	355.384	-0.156236	0.126105	-1.23893	0.21537	0.701689		Ppp2ca	7361.82	-0.0320677	0.0968342	-0.331161	0.740523	0.918095
Efemp1	841.322	-0.0146796	0.198236	-0.0740512	0.94097	0.992614		Skp1a	13283.4	-0.166884	0.132917	-1.25555	0.209278	0.562512
Pnpt1	1526.24	-0.256193	0.0952238	-2.69043	0.00713596	0.142654		Tcf7	313.531	0.26289	0.175533	1.49767	0.134219	0.460178
Cfap36	751.321	-0.184176	0.121411	-1.51696	0.129277	0.5811		Vdac1	14439.3	0.106625	0.119372	0.893218	0.37174	0.705269
Ccdc88a	124.004	-0.243395	0.24699	-0.985445	0.324405	0.796729		9530068E07Rik	7230.13	-0.155675	0.0842817	-1.84708	0.0647355	0.329709
Prorsd1	1049.64	0.0327034	0.110119	0.296981	0.766481	0.968784		Hspa4	9383.08	0.0842161	0.0703803	1.19659	0.231468	0.586154
Mtif2	2007.13	-0.0897097	0.0970682	-0.924192	0.355386	0.817348		Zcchc10	187.923	-0.0977603	0.199523	-0.489971	0.624155	0.862006
Rps27a	16414.7	0.308746	0.137105	2.2519	0.0243285	0.268637		Aff4	5865.64	-0.0131453	0.134072	-0.0980468	0.921895	0.97676
Rtn4	7754.87	0.168315	0.162158	1.03797	0.299286	0.780631		Leap2	6347.14	0.294735	0.190848	1.54434	0.122506	0.441702
Eml6	276.01	0.149285	0.224843	0.663954	0.50672	0.895353		Uqcrq	15620.2	0.0261179	0.145534	0.179463	0.857574	0.958428
Sptbn1	7397.44	-0.0479084	0.136509	-0.350955	0.725622	0.960919		Gdf9	98.1583	1.25078	0.319624	3.91328	9.105e-05	0.00570475
Acyp2	132.246	-0.242767	0.295889	-0.820468	0.41195	0.851659		Shroom1	1709.4	0.00390379	0.146726	0.0266059	0.978774	0.992999
Psme4	9258.34	-0.188766	0.122598	-1.53971	0.12363	0.57046		Kif3a	304.585	-0.0154915	0.168794	-0.0917774	0.926875	0.978568
Erlec1	1990.41	0.107494	0.0872995	1.23133	0.218201	0.705355		Rad50	625.584	-0.0545161	0.120907	-0.450894	0.652066	0.874483
Asb3	437.998	-0.0333174	0.115647	-0.288096	0.773273	0.969801		Irf1	1617.19	0.128192	0.12258	1.04578	0.295663	0.642168
Chac2	1918.55	-0.0204513	0.129067	-0.158454	0.874099	0.980352		Gm12216	20.2171	0.151974	0.440103	0.345315	0.729857	0.912817
Stc2	12.0659	0.130496	0.555832	0.234776	0.814383	0.971834		Slc22a5	1723.72	0.259716	0.242699	1.07011	0.284568	0.635637
Bod1	1450.36	0.0649739	0.126556	0.513402	0.60767	0.932631		Slc22a21	32.9439	0.156087	0.381806	0.408812	0.682678	0.891362
Cpeb4	5479.46	-0.0910504	0.201316	-0.452276	0.65107	0.943192		Slc22a4	127.028	-0.0504556	0.206129	-0.244777	0.806629	0.943977
Snrnp25	113.658	-0.090462	0.22519	-0.401715	0.687894	0.952154		Pdlim4	65.6348	-0.390332	0.378298	-1.03181	0.30216	0.648653
Rhbdf1	458.53	0.410988	0.156701	2.62275	0.0087222	0.160001		P4ha2	374.326	-0.232097	0.250872	-0.92516	0.354883	0.692741
Mpg	545.416	0.270121	0.149765	1.80363	0.071289	0.466475		Fnip1	2823.54	-0.131856	0.182256	-0.723465	0.469394	0.771572
Nprl3	682.555	0.00549465	0.101103	0.054347	0.956659	0.994599		Rapgef6	1420.51	-0.164578	0.14487	-1.13604	0.25594	0.609264
Hba-a1	4650.6	-0.156196	0.536611	-0.291078	0.770992	0.969801		Cdc42se2	1037.27	0.00271923	0.129315	0.021028	0.983223	0.994581
Hba-a2	1519.58	-0.134202	0.599834	-0.223732	0.822966	0.971834		Lyrm7	134.276	0.177002	0.167822	1.0547	0.291561	0.639642
Sh3pxd2b	175.573	-0.299435	0.326385	-0.917431	0.358917	0.820862		Hint1	8969.36	0.0661326	0.116617	0.567094	0.570651	0.830637
Ubtd2	134.971	0.243798	0.209295	1.16486	0.244077	0.729125		Gpx3	458.34	-0.559043	0.154851	-3.61021	0.000305954	0.0137994
Efcab9	6.47336	-0.517211	0.659348	-0.784428	0.432789	0.860427		Tnip1	657.211	-0.012989	0.150532	-0.0862873	0.931238	0.979928
Stk10	479.982	0.207013	0.243034	0.851787	0.394332	0.839265		Anxa6	7855.75	-0.099615	0.129295	-0.770446	0.441035	0.752013
Fbxw11	2841.55	-0.043048	0.0995701	-0.432339	0.665495	0.946888		Ccdc69	59.0715	-0.95654	0.319346	-2.99531	0.00274165	0.0606453
Npm1	10089.8	0.31886	0.188895	1.68803	0.0914054	0.506155		Gm2a	9026.42	-0.158583	0.183028	-0.866446	0.386246	0.715953
Ranbp17	7.26688	-0.310797	0.625346	-0.497	0.619189	0.933859		Slc36a1	1710.2	-0.261588	0.122875	-2.1289	0.0332626	0.234985
Kcnmb1	5.30257	-0.560088	0.893659	-0.626736	0.530832	0.907048		Sparc	3628.05	-0.310024	0.188967	-1.64063	0.100875	0.404104
Lcp2	591.851	-0.278185	0.299445	-0.929002	0.352888	0.816506		Atox1	5979.08	0.0292911	0.161399	0.181482	0.855989	0.958222
Dock2	432.381	-0.353891	0.34322	-1.03109	0.302497	0.782058		G3bp1	3478.51	0.111498	0.109886	1.01467	0.310262	0.654859
Spdl1	28.8774	0.515691	0.442908	1.16433	0.24429	0.729125		Fam114a2	2657.17	-0.0352368	0.0681122	-0.517335	0.604922	0.85175
Slit3	11.7606	-0.748996	0.629878	-1.18911	0.234395	0.722291		Mfap3	891.99	-0.197481	0.0951043	-2.07647	0.0378503	0.251782
Pank3	6025.43	-0.381415	0.131925	-2.89114	0.00383846	0.0997852		Galnt10	610.047	-0.00959356	0.148772	-0.0644851	0.948584	0.985052
Rars	2430.76	0.380211	0.182276	2.08591	0.0369871	0.340621		Sap30l	752.376	0.198436	0.112722	1.7604	0.07834	0.360133
Wwc1	5147.1	0.54218	0.18335	2.95709	0.00310562	0.0862685		Larp1	12479.5	0.191554	0.110479	1.73385	0.0829444	0.370165
Mat2b	2199.67	0.07422	0.0701406	1.05816	0.289983	0.773287		Cnot8	1664.86	-0.142972	0.127267	-1.1234	0.261267	0.613519
Hmmr	84.2401	0.742101	0.541628	1.37013	0.170646	0.644187		Gemin5	449.377	-0.00449569	0.140312	-0.0320408	0.97444	0.991285
Nudcd2	1700.42	0.123	0.154467	0.796284	0.425867	0.85761		Mrpl22	873.925	-0.324311	0.116779	-2.77713	0.00548412	0.0921434
Ccng1	3361.84	-0.245915	0.158589	-1.55064	0.120987	0.567238		Igtp	276.198	-0.474468	0.206522	-2.29742	0.0215947	0.19021
Pttg1	1310.83	-0.172676	0.130435	-1.32384	0.185555	0.665367		Irgm2	423.077	-0.278051	0.166687	-1.6681	0.0952964	0.39175
Slu7	1740.72	-0.0273969	0.0966223	-0.283546	0.776758	0.969801		Zfp692	305.838	-0.043714	0.233228	-0.187431	0.851323	0.956535
C1qtnf2	66.0687	0.416962	0.276501	1.508	0.131556	0.585416		Zfp672	873.257	-0.0078829	0.15021	-0.0524793	0.958147	0.987141
Ccnjl	21.0183	-0.308102	0.562888	-0.547359	0.584132	0.926833		Sh3bp5l	1315.05	0.182842	0.12023	1.52076	0.12832	0.45061
Pwwp2a	564.588	0.103124	0.180123	0.572518	0.566971	0.921257		2810021J22Rik	153.023	0.00455463	0.257778	0.0176688	0.985903	0.995451
Ttc1	1102.62	0.1203	0.0852393	1.41132	0.158151	0.626183		Zfp39	336.562	-0.0151068	0.156794	-0.0963478	0.923244	0.977593
Adra1b	3623.13	-0.381476	0.151008	-2.5262	0.0115304	0.184577		Rnf187	4803.23	0.20509	0.109096	1.87991	0.06012	0.31573
Il12b	8.70975	1.53691	0.779069	1.97275	0.0485237	0.390766		Trim17	49.4792	0.200968	0.265732	0.75628	0.449481	0.758638
Ublcp1	1778.33	-0.119095	0.117362	-1.01476	0.31022	0.786712		Trim11	911.119	-0.0450037	0.166019	-0.271076	0.786333	0.935844
Rnf145	2208.42	0.240383	0.247838	0.969919	0.332087	0.802039		Iba57	1068.66	-0.0518807	0.104057	-0.498578	0.618077	0.858725
Ebf1	10.7304	-0.639446	0.5266	-1.21429	0.224636	0.711808		Gjc2	58.9776	-0.0253955	0.310235	-0.0818589	0.934759	0.980795
Clint1	5096.97	0.129082	0.115403	1.11853	0.263339	0.745191		Guk1	2328.51	0.243644	0.119241	2.0433	0.041023	0.260766
Lsm11	356.402	-0.215633	0.12597	-1.71179	0.0869361	0.497694		Mrpl55	934.257	0.115033	0.152567	0.75398	0.450861	0.759592
Thg1l	213.027	0.490161	0.177924	2.75489	0.00587126	0.128209		2310033P09Rik	280.091	0.251078	0.195317	1.28549	0.198622	0.55004
Adam19	100.731	0.3493	0.255027	1.36966	0.170793	0.644222		Arf1	17363.3	0.104203	0.0934393	1.11519	0.264768	0.615471
Cyfip2	178.473	-0.0105875	0.201175	-0.0526284	0.958028	0.994687		Wnt9a	49.0457	0.0206218	0.285532	0.0722224	0.942425	0.983445
Itk	36.8818	0.0539028	0.334759	0.16102	0.872078	0.980129		Snap47	2989.61	-0.241461	0.112351	-2.14917	0.0316209	0.230257
Med7	924.831	0.0879765	0.103394	0.850886	0.394833	0.839489		Jmjd4	460.893	-0.193622	0.219821	-0.880813	0.378419	0.710268
Havcr2	97.7823	0.26716	0.360768	0.74053	0.458978	0.874147		Zfp867	187.818	-0.314512	0.147586	-2.13105	0.0330851	0.234985
Timd2	5787.89	-0.306579	0.134135	-2.28559	0.022278	0.257647		Zkscan17	1297.64	0.442592	0.188549	2.34736	0.018907	0.176569
Timd4	1019.03	-0.203808	0.361545	-0.563713	0.57295	0.92366		Nlrp3	89.6031	0.227632	0.241456	0.942749	0.345809	0.685621
Sgcd	40.8621	-0.42332	0.362276	-1.1685	0.242604	0.7286		Mprip	6194.49	-0.0211781	0.105389	-0.200951	0.840737	0.951327
Rack1	22774.3	0.443598	0.132842	3.33928	0.000839962	0.0367602		Pld6	38.852	-0.129028	0.403172	-0.320033	0.748943	0.921971
Trim41	705.355	0.104961	0.0973056	1.07867	0.280733	0.765064		Flcn	2170.35	-0.0468849	0.142706	-0.328541	0.742502	0.918666
Trim7	276.126	-0.338761	0.433517	-0.781424	0.434553	0.860851		Cops3	2978.13	0.106623	0.101572	1.04973	0.293841	0.641491
Irgm1	1090.13	-0.243801	0.158563	-1.53757	0.124154	0.571679		Nt5m	498.757	-0.15518	0.144379	-1.07481	0.282462	0.633191
Gm5431	55.3588	-0.0407465	0.295014	-0.138117	0.890148	0.983726		Med9	417.415	0.170222	0.152707	1.1147	0.264981	0.615471
Gm12185	5.63571	0.222828	0.62176	0.358383	0.720057	0.960392		Rasd1	87.1339	-0.181202	0.30742	-0.58943	0.555573	0.821953
9930111J21Rik1	36.1374	-0.265192	0.34332	-0.772434	0.439858	0.863499		Pemt	19137.4	0.110173	0.140515	0.784064	0.433002	0.7482
Tgtp1	182.082	-0.0777308	0.273168	-0.284553	0.775986	0.969801		Rai1	598.658	0.196558	0.142895	1.37554	0.168964	0.510666
Tgtp2	15.6372	0.533199	0.473124	1.12698	0.259753	0.743528		Srebf1	9174.42	-0.545914	0.247739	-2.20358	0.0275536	0.214615
Ifi47	40.6991	-0.552633	0.341722	-1.6172	0.105835	0.5354		Tom1l2	2542.03	-0.0736417	0.107615	-0.684309	0.49378	0.788894
Btnl9	206.295	-0.326067	0.277974	-1.17301	0.24079	0.728184		Atpaf2	1171.07	0.0291108	0.0953858	0.30519	0.760222	0.925111
Zfp62	1506.67	0.050298	0.132086	0.380798	0.703353	0.955826		Gid4	3270.79	0.116914	0.0978834	1.19442	0.232313	0.58661
Mgat1	5518.7	0.105696	0.0825308	1.28068	0.200306	0.681475		Drg2	2145.97	-0.0234202	0.103311	-0.226696	0.82066	0.945983
Olfr1393	9.52529	0.155689	0.63932	0.243523	0.8076	0.971834		Alkbh5	8260.25	0.267787	0.11608	2.30692	0.0210591	0.187834
Flt4	1677.72	-0.326035	0.17221	-1.89324	0.0583263	0.42809		Llgl1	486.093	-0.133219	0.161279	-0.826016	0.408795	0.732318
Cnot6	2921.48	-0.0386563	0.131069	-0.294931	0.768046	0.969416		Flii	3304.83	0.0186166	0.129409	0.143858	0.885612	0.967656
Gfpt2	42.6742	0.0138583	0.373966	0.0370578	0.970439	0.996567		Mief2	1148.81	0.105869	0.102948	1.02838	0.30377	0.649681
Mapk9	3787.93	-0.0402563	0.0984602	-0.408859	0.682643	0.952154		Top3a	396.864	0.0461746	0.124848	0.369846	0.711497	0.905944
Rnf130	4888.74	-0.0168405	0.128582	-0.130971	0.895798	0.984283		Smcr8	2812.56	-0.219465	0.15202	-1.44366	0.148835	0.48132
Tbc1d9b	3892.4	-0.119981	0.1021	-1.17513	0.239941	0.727958		Shmt1	11161.6	-0.302073	0.159438	-1.89461	0.0581445	0.310992
Sqstm1	35137.6	0.378963	0.163874	2.31252	0.0207488	0.24884		Dhrs7b	1326.94	-0.207766	0.201996	-1.02856	0.303686	0.649681
Mgat4b	3016.54	0.358406	0.12265	2.92219	0.00347577	0.0924703		Tmem11	1260.1	0.188144	0.111111	1.6933	0.0903988	0.384414
Ltc4s	39.364	1.07358	0.549827	1.95258	0.0508696	0.399604		Natd1	508.016	-0.303434	0.126695	-2.395	0.0166205	0.164865
Maml1	1095.76	0.0032548	0.13819	0.0235531	0.981209	0.997519		Map2k3	3167.5	0.0671183	0.110957	0.604902	0.545244	0.816129
Canx	32324.7	-0.166771	0.121247	-1.37547	0.168986	0.643213		Tnfrsf13b	16.8177	0.634515	0.538919	1.17739	0.239042	0.594868
Hnrnph1	4669.32	-0.0682736	0.152173	-0.448659	0.653678	0.943487		Usp22	1950.59	0.0454359	0.12062	0.376687	0.706406	0.902993
Rufy1	1480.57	0.0916008	0.0903729	1.01359	0.31078	0.786712		Aldh3a2	26684	-0.280961	0.196486	-1.42992	0.152739	0.487377
Adamts2	422.51	-0.0630036	0.164381	-0.383278	0.701514	0.955015		Slc47a1	3929.52	-0.81957	0.199157	-4.1152	3.86851e-05	0.00323707
Zfp354c	66.1947	0.1985	0.322545	0.615418	0.538279	0.910852		Mfap4	72.7056	-0.0107433	0.268376	-0.0400307	0.968069	0.989976
Zfp879	59.3792	-0.224938	0.455487	-0.49384	0.621419	0.933859		Mapk7	170.2	0.15363	0.213061	0.721064	0.47087	0.772475
Zfp454	89.4961	0.324327	0.271084	1.1964	0.231539	0.717574		B9d1	16.4084	0.0417398	0.438976	0.0950845	0.924248	0.97775
Zfp2	391.727	-0.0422009	0.147721	-0.285679	0.775124	0.969801		Epn2	581.444	-0.0414294	0.154937	-0.267395	0.789165	0.936886
Zfp354b	161.854	-0.178503	0.215602	-0.82793	0.40771	0.848127		Grap	285.534	-0.156825	0.216367	-0.724808	0.46857	0.771467
Zfp354a	303.346	-0.308296	0.230428	-1.33793	0.18092	0.657459		Fam83g	220.087	0.0269754	0.264595	0.10195	0.918797	0.976752
BC049762	11.1282	-0.0452772	0.620579	-0.0729596	0.941838	0.992614		Prpsap2	650.093	-0.28657	0.12961	-2.21101	0.0270349	0.21335
Clk4	1881.38	-0.0463243	0.162936	-0.28431	0.776173	0.969801		Ulk2	5608.24	-0.126034	0.0895111	-1.40802	0.159125	0.495934
Col23a1	16.3606	-0.267503	0.52441	-0.510102	0.60998	0.932631		Akap10	1300.43	-0.00334335	0.123839	-0.0269976	0.978462	0.992909
Phykpl	702.527	0.179407	0.143835	1.24731	0.212285	0.697081		Specc1	198.475	-0.166953	0.254199	-0.656779	0.511323	0.798369
Hnrnpab	9717.14	0.0442568	0.118394	0.37381	0.708546	0.957531		Zswim7	469.259	-0.125574	0.170536	-0.736352	0.461516	0.765896
Nhp2	1198.07	0.138889	0.157175	0.883661	0.376879	0.827885		Ttc19	738.503	-0.077501	0.126574	-0.612298	0.540341	0.814096
Rmnd5b	813.545	0.172248	0.147516	1.16766	0.242945	0.7286		Ncor1	7276.75	0.0621689	0.15807	0.3933	0.694098	0.896798
N4bp3	335.918	-0.125236	0.20651	-0.60644	0.544223	0.911803		Pigl	331.055	0.345572	0.142057	2.43264	0.0149893	0.15627
D930048N14Rik	366.104	-0.245845	0.339719	-0.72367	0.469268	0.879386		Cenpv	821.363	0.365542	0.125259	2.91829	0.00351954	0.0716241
0610009B22Rik	1413.31	0.0501589	0.127784	0.392527	0.694668	0.95334		Ubb	14185.9	0.106339	0.132834	0.800539	0.423398	0.741866
Sec24a	7743.59	-0.184353	0.151333	-1.2182	0.22315	0.709757		Trpv2	124.913	-0.434291	0.346041	-1.25503	0.209469	0.56267
Sar1b	11949.6	-0.480559	0.13426	-3.57932	0.000344493	0.0193189		Lrrc75a	41.5718	-0.0944633	0.291884	-0.323633	0.746216	0.920625
Jade2	1043.11	-0.196371	0.205915	-0.953651	0.340261	0.808938		Mmgt2	98.9468	0.555117	0.237497	2.33737	0.0194201	0.179639
Cdkn2aipnl	966.373	0.208005	0.13337	1.55961	0.118852	0.562795		Zfp287	33.3324	-0.381427	0.392959	-0.970654	0.331721	0.675586
Ube2b	5874.06	-0.111019	0.0968487	-1.14632	0.251664	0.736375		Trim16	17.0499	-1.03425	0.61987	-1.66849	0.0952183	0.391556
Cdkl3	33.6877	0.299587	0.318229	0.941419	0.34649	0.813429		Tvp23b	2014.42	0.240455	0.101073	2.37903	0.0173583	0.16931
Ppp2ca	7598.99	-0.0247209	0.112348	-0.220038	0.825842	0.971834		Pmp22	337.536	0.092602	0.140771	0.657822	0.510653	0.798078
Skp1a	14018.4	-0.0764156	0.12757	-0.599011	0.549166	0.913024		Hs3st3b1	7022.36	-0.0543687	0.124717	-0.435937	0.662883	0.880622
Tcf7	329.613	0.287158	0.236641	1.21348	0.224947	0.712316		Cox10	642.74	-0.0265187	0.154407	-0.171745	0.863638	0.959684
Vdac1	13724.9	-0.140717	0.109906	-1.28034	0.200424	0.681475		Hs3st3a1	79.9044	-0.179095	0.21692	-0.825626	0.409016	0.732508
9530068E07Rik	7601.89	-0.0785465	0.128495	-0.611281	0.541014	0.910852		Elac2	1609.03	0.068414	0.105608	0.64781	0.517108	0.801499
Fstl4	5.12291	-0.0507453	0.76945	-0.0659501	0.947418	0.99317		Arhgap44	42.0986	0.286853	0.433413	0.661846	0.50807	0.797106
Hspa4	9554.04	0.0400751	0.114589	0.349728	0.726543	0.961118		Map2k4	2640.1	-0.0921879	0.0713184	-1.29262	0.196141	0.547447
Zcchc10	204.828	0.072389	0.186314	0.388533	0.697622	0.953736		Zkscan6	262.346	-0.183438	0.163645	-1.12095	0.262311	0.614086
Aff4	6008.05	-0.0307849	0.142746	-0.215663	0.829251	0.972342		Tmem220	1001.82	-0.0109816	0.111118	-0.0988281	0.921275	0.97676
Leap2	6943.25	0.418408	0.311473	1.34332	0.179169	0.656706		Adprm	977.489	0.0728258	0.11765	0.619003	0.535914	0.811754
Uqcrq	16298.9	0.0577127	0.135244	0.426729	0.669577	0.948398		Sco1	1022.21	-0.00553425	0.0966037	-0.0572882	0.954316	0.986275
Gdf9	65.9238	0.1404	0.453353	0.309693	0.756794	0.96622		Gas7	760.764	-0.800943	0.259236	-3.08963	0.00200409	0.0488314
Shroom1	1894.17	0.204334	0.144216	1.41686	0.156523	0.622862		Glp2r	38.9631	-0.605408	0.491906	-1.23074	0.21842	0.572591
Sowaha	7.13939	-1.09241	1.1181	-0.977026	0.328556	0.798399		Stx8	854.706	-0.0921297	0.140966	-0.653559	0.513396	0.799587
Kif3a	309.167	-0.0573829	0.15968	-0.359361	0.719325	0.960392		Ntn1	906.232	-0.171565	0.103977	-1.65003	0.0989359	0.399989
Rad50	698.582	0.175851	0.148818	1.18165	0.237344	0.725336		Pik3r6	63.053	-0.662516	0.273674	-2.42082	0.0154854	0.15871
Irf1	1752.58	0.249909	0.170692	1.46409	0.143169	0.602332		Myh10	639.323	-0.285434	0.178773	-1.59663	0.110347	0.420046
Gm12216	19.4188	-0.0713365	0.378714	-0.188365	0.85059	0.975124		Ndel1	2223.19	0.174015	0.0725432	2.39877	0.0164501	0.164409
Slc22a5	1819.42	0.294586	0.296064	0.995007	0.319733	0.793836		Rpl26	14991.7	0.312841	0.143606	2.17847	0.0293713	0.222497
Slc22a21	31.2002	-0.105578	0.384449	-0.274623	0.783606	0.970048		Arhgef15	403.445	-0.0801357	0.212047	-0.377916	0.705493	0.902658
Slc22a4	110.742	-0.590256	0.189679	-3.11187	0.00185909	0.0625885		Slc25a35	37.8383	-0.970218	0.311851	-3.11116	0.00186357	0.0463849
Pdlim4	73.7092	-0.0709715	0.358442	-0.198	0.843045	0.973708		Rangrf	55.4505	-0.151275	0.272218	-0.555711	0.578408	0.835712
P4ha2	336.732	-0.664962	0.253478	-2.62335	0.00870694	0.159946		Pfas	619.126	0.0921086	0.112173	0.821127	0.411574	0.733497
Fnip1	2765.93	-0.274201	0.18431	-1.48772	0.136826	0.591757		Ctc1	448.475	0.100449	0.119559	0.840161	0.400818	0.725489
Rapgef6	1428.15	-0.223867	0.125941	-1.77755	0.075477	0.475582		Aurkb	36.4702	-0.50881	0.414747	-1.2268	0.219899	0.574289
Cdc42se2	1114.52	0.119002	0.116194	1.02417	0.305753	0.784519		Borcs6	614.144	0.0959306	0.106301	0.902441	0.366823	0.70128
Lyrm7	130.621	0.000231321	0.207465	0.00111499	0.99911	0.999548		Tmem107	107.827	0.359642	0.233713	1.53882	0.123848	0.443611
Hint1	9207.51	0.0469397	0.118616	0.395728	0.692306	0.952154		Vamp2	1068.06	0.313711	0.176885	1.77353	0.0761405	0.355159
Gpx3	517.476	-0.187084	0.225042	-0.83133	0.405788	0.846715		Per1	1984.85	0.38316	0.167077	2.29332	0.0218296	0.191351
Tnip1	689.082	0.0381798	0.172837	0.220901	0.82517	0.971834		Cntrob	309.222	-0.170487	0.153881	-1.10791	0.2679	0.617285
Anxa6	8380.83	0.0123937	0.15953	0.0776885	0.938076	0.992381		Trappc1	1505.49	-0.0355379	0.127957	-0.277732	0.781218	0.933997
Ccdc69	48.0955	-2.04617	0.434069	-4.71394	2.42978e-06	0.00049495		Kcnab3	85.8078	1.16457	0.352531	3.30345	0.000955039	0.0298406
Gm2a	8240.64	-0.536478	0.181361	-2.95807	0.00309571	0.0862685		Chd3	6958.21	0.116874	0.141598	0.825391	0.40915	0.732539
Slc36a1	1884.43	-0.0296001	0.158436	-0.186826	0.851797	0.975934		Cyb5d1	1958.6	-0.0144699	0.105326	-0.137381	0.890729	0.969475
Sparc	3960.17	-0.0951125	0.179455	-0.530009	0.596106	0.93097		Naa38	1146.8	-0.00420676	0.131804	-0.0319167	0.974538	0.991285
Atox1	6578.89	0.207461	0.157443	1.31769	0.187608	0.669723		Tmem88	143.927	-0.0379222	0.268302	-0.141342	0.8876	0.968049
G3bp1	3844.92	0.287631	0.130424	2.20536	0.0274288	0.285504		Kdm6b	1265.93	0.198364	0.194082	1.02206	0.306751	0.652546
Fam114a2	2662.21	-0.115849	0.0822172	-1.40906	0.158817	0.627		Dnah2	14.2632	0.682988	0.544266	1.25488	0.209522	0.562689
Mfap3	954.921	-0.061549	0.123458	-0.498542	0.618102	0.933523		Wrap53	570.422	-0.00688575	0.120786	-0.0570081	0.954539	0.986368
Galnt10	643.052	0.056108	0.153936	0.36449	0.715492	0.958937		Trp53	1007.96	0.161826	0.107141	1.5104	0.130942	0.454497
Sap30l	733.771	0.0217061	0.145118	0.149576	0.881099	0.982181		Atp1b2	27.6014	0.79163	0.43679	1.81238	0.0699277	0.344866
Larp1	12324.9	0.0522894	0.109562	0.477258	0.633179	0.937225		Sat2	483.103	-0.152205	0.155936	-0.976077	0.329026	0.67418
Cnot8	1674.09	-0.20303	0.11434	-1.77567	0.0757871	0.476516		Fxr2	2627.09	0.0872974	0.0756516	1.15394	0.248525	0.60232
Gemin5	518.535	0.304058	0.141454	2.14951	0.0315937	0.307994		Mpdu1	3049.29	-0.0784324	0.129638	-0.605008	0.545173	0.816129
Mrpl22	949.249	-0.122201	0.121846	-1.00291	0.315902	0.790984		Cd68	933.231	-0.0762311	0.207355	-0.367637	0.713144	0.906111
Igtp	321.979	-0.032859	0.217313	-0.151206	0.879813	0.981823		Eif4a1	18547.1	0.183603	0.0980068	1.87337	0.0610167	0.318846
Irgm2	486.517	0.0784536	0.257678	0.304464	0.760774	0.967221		Senp3	1939.54	-0.00187683	0.074945	-0.0250428	0.980021	0.993145
Zfp692	295.335	-0.237497	0.248149	-0.957075	0.338529	0.807262		Tnfsf13	32.7036	0.266031	0.362456	0.733967	0.462969	0.766931
Zfp672	932.33	0.0917971	0.153078	0.599674	0.548723	0.912543		Tnfsf12	232.489	0.238378	0.204462	1.16588	0.243663	0.599148
Sh3bp5l	1336.64	0.124031	0.117814	1.05277	0.292446	0.775904		Polr2a	3317.88	0.0661309	0.17023	0.388479	0.697661	0.898679
2810021J22Rik	171.779	0.239393	0.241741	0.990288	0.322034	0.794849		Zbtb4	1349.65	-0.113025	0.178034	-0.63485	0.525526	0.805234
Zfp39	359.175	0.0843583	0.181669	0.464351	0.642396	0.94074		Chrnb1	44.0077	-0.313574	0.291443	-1.07593	0.281957	0.633191
Rnf187	4794	0.0944581	0.0841455	1.12256	0.261626	0.74488		Fgf11	85.0448	0.201627	0.330491	0.610081	0.541808	0.814762
Trim17	52.3168	0.254629	0.253935	1.00273	0.31599	0.791011		Tmem102	538.793	-0.00812671	0.141892	-0.0572738	0.954327	0.986275
Trim11	965.422	0.0388922	0.136278	0.285388	0.775347	0.969801		Nlgn2	206.976	0.390262	0.235742	1.65546	0.0978308	0.396909
Obscn	4.33053	-2.36185	1.06248	-2.22295	0.0262193	0.279395		Tmem256	3284.62	-0.19414	0.127693	-1.52037	0.128418	0.450705
Iba57	1119	-0.00116637	0.0915961	-0.0127338	0.98984	0.998375		Plscr3	435.738	0.235342	0.131689	1.7871	0.0739212	0.3506
Gjc2	66.3148	0.219678	0.245898	0.893368	0.37166	0.825424		Kctd11	207.946	0.176786	0.154245	1.14614	0.251739	0.605408
Guk1	2535.38	0.36163	0.165454	2.18569	0.0288384	0.293082		Acap1	132.579	-0.308117	0.179302	-1.71842	0.0857193	0.376021
Mrpl55	931.665	0.00920296	0.159118	0.0578372	0.953878	0.99437		Neurl4	803.397	0.0817002	0.130909	0.6241	0.532562	0.809723
2310033P09Rik	300.385	0.327953	0.189276	1.73267	0.083154	0.489597		Gps2	556.806	0.270815	0.132349	2.04621	0.0407356	0.259968
Arf1	17481.7	0.0259573	0.103988	0.249618	0.802883	0.970774		Eif5a	10370	0.0827855	0.114903	0.72048	0.47123	0.772931
Wnt9a	57.5652	0.3682	0.30334	1.21382	0.224817	0.712068		Slc2a4	77.1379	-0.425825	0.366186	-1.16287	0.244884	0.599208
Snap47	3206.29	-0.092229	0.122082	-0.755464	0.44997	0.868968		Cldn7	24.3649	-0.10811	0.497264	-0.217409	0.82789	0.946963
Jmjd4	511.15	0.0432987	0.202676	0.213635	0.830832	0.972421		Elp5	960.268	0.00965149	0.123284	0.0782865	0.9376	0.981727
Zfp867	189.56	-0.348148	0.166502	-2.09095	0.0365326	0.338261		Ctdnep1	1293.2	0.252351	0.0928362	2.71824	0.00656302	0.0996122
Zkscan17	1277.02	0.279246	0.162049	1.72322	0.084849	0.493839		Gabarap	6958.37	-0.0225625	0.106969	-0.210926	0.832945	0.94785
Nlrp3	85.522	-0.0100916	0.220849	-0.0456944	0.963554	0.996223		Phf23	413.433	0.183717	0.148405	1.23794	0.215737	0.569737
Mprip	6267.77	-0.0738794	0.10847	-0.681105	0.495805	0.891964		Dvl2	141.101	-0.00842973	0.22069	-0.0381972	0.96953	0.990058
Pld6	39.5726	-0.156263	0.436249	-0.358196	0.720197	0.960392		Acadvl	28318.4	0.0203693	0.0858644	0.237227	0.812481	0.943977
Flcn	2238.21	-0.0404661	0.13794	-0.293361	0.769246	0.969472		Dlg4	36.5083	-0.150716	0.319453	-0.471793	0.637074	0.867646
Cops3	2928.72	-0.0396058	0.103268	-0.383525	0.701331	0.955015		Asgr1	29584.5	0.257164	0.142382	1.80616	0.0708938	0.346568
Nt5m	499.496	-0.224586	0.128404	-1.74905	0.0802818	0.485246		Asgr2	10400	0.403984	0.128284	3.14913	0.00163759	0.0429455
Med9	452.177	0.285614	0.147683	1.93397	0.0531169	0.409794		Mgl2	13.1109	-1.03396	0.646191	-1.60008	0.109581	0.418671
Rasd1	105.092	0.283852	0.361684	0.784806	0.432568	0.860427		Clec10a	20.561	0.132711	0.502633	0.264032	0.791755	0.93744
Pemt	19393.8	0.0503328	0.136932	0.367575	0.71319	0.958937		Slc16a11	352.967	-0.116871	0.247482	-0.47224	0.636756	0.867584
Rai1	639.515	0.270864	0.148834	1.81991	0.0687734	0.45872		Slc16a13	62.1959	0.163573	0.284819	0.574306	0.565761	0.828164
Srebf1	10970.4	-0.00569706	0.298183	-0.0191059	0.984757	0.997777		Bcl6b	45.069	-0.305003	0.316107	-0.96487	0.33461	0.677584
Tom1l2	2564.87	-0.128741	0.127566	-1.00921	0.312873	0.787821		0610010K14Rik	474.785	0.0979293	0.181384	0.5399	0.589266	0.841942
Atpaf2	1201.24	0.0110419	0.127672	0.0864861	0.93108	0.99153		Rnasek	1773.41	0.0450769	0.101915	0.442299	0.658273	0.878225
Gid4	3204.97	-0.0408376	0.100947	-0.404543	0.685813	0.952154		Alox12	27.5538	-0.2475	0.514353	-0.481188	0.630383	0.864588
Drg2	2142.41	-0.115559	0.118061	-0.978803	0.327677	0.798399		Pelp1	261.225	-0.0129102	0.170936	-0.0755268	0.939796	0.982594
Alkbh5	7802.81	-0.00190091	0.108392	-0.0175373	0.986008	0.997866		Arrb2	773.104	0.136255	0.156094	0.872908	0.382713	0.713557
Llgl1	524.916	0.0170399	0.173937	0.0979661	0.921959	0.990452		Med11	241.084	0.0342048	0.181179	0.18879	0.850257	0.956013
Flii	3423	0.0302982	0.112749	0.268722	0.788144	0.970048		Cxcl16	336.977	-0.252649	0.221563	-1.1403	0.254162	0.607409
Mief2	1167.45	0.0544641	0.142598	0.381942	0.702504	0.955434		Zmynd15	96.0949	-0.31109	0.229863	-1.35337	0.175937	0.520605
Top3a	431.598	0.189115	0.124277	1.52172	0.128078	0.578004		Vmo1	65.7179	-0.332094	0.305267	-1.08788	0.276647	0.626211
Smcr8	2836.15	-0.263537	0.131479	-2.00441	0.0450265	0.376776		Gltpd2	847.54	-0.0850017	0.133139	-0.638442	0.523186	0.804137
Shmt1	11303.4	-0.321961	0.166413	-1.93471	0.0530256	0.409535		Psmb6	6282.04	0.0537932	0.105324	0.510741	0.609533	0.853709
Dhrs7b	1305.17	-0.330311	0.204032	-1.61892	0.105464	0.534537		Pld2	379.616	0.00258951	0.172753	0.0149897	0.98804	0.996134
Tmem11	1247.12	0.0553011	0.104397	0.529717	0.596308	0.93097		Mink1	2477.96	-0.0927451	0.13193	-0.702985	0.482065	0.780571
Natd1	565.605	-0.0321907	0.116354	-0.276663	0.782039	0.970048		Slc25a11	2259.53	7.40844e-05	0.116817	0.000634191	0.999494	0.999868
Map2k3	3180.7	-0.015303	0.108563	-0.14096	0.887902	0.983726		Rnf167	1317.86	0.109487	0.123781	0.88452	0.376416	0.708743
Tnfrsf13b	14.9532	0.203444	0.505818	0.402208	0.687531	0.952154		Pfn1	3561.68	0.13461	0.122951	1.09482	0.273594	0.623345
Usp22	2152.53	0.22858	0.151403	1.50975	0.131108	0.584376		Eno3	248.82	0.297159	0.183356	1.62067	0.105088	0.411647
Aldh3a2	31821.3	0.179464	0.262039	0.684874	0.493423	0.891952		Spag7	1556.53	0.0180736	0.122757	0.14723	0.88295	0.966693
Slc47a2	9.80394	0.117496	0.696172	0.168774	0.865974	0.978622		Camta2	799.044	-0.0420032	0.159745	-0.262939	0.792598	0.937859
Slc47a1	3895.12	-0.853907	0.210729	-4.05215	5.0749e-05	0.00501901		Inca1	452.45	0.407031	0.252147	1.61426	0.106471	0.41392
Mfap4	77.6098	0.0945981	0.285332	0.331537	0.740239	0.963831		Kif1c	10968.7	-0.0126592	0.112315	-0.112711	0.91026	0.974627
Mapk7	183.855	0.262482	0.207931	1.26235	0.206823	0.691037		Scimp	53.9141	-0.100127	0.284786	-0.351585	0.725149	0.910751
B9d1	18.4723	0.284077	0.514882	0.551731	0.581133	0.925753		Rabep1	2736.57	-0.119787	0.133419	-0.897828	0.369277	0.703541
Epn2	636.18	0.131706	0.139646	0.943145	0.345607	0.812543		Nup88	1327.42	-0.0501902	0.101764	-0.4932	0.621871	0.860579
Grap	301.754	-0.0634795	0.194814	-0.325846	0.744541	0.963831		Rpain	615.518	-0.266213	0.157153	-1.69398	0.0902699	0.384414
Fam83g	222.45	-0.0327613	0.246115	-0.133114	0.894103	0.984235		C1qbp	2412.26	0.0724232	0.168881	0.428842	0.668038	0.8837
Prpsap2	643.68	-0.381516	0.157117	-2.42823	0.0151728	0.212825		Dhx33	777.539	-0.257187	0.179214	-1.43509	0.151263	0.486204
Ulk2	5550.72	-0.237001	0.1118	-2.11986	0.0340176	0.324003		Derl2	4963.09	0.0802081	0.110931	0.723044	0.469653	0.771572
Akap10	1299.32	-0.0956052	0.0863945	-1.10661	0.268462	0.751709		Mis12	528.474	-0.00987573	0.167174	-0.0590745	0.952893	0.986065
Specc1	207.937	-0.0993191	0.26268	-0.378099	0.705357	0.956784		Nlrp1b	36.6488	0.0270252	0.318879	0.0847506	0.93246	0.980279
Zswim7	491.194	-0.0652506	0.155978	-0.418331	0.675705	0.950136		Wscd1	27.0197	-0.394968	0.430354	-0.917776	0.358736	0.695226
Ttc19	740.213	-0.151986	0.14072	-1.08006	0.280114	0.764548		Pitpnm3	14.3918	-1.18236	0.568762	-2.07883	0.037633	0.250816
Ncor1	7867.56	0.186636	0.148388	1.25776	0.20848	0.693138		4933427D14Rik	180.52	0.0640026	0.188274	0.339944	0.733899	0.914336
Pigl	349.329	0.370685	0.164488	2.25357	0.0242229	0.267815		Txndc17	3089.41	0.0406852	0.115948	0.350893	0.725669	0.911134
Cenpv	815.386	0.230122	0.126385	1.8208	0.0686373	0.458074		Med31	191.42	0.0629758	0.195925	0.321428	0.747886	0.921438
Ubb	14661.4	0.102041	0.126339	0.807678	0.419276	0.854549		4930563E22Rik	14.1182	0.578126	0.459788	1.25737	0.208618	0.561708
Trpv2	153.227	0.143462	0.317497	0.451853	0.651375	0.943212		Slc13a5	35.3792	0.123542	0.471285	0.262138	0.793215	0.938328
Lrrc75a	49.4074	0.313145	0.27793	1.1267	0.259868	0.743528		Xaf1	349.222	-0.494117	0.180039	-2.7445	0.0060604	0.0962325
Mmgt2	94.7042	0.316661	0.212539	1.48989	0.136253	0.590945		Smtnl2	31.3623	0.0659737	0.449187	0.146873	0.883232	0.966693
Zfp287	34.1176	-0.351717	0.313094	-1.12336	0.261284	0.74488		Ggt6	911.695	-0.569412	0.208575	-2.73002	0.00633312	0.0980707
Zfp286	4.57461	0.355329	1.19442	0.297491	0.766092	0.968784		Mybbp1a	3234.06	0.152914	0.137786	1.10979	0.267088	0.61655
Trim16	20.4379	-0.320537	0.419381	-0.764309	0.444683	0.866119		Spns2	1301.5	-0.325364	0.211688	-1.537	0.124293	0.444195
Tvp23b	1967.55	0.0674125	0.111446	0.60489	0.545252	0.912435		Ube2g1	3603.35	0.12253	0.0808557	1.51542	0.129667	0.452988
Pmp22	402.878	0.468099	0.178059	2.6289	0.00856609	0.159278		Ankfy1	2344.8	-0.161334	0.166928	-0.966488	0.3338	0.676913
Hs3st3b1	7030.36	-0.135748	0.151183	-0.8979	0.369239	0.824909		Cyb5d2	977.598	0.186372	0.088516	2.10552	0.035246	0.242846
Cox10	644.965	-0.10298	0.119671	-0.860525	0.3895	0.837595		Zzef1	1694.06	-0.270628	0.217565	-1.2439	0.213538	0.567248
Hs3st3a1	87.7089	0.0264525	0.20299	0.130314	0.896318	0.984464		Atp2a3	51.8798	-0.21234	0.413975	-0.512929	0.608001	0.853127
Elac2	1637.98	0.0251193	0.095974	0.261731	0.793529	0.970048		Ncbp3	512.433	-0.180279	0.157847	-1.14212	0.253406	0.606982
Arhgap44	46.5034	0.432754	0.337302	1.28299	0.199496	0.681424		Itgae	35.4183	-0.780327	0.35522	-2.19674	0.0280388	0.216925
Myocd	5.71707	0.323395	0.733054	0.441161	0.659096	0.945783		Emc6	852.471	0.0194413	0.195446	0.0994712	0.920764	0.97676
Map2k4	2807.83	0.008882	0.0852012	0.104247	0.916973	0.98893		Tax1bp3	531.905	-0.190767	0.208215	-0.916198	0.359563	0.695831
Zkscan6	291.559	0.0583975	0.149298	0.391148	0.695688	0.953714		Ctns	526.916	-0.128184	0.111205	-1.15269	0.249038	0.602647
Tmem220	1011.56	-0.0702351	0.139462	-0.503613	0.614533	0.9331		Shpk	1034.6	-0.126573	0.135825	-0.931885	0.351396	0.690186
Adprm	983.838	-0.00284607	0.137436	-0.0207084	0.983478	0.997734		Aspa	298.799	-0.0831914	0.173525	-0.47942	0.63164	0.864875
Sco1	1048.44	-0.0204761	0.110208	-0.185794	0.852606	0.976042		Spata22	214.259	0.0388688	0.224196	0.173369	0.862361	0.959678
Gas7	683.799	-1.2718	0.31202	-4.07604	4.58095e-05	0.00477259		Rap1gap2	95.2119	-0.709279	0.472072	-1.50248	0.132973	0.45786
Glp2r	40.6854	-0.481444	0.447019	-1.07701	0.281476	0.765311		Cluh	16199.8	-0.248184	0.13845	-1.79258	0.0730394	0.350107
Usp43	9.49368	0.290606	0.679175	0.42788	0.668738	0.948398		Pafah1b1	6450.07	0.00210474	0.0833494	0.025252	0.979854	0.993145
Stx8	881.832	-0.0784319	0.128666	-0.609578	0.542142	0.911145		Mettl16	1021.69	0.0262493	0.108848	0.241156	0.809434	0.943977
Ntn1	1020.32	0.104532	0.14905	0.701325	0.4831	0.885965		Mnt	765.877	0.444152	0.180799	2.4566	0.0140257	0.151087
Pik3r6	75.2501	-0.0924342	0.223552	-0.41348	0.679255	0.951712		Sgsm2	480.366	-0.332668	0.159949	-2.07984	0.0375407	0.250777
Mfsd6l	4.17956	-1.01861	0.946139	-1.0766	0.28166	0.765435		Tsr1	1346.96	0.346698	0.132622	2.61417	0.00894437	0.117611
Myh10	609.442	-0.509173	0.232104	-2.19373	0.0282552	0.289564		Srr	6655.51	-0.269624	0.15911	-1.69457	0.0901565	0.384414
Ndel1	2111.69	-0.0777817	0.0704684	-1.10378	0.269688	0.752546		Smg6	1854.99	-0.00538525	0.124669	-0.0431964	0.965545	0.989188
Rnf222	7.33909	-0.0864127	0.630599	-0.137033	0.891005	0.983726		Hic1	193.235	-0.0955399	0.219798	-0.434671	0.663801	0.881212
Rpl26	15905.1	0.355364	0.120723	2.94363	0.00324385	0.0881915		Ovca2	516.044	0.0962119	0.144322	0.666646	0.504998	0.794961
Arhgef15	424.04	-0.0156603	0.219137	-0.0714634	0.943029	0.992614		Dph1	652.325	-0.161756	0.10433	-1.55043	0.121037	0.439348
Slc25a35	42.0431	-0.541326	0.265539	-2.03859	0.0414909	0.36213		Rtn4rl1	919.392	0.245698	0.214247	1.1468	0.251464	0.605408
Rangrf	57.2704	-0.124902	0.278748	-0.448082	0.654094	0.943764		Rpa1	1928.51	-0.313883	0.123645	-2.53858	0.0111304	0.13368
Pfas	619.321	-0.00319888	0.156517	-0.0204379	0.983694	0.997777		Smyd4	192.976	-0.158385	0.176361	-0.89807	0.369148	0.703506
Ctc1	485.794	0.224439	0.138936	1.61541	0.106222	0.536659		Serpinf1	36351.4	0.0233446	0.0878208	0.265821	0.790377	0.937325
Aurkb	47.7616	0.268817	0.442077	0.608078	0.543136	0.911265		Serpinf2	44073.7	-0.100296	0.116237	-0.862855	0.388217	0.717173
Borcs6	631.845	0.0796821	0.109993	0.724431	0.468801	0.879297		Wdr81	2893.58	-0.0792279	0.136345	-0.581085	0.561183	0.82488
Tmem107	99.4807	0.0209632	0.239749	0.0874384	0.930323	0.99153		Tlcd2	2936.52	-1.29809	0.420525	-3.08683	0.00202302	0.04898
Vamp2	1037.05	0.119953	0.186138	0.644431	0.519296	0.902489		Prpf8	12669.7	-0.182603	0.108719	-1.67959	0.0930366	0.389126
Per1	2012.82	0.301641	0.203771	1.48029	0.138795	0.59606		Rilp	955.756	-0.30944	0.128374	-2.41045	0.0159327	0.160832
Hes7	4.73263	0.733443	0.680927	1.07712	0.281425	0.765311		Scarf1	602.279	-0.21297	0.153496	-1.38747	0.1653	0.505485
Aloxe3	3.94762	-0.561845	1.07651	-0.521916	0.601729	0.932631		Slc43a2	992.128	-0.428621	0.26541	-1.61494	0.106324	0.413741
Cntrob	329.792	-0.0490124	0.160725	-0.304946	0.760407	0.967221		Pitpna	3326.56	-0.0158436	0.111055	-0.142665	0.886555	0.967656
Trappc1	1553.32	-0.0291169	0.129759	-0.224392	0.822452	0.971834		Inpp5k	740.4	0.21128	0.142128	1.48654	0.137136	0.464912
Kcnab3	72.0644	0.61195	0.381503	1.60405	0.108703	0.54225		Myo1c	3600.82	0.189354	0.161131	1.17516	0.239932	0.595617
Chd3	7465.11	0.212556	0.155599	1.36605	0.171922	0.645624		Crk	6951.95	0.123286	0.0945675	1.30368	0.192344	0.541956
Cyb5d1	2084.63	0.0773639	0.101731	0.760478	0.446969	0.868022		Ywhae	13553.7	0.177637	0.0776733	2.28698	0.0221971	0.192276
Naa38	1201.79	0.0432811	0.141829	0.305163	0.760242	0.967221		Rph3al	205.952	0.34096	0.19882	1.71492	0.0863596	0.376975
Tmem88	144.968	-0.104088	0.178369	-0.583554	0.55952	0.917939		Vps53	1813.95	0.0341992	0.111476	0.306785	0.759007	0.924887
Kdm6b	1396.07	0.354594	0.227148	1.56107	0.118507	0.562569		Fam57a	142.407	0.121895	0.151966	0.80212	0.422484	0.741433
Dnah2	15.0299	0.670054	0.515339	1.30022	0.193526	0.67688		Gemin4	673.337	0.116764	0.092672	1.25997	0.20768	0.560349
Efnb3	11.9967	-0.259431	0.556671	-0.46604	0.641187	0.940098		Glod4	3717.9	-0.0483186	0.0722411	-0.668851	0.50359	0.794587
Wrap53	589.436	-0.00029215	0.118503	-0.00246534	0.998033	0.999515		Nxn	128.762	0.0719155	0.249253	0.288524	0.772946	0.930406
Trp53	1050.53	0.174715	0.103516	1.68781	0.0914481	0.506155		Timm22	719.058	-0.241402	0.126286	-1.91155	0.0559339	0.304762
Atp1b2	24.621	0.370656	0.453903	0.816598	0.414158	0.852564		Abr	437.036	-0.650702	0.271761	-2.39439	0.016648	0.164865
Sat2	539.296	0.0961538	0.176506	0.544763	0.585917	0.926955		Gosr1	2630.85	-0.0377653	0.0783228	-0.482176	0.629681	0.864334
Fxr2	2587.56	-0.0534662	0.106698	-0.501099	0.616301	0.9331		Cpd	2521.23	-0.0937898	0.125856	-0.745213	0.456143	0.763078
Mpdu1	3281.64	0.0553467	0.124052	0.446157	0.655484	0.944079		Blmh	2521.72	-0.0425796	0.114739	-0.371099	0.710564	0.905853
Cd68	1102.55	0.310216	0.241855	1.28265	0.199613	0.681424		Nsrp1	725.587	0.0264471	0.114519	0.230942	0.81736	0.945391
Eif4a1	18698.4	0.102495	0.129837	0.789414	0.42987	0.859532		Ssh2	1598.16	-0.300207	0.177445	-1.69184	0.0906772	0.384826
Senp3	1994.97	-0.00837694	0.0758942	-0.110377	0.912111	0.988521		Ankrd13b	175.429	0.451589	0.240964	1.87409	0.0609176	0.31859
Tnfsf13	35.4514	0.370089	0.342229	1.08141	0.279516	0.764495		Git1	869.514	0.251382	0.132787	1.89312	0.0583424	0.311396
Tnfsf12	270.137	0.519627	0.19139	2.71502	0.00662725	0.137879		Trp53i13	129.562	0.0844343	0.179957	0.469192	0.638933	0.868836
Polr2a	3511.05	0.131945	0.152333	0.866159	0.386403	0.836119		Abhd15	2122.34	-0.118429	0.175264	-0.675717	0.499221	0.791551
Zbtb4	1448.5	0.0178249	0.184758	0.0964771	0.923142	0.990484		Taok1	3816.81	-0.0428025	0.151768	-0.282025	0.777924	0.932908
Chrnb1	60.415	0.522638	0.291389	1.79361	0.0728756	0.469819		Nufip2	3565.64	0.0967712	0.129157	0.749254	0.453704	0.761348
Fgf11	77.8577	-0.159445	0.358299	-0.445005	0.656316	0.944079		Myo18a	5672.39	0.0958284	0.106096	0.903227	0.366406	0.70128
Tmem102	554.713	-0.0109106	0.150822	-0.0723411	0.94233	0.992614		Pipox	13557.4	-0.186266	0.105849	-1.75972	0.0784547	0.360298
Nlgn2	237.582	0.614502	0.335691	1.83055	0.067167	0.454795		Phf12	1177.98	0.097729	0.119386	0.818594	0.413018	0.734577
Tmem256	3421.98	-0.138856	0.15253	-0.910353	0.362636	0.822683		Dhrs13	220.604	0.377405	0.163246	2.31188	0.0207844	0.186798
Plscr3	473.457	0.349146	0.112991	3.09004	0.00200129	0.0655001		Flot2	2492.25	-0.0410597	0.106648	-0.385003	0.700235	0.899716
Tnk1	7.39136	-0.75099	0.719961	-1.0431	0.296902	0.780005		Eral1	854.829	0.0407945	0.112766	0.361763	0.717529	0.908537
Kctd11	218.995	0.217007	0.129278	1.6786	0.0932293	0.509208		Fam222b	1156.04	-0.0169513	0.134543	-0.125992	0.899738	0.971046
Acap1	147.118	-0.0438168	0.201098	-0.217887	0.827517	0.972134		Traf4	2948.86	0.0883078	0.111887	0.789257	0.429962	0.745858
Neurl4	823.147	0.0547232	0.121678	0.449739	0.652899	0.943264		Nek8	295.028	0.0994531	0.177842	0.559223	0.576009	0.834162
Gps2	583.648	0.287174	0.118187	2.42982	0.0151062	0.212688		Tlcd1	2036.54	-0.221615	0.164467	-1.34748	0.177826	0.523678
Eif5a	10784.7	0.0984779	0.103181	0.954418	0.339872	0.808819		Rpl23a	10553.1	0.304236	0.142036	2.14197	0.032196	0.231881
Ybx2	8.31481	0.244223	0.756491	0.322837	0.746819	0.963831		Rab34	527.559	0.422014	0.108886	3.87574	0.0001063	0.00640774
Slc2a4	69.8301	-0.838996	0.595215	-1.40957	0.158667	0.627		Proca1	361.813	0.1369	0.265962	0.514736	0.606737	0.852435
Cldn7	28.3949	0.255137	0.415825	0.613568	0.539501	0.910852		Supt6	3896.54	0.0178826	0.121211	0.147533	0.882711	0.966693
Elp5	996.219	0.0263473	0.149821	0.175859	0.860405	0.977617		Sdf2	2788.6	0.155843	0.0973345	1.60111	0.109353	0.417928
Ctdnep1	1342.62	0.245166	0.0980103	2.50143	0.0123693	0.189119		2610507B11Rik	12144.8	-0.254004	0.0954213	-2.66192	0.00776954	0.109315
Gabarap	7381.27	0.0618276	0.110756	0.558233	0.576685	0.924283		Spag5	25.0178	-0.981704	0.511614	-1.91884	0.0550052	0.302862
Phf23	425.319	0.157348	0.174864	0.899833	0.368209	0.82459		Aldoc	481.515	-0.159747	0.279005	-0.572559	0.566943	0.828655
Dvl2	137.035	-0.188291	0.218766	-0.860696	0.389405	0.837595		Pigs	1162.23	0.11291	0.0969372	1.16477	0.24411	0.599148
Acadvl	29468.7	0.0449946	0.120644	0.372955	0.709182	0.957531		Unc119	517.624	-0.318485	0.225939	-1.4096	0.158656	0.494839
Dlg4	39.5196	0.0107565	0.283987	0.0378769	0.969786	0.996567		Slc13a2	22.9711	-0.235518	0.512532	-0.459518	0.645862	0.871151
Asgr1	29024	0.0951198	0.151974	0.625894	0.531384	0.907168		Slc46a1	2814.95	0.0795601	0.104408	0.76201	0.446054	0.755957
Asgr2	10105.1	0.208563	0.121136	1.72172	0.0851199	0.494419		Sarm1	36.5326	0.239643	0.452144	0.530014	0.596102	0.846561
Mgl2	15.8741	-0.291605	0.614339	-0.474664	0.635026	0.938579		Vtn	149433	0.132566	0.0823186	1.6104	0.107311	0.415151
Clec10a	26.0665	0.64094	0.436426	1.46861	0.141938	0.600574		Sebox	41.8844	-0.0454329	0.2903	-0.156503	0.875636	0.964011
Slc16a11	369.503	-0.0572779	0.170082	-0.336767	0.736293	0.962712		Tmem199	763.326	-0.0256449	0.128098	-0.200198	0.841325	0.951333
Slc16a13	69.5539	0.359278	0.280857	1.27922	0.20082	0.681475		Poldip2	5344.35	0.0105288	0.0992702	0.106062	0.915533	0.975565
Bcl6b	43.7649	-0.466784	0.357119	-1.30708	0.191185	0.674234		Tnfaip1	3028.42	0.146355	0.0720359	2.03169	0.0421846	0.264961
0610010K14Rik	497.288	0.131974	0.200709	0.657538	0.510835	0.897525		Ift20	2128.67	0.0811023	0.120662	0.672146	0.50149	0.79334
Rnasek	1780.87	-0.035423	0.115809	-0.305875	0.7597	0.967107		Tmem97	3779.87	0.195233	0.218173	0.894857	0.370863	0.704456
Alox12	33.9645	0.288014	0.521572	0.552204	0.580809	0.925753		Nlk	748.094	-0.0965496	0.0944509	-1.02222	0.306677	0.652546
Pelp1	297.532	0.261648	0.14869	1.75969	0.0784611	0.480627		Lyrm9	261.517	-0.100657	0.13039	-0.771971	0.440132	0.751558
Arrb2	829.656	0.231451	0.163013	1.41983	0.155658	0.621356		Lgals9	38167	-0.0855751	0.109344	-0.782626	0.433847	0.748351
Med11	261.689	0.175417	0.161827	1.08398	0.278374	0.763214		Ksr1	156.359	0.141815	0.211606	0.670186	0.502739	0.793982
Cxcl16	365.461	-0.0677279	0.208272	-0.32519	0.745038	0.963831		Wsb1	2323.94	0.241631	0.27004	0.894796	0.370896	0.704456
Zmynd15	106.478	-0.0509119	0.210161	-0.242252	0.808585	0.971834		Nf1	1972.83	0.0203556	0.173528	0.117305	0.906619	0.973393
Vmo1	73.5351	-0.0439041	0.299951	-0.146371	0.883629	0.983344		Evi2a	92.9169	-0.00565156	0.330988	-0.0170748	0.986377	0.995625
Gltpd2	887.037	-0.0311425	0.179347	-0.173644	0.862146	0.977982		Rab11fip4	438.621	0.0371908	0.335785	0.110758	0.911808	0.975035
Psmb6	6490.14	0.0538931	0.123149	0.437624	0.661659	0.946209		Utp6	2403.69	-0.119044	0.0854254	-1.39354	0.163456	0.50218
Pld2	396.261	0.036369	0.163778	0.222062	0.824265	0.971834		Suz12	2091.13	0.00908394	0.106488	0.0853051	0.932019	0.980279
Mink1	2535.77	-0.104361	0.147636	-0.706882	0.47964	0.884661		Crlf3	683.501	-0.229549	0.159752	-1.43691	0.150744	0.485516
Slc25a11	2277.09	-0.066161	0.108579	-0.609334	0.542303	0.911145		Atad5	116.57	-0.642871	0.262464	-2.44936	0.0143109	0.152701
Rnf167	1307.7	-0.0105342	0.120321	-0.0875506	0.930234	0.99153		Tefm	521.395	-0.17117	0.141591	-1.2089	0.226702	0.581225
Pfn1	3821.92	0.229623	0.126875	1.80983	0.0703225	0.462195		Adap2	1615.52	-0.265818	0.189614	-1.40189	0.160947	0.498529
Eno3	245.033	0.143721	0.169252	0.849157	0.395794	0.840329		Rnf135	575.143	0.00236642	0.156425	0.0151282	0.98793	0.996134
Spag7	1582.59	-0.0241427	0.122884	-0.196467	0.844245	0.973708		Rhot1	2597.7	-0.0519107	0.0929396	-0.558543	0.576474	0.834289
Camta2	853.503	0.0635755	0.182473	0.348409	0.727533	0.961589		Rhbdl3	12.8404	0.684971	0.560382	1.22233	0.221583	0.575872
Inca1	471.998	0.398015	0.228151	1.74452	0.0810683	0.486766		5730455P16Rik	1048.42	-0.128797	0.108839	-1.18337	0.236662	0.591841
Kif1c	11788.2	0.106781	0.223131	0.478555	0.632255	0.937192		Zfp207	3602.22	0.0635165	0.143449	0.44278	0.657925	0.877993
Zfp3	9.04907	-1.22446	0.569438	-2.1503	0.0315316	0.307828		Psmd11	7666.13	0.051965	0.103353	0.50279	0.615112	0.856811
Scimp	53.9602	-0.170851	0.263399	-0.648641	0.516571	0.900484		Cdk5r1	33.2703	-0.00257609	0.337383	-0.00763551	0.993908	0.998185
Rabep1	2828.31	-0.0985128	0.160394	-0.614193	0.539088	0.910852		Myo1d	1161.12	-0.133551	0.172681	-0.773395	0.439289	0.750983
Nup88	1310.5	-0.174257	0.101188	-1.72212	0.0850475	0.494348		Tmem98	489.06	-0.442462	0.311955	-1.41835	0.156088	0.491197
Rpain	654.682	-0.137536	0.143828	-0.95625	0.338946	0.8076		Ccl2	99.8241	0.306808	0.314396	0.975862	0.329133	0.674221
C1qbp	2336.13	-0.116864	0.178953	-0.653042	0.513729	0.898947		Ccl7	16.0145	0.764573	0.590832	1.29406	0.195644	0.547141
Dhx33	786.767	-0.285574	0.163234	-1.74948	0.0802087	0.485159		Tmem132e	178.398	-0.131446	0.199664	-0.658336	0.510322	0.798078
Derl2	4627.46	-0.226399	0.176736	-1.281	0.200193	0.681475		Cct6b	40.2437	0.00403058	0.398061	0.0101255	0.991921	0.997726
Mis12	535.712	-0.058547	0.165418	-0.353933	0.723389	0.960408		Zfp830	615.33	0.117978	0.142142	0.830003	0.406537	0.730098
Nlrp1a	6.74329	-0.323843	0.782285	-0.41397	0.678896	0.951584		Lig3	1701.89	0.0784777	0.139648	0.561967	0.574139	0.83314
Nlrp1b	33.8847	-0.295232	0.285108	-1.03551	0.30043	0.780923		Rffl	1879.11	0.119135	0.0846035	1.40816	0.159083	0.495927
Wscd1	29.3735	-0.178535	0.407421	-0.438208	0.661236	0.946177		Rad51d	996.687	-0.125167	0.111479	-1.12278	0.26153	0.613519
Pitpnm3	17.4049	-0.390731	0.453644	-0.861315	0.389065	0.8374		Nle1	149.187	0.532222	0.228239	2.33186	0.019708	0.18138
4933427D14Rik	183.995	0.0249446	0.179913	0.138648	0.889728	0.983726		Unc45b	99.5189	0.235504	0.209286	1.12527	0.260474	0.613399
Txndc17	3283.95	0.122342	0.135814	0.900806	0.367692	0.824557		Slfn5	702.149	-0.282271	0.212044	-1.33119	0.183127	0.529897
Med31	187.096	-0.0959588	0.193916	-0.494846	0.620709	0.933859		Slfn9	151.901	-0.835082	0.212304	-3.93344	8.37403e-05	0.00540547
4930563E22Rik	13.2513	0.277319	0.433585	0.639594	0.522437	0.903794		Slfn8	22.7333	-0.448338	0.472559	-0.948744	0.342751	0.684203
Slc13a5	40.4336	0.377747	0.416815	0.906271	0.364792	0.823007		Slfn2	63.2479	-0.420878	0.369324	-1.13959	0.254456	0.607606
Xaf1	389.196	-0.177578	0.160583	-1.10583	0.268798	0.752062		Slfn4	20.5895	0.918463	0.631767	1.4538	0.146002	0.477801
Smtnl2	34.6604	0.253081	0.410604	0.616364	0.537655	0.910749		Pex12	419.119	0.0175378	0.148027	0.118478	0.905689	0.973393
Ggt6	954.047	-0.441755	0.301583	-1.46479	0.14298	0.602094		Ap2b1	4561.36	0.0695322	0.0928848	0.748585	0.454107	0.761576
Mybbp1a	3365.7	0.16312	0.189878	0.859078	0.390297	0.837595		Rasl10b	18.2128	0.58442	0.491056	1.19013	0.233995	0.588433
Spns2	1449.35	-0.0494552	0.245453	-0.201486	0.840319	0.973222		Mmp28	36.5712	0.733922	0.457447	1.60439	0.108629	0.416985
Spns3	7.04382	-0.765529	0.662742	-1.15509	0.248052	0.732983		Taf15	6529.86	0.673288	0.135832	4.95676	7.16796e-07	0.00018589
Ube2g1	3553.91	-0.0163403	0.0775637	-0.210669	0.833145	0.97255		Ccl5	81.8638	0.170459	0.258417	0.65963	0.509491	0.79786
Ankfy1	2528.78	-0.0083831	0.167555	-0.050032	0.960097	0.995289		Ccl9	1434.56	-0.656434	0.320975	-2.04513	0.0408424	0.260388
Cyb5d2	925.521	-0.0750534	0.09079	-0.82667	0.408424	0.848686		Ccl6	750.033	-0.230883	0.178611	-1.29266	0.19613	0.547447
Zzef1	1754.28	-0.224645	0.180744	-1.24289	0.213907	0.699761		Ccl3	17.1112	1.12323	0.584398	1.92202	0.0546029	0.302023
Atp2a3	56.5553	-0.0258938	0.415985	-0.0622469	0.950366	0.993934		Ccl4	29.5729	0.947855	0.370864	2.5558	0.0105943	0.129942
P2rx1	5.38984	0.195405	1.18712	0.164605	0.869255	0.979008		Wfdc17	1395.15	-0.5051	0.318155	-1.58759	0.112378	0.423671
Camkk1	9.52932	-0.33348	0.649926	-0.513105	0.607878	0.932631		Wfdc21	14984.9	-0.756943	0.206903	-3.65845	0.000253744	0.0120424
Ncbp3	542.098	-0.0821104	0.158615	-0.51767	0.604689	0.932631		Heatr6	778.824	-0.268339	0.118993	-2.25508	0.0241285	0.200189
Itgae	45.7749	0.0571602	0.324539	0.176127	0.860194	0.977617		Hnf1b	917.945	0.139824	0.138856	1.00697	0.313949	0.65817
P2rx5	4.09939	0.389957	1.10764	0.352059	0.724794	0.960676		Ddx52	1128.59	0.18522	0.136595	1.35598	0.175105	0.520116
Emc6	851.78	-0.0737471	0.109996	-0.67045	0.502571	0.89477		Synrg	1243.05	-0.0748611	0.127927	-0.585185	0.558423	0.823898
Tax1bp3	571.914	-0.0421628	0.191548	-0.220117	0.82578	0.971834		Dusp14	16.1105	-1.40817	0.750646	-1.87595	0.0606622	0.317515
Ctns	526.854	-0.206309	0.115685	-1.78338	0.0745248	0.472442		Tada2a	211.392	0.0384097	0.191799	0.20026	0.841277	0.951333
Shpk	1076.19	-0.0849686	0.181651	-0.467758	0.639957	0.939988		Acaca	36996.6	0.252706	0.229306	1.10205	0.270442	0.620782
Aspa	295.635	-0.19932	0.169582	-1.17536	0.239851	0.727958		Gm11437	431.385	-0.457599	0.246361	-1.85743	0.0632498	0.325171
Spata22	232.075	0.17306	0.238861	0.724523	0.468745	0.879297		Aatf	891.122	0.26876	0.125326	2.1445	0.0319931	0.231205
Ccdc92b	7.85183	0.257585	0.726614	0.354501	0.722964	0.960408		Mrm1	195.513	0.371382	0.203496	1.82501	0.0679996	0.339298
Cluh	17608.9	-0.0575037	0.229999	-0.250017	0.802575	0.970774		Dhrs11	1036.06	-0.40245	0.168302	-2.39124	0.0167916	0.16556
Pafah1b1	6415.13	-0.1034	0.100944	-1.02433	0.305679	0.784488		Ggnbp2	4237.21	-0.0601145	0.106788	-0.562935	0.573479	0.83241
Mettl16	1030.42	-0.0403834	0.104434	-0.386687	0.698988	0.954499		Pigw	339.337	0.120463	0.146246	0.823705	0.410107	0.732709
Mnt	678.391	-0.00820626	0.178781	-0.0459013	0.963389	0.996223		Myo19	425.885	0.206242	0.126746	1.6272	0.103694	0.409614
Sgsm2	583.136	0.186873	0.286369	0.652562	0.514039	0.89906		Znhit3	304.725	0.0759296	0.164874	0.460531	0.645135	0.871117
Tsr1	1373.04	0.281971	0.211533	1.33299	0.182534	0.660585		Usp32	2381.87	-0.0803553	0.133664	-0.601176	0.547723	0.817775
Srr	6844.52	-0.244261	0.142472	-1.71445	0.0864464	0.495931		Appbp2	992.928	-0.180681	0.147804	-1.22244	0.221543	0.575872
Smg6	2007.9	0.13218	0.158682	0.832985	0.404853	0.846005		Ppm1d	367.802	-0.0876982	0.116995	-0.749591	0.453501	0.761348
Hic1	198.064	-0.100677	0.200457	-0.502235	0.615502	0.9331		Bcas3	1092.45	0.0574742	0.082097	0.700077	0.483879	0.781801
Ovca2	536.666	0.110891	0.128587	0.862378	0.38848	0.837242		Tbx2	158.056	-0.0778393	0.201458	-0.38638	0.699216	0.89931
Dph1	702.148	-0.0154819	0.0969546	-0.159682	0.873131	0.980352		Brip1	112.021	-0.412542	0.190088	-2.17027	0.0299863	0.224254
Rtn4rl1	1107.57	0.612557	0.336012	1.82302	0.0683001	0.456717		Ints2	399.183	-0.197005	0.130158	-1.51359	0.130131	0.453709
Rpa1	1992.43	-0.268219	0.123731	-2.16775	0.0301774	0.299535		Med13	2764.29	0.0447995	0.167354	0.267693	0.788936	0.936751
Smyd4	228.308	0.250046	0.182896	1.36715	0.171579	0.645455		Rnft1	3018.25	0.193493	0.0953349	2.02962	0.0423955	0.265494
Serpinf1	35621.2	-0.128326	0.111814	-1.14767	0.251105	0.736373		Rps6kb1	2248.49	0.0803398	0.102648	0.782672	0.43382	0.748351
Serpinf2	49081.1	0.131795	0.154038	0.855604	0.392217	0.838535		Tubd1	230.907	-0.0459812	0.163015	-0.282067	0.777892	0.932908
Wdr81	2972.73	-0.080369	0.170136	-0.472382	0.636654	0.939241		Vmp1	9872.91	-0.0143832	0.116292	-0.123682	0.901567	0.971535
Tlcd2	2766.78	-1.52814	0.307039	-4.97703	6.4568e-07	0.000182096		Ptrh2	970.6	0.0320383	0.124845	0.256625	0.797469	0.940909
Prpf8	13047	-0.164721	0.0910253	-1.80962	0.0703544	0.462195		Cltc	17019.4	-0.0877796	0.102074	-0.859962	0.38981	0.718758
[truncated: 11,650 more rows]

## Sheet: 4h
13C-labeled metabolites	Log2FC	p-value			13C-GSH
L-Cystine	1.89244	0.0209			CF	IF
Dehydroglutathione	0.903932	0.00378			2.42836	4.25659
Cysteinylglycine	0.495041	0.0253			2.49747	4.75247
Glycine	0.495041	0.0253			3.80008	6.04343
Oxidized glutathione	0.490633	0.0055			4.13139	5.32842
Glutathione	0.477496	0.00653			3.92748	3.60945
L-Cystathionine	-0.616594	0.287			2.36029	3.22148
					2.93534	4.76019
					3.3456	4.37255
					.	3.52425

## Sheet: 4i
CF	IF
3.69477	1.2304
3.54721	0.766655
4.94329	1.08354
4.72656	1.76917
4.05968	0.594731
2.32156	0.55551

## Sheet: 4j
CF	IF
10.499	8.13206
6.85172	10.501
12.486	9.11638
9.56623	9.90873
11.2654	6.90635
8.24203	7.66758
11.2449	5.77745
10.1436	5.40063
	7.50798
