# Supplementary material for: Dietary fibre-adapted gut microbiome clears dietary fructose and reverses hepatic steatosis
Source: Nat Metab. 2025 Sep 15;7(9):1801–18. doi: 10.1038/s42255-025-01356-0 (PMC12460171; doi:10.1038/s42255-025-01356-0)
Supplement: Supplementary file 9 — Source Data of Fig. 5 [file 42255_2025_1356_MOESM9_ESM.xlsx]

## Sheet: 5b
13C-Serine					13C-Glycine
C	CF	IF	XIF		C	CF	IF	XIF
2.24067	5.25833	9.438	5.445		1.576	5.5515	12.1075	3.321
1.32733	5.116	8.07467	4.965		0.0001	1.84	5.465	3.179
0.569	5.24667	10.3413	4.95567		0.0001	4.7015	4.531	1.115
1.029	7.65833	8.33633	3.571		0.788	3.376	5.435	4.9225
1.00033	6.31367	6.61933	5.41667		1.1235	3.179	8.07	3.274
0.626333	6.58933	5.079	4.98367		1.495	4.511	2.393	1.701
0.706333	5.55133	7.51933			0.0001	2.116	3.134
	3.43467	4.62033				1.1205	1.747

## Sheet: 5c
13C-Serine					13C-Glycine
C	CF	IF	XIF		C	CF	IF	XIF
0.042898	0.08224	0.5768	0.025211		0.345719	0.911949	2.09041	0.196146
0.021491	0.098824	0.468354	0.105711		0.36035	0.563604	2.73295	0.618546
0.053852	0.042035	0.246738	0.033658		0.59792	0.559315	1.13768	0.471547
0.048508	0.097515	0.282559	0.041652		0.191748	0.603933	1.1625	0.337649
0.028919	0.312736	0.104279	0.040764		0.494369	1.49565	0.898976	0.696638
0.019372	0.427157	0.567662	0.024952		0.417944	1.65108	2.18707	0.542551
0.013499	0.071571				0.206506	0.497665
	0.021982					0.33973

## Sheet: 5d
Phgdh					Psat1
C	CF	IF	XIF		C	CF	IF	XIF
1.33796	1.42368	9.07864	0.722744		1.32602	6.56069	22.9216	7.07684
0.851266	1.17657	4.98352	0.724299		1.0211	10.9541	27.2511	1.0109
1.65064	0.797474	0.692347	0.811491		1.60105	3.45049	9.20067	1.78388
1.02648	1.02985	1.4595	0.35841		1.1153	7.36278	9.7348	1.29097
1.30572	2.52157	0.887334	0.538603		1.48427	23.5679	6.97807	1.43772
0.697751	2.62081	4.05804			0.740867	13.0697	50.1511	3.23111
0.568776	0.497715	2.24322			0.376123	3.11935	10.3099
	0.45116					2.68438

## Sheet: 5f
CF	IF
0.475925	0.372943
0.948804	0.027345
0.906041	1.2058
0.059722	1.68737
0.496576	1.06937
0.661528	1.29233
0.142654	1.17683
0.852087	1.14509
