# Supplementary material for: Dietary fibre-adapted gut microbiome clears dietary fructose and reverses hepatic steatosis
Source: Nat Metab. 2025 Sep 15;7(9):1801–18. doi: 10.1038/s42255-025-01356-0 (PMC12460171; doi:10.1038/s42255-025-01356-0)
Supplement: Supplementary file 10 — Source Data of Fig. 6 [file 42255_2025_1356_MOESM10_ESM.xlsx]

## Sheet: 6a
#OTU ID	C	C	C	C	C	C	CF	CF	CF	CF	CF	IF	IF	IF	IF	IF	IF	IF
k__Bacteria;p__Bacteroidetes;c__Bacteroidia;o__Bacteroidales;f__NA;g__NA;s__sp12595	0.0144884	0.00455687	0.00310826	0.00241991	0.0103358	0.00236686	0.000397562	0.00280421	0	0	0.00423629	0	0	0	0	0	0.000329845	0.000484336
k__Bacteria;p__Actinobacteria;c__Coriobacteriia;o__Coriobacteriales;f__Coriobacteriaceae;g__Enterorhabdus;s__caecimuris	0.00235606	0.00295581	0.0036115	0.00412939	0.00231445	0.000923077	0.00130312	0.00131822	0.000462642	0	0	0	0	0	0	0.000767478	0	0
k__Bacteria;p__Firmicutes;c__Clostridia;o__Clostridiales;f__Lachnospiraceae;g__Lachnoclostridium;s__sp32402	0.000541624	0	0	0	0	0	0	0	0.00411237	0	0	0.00173366	0	0	0	0	0	0
k__Bacteria;p__Firmicutes;c__Clostridia;o__Clostridiales;f__Lachnospiraceae;g__NA;s__sp33558	0	0	0	0	0	0	0.0026725	0.00124631	0.000848176	0.000729302	0.00133365	0.00107411	0.00178912	0	0	0.000311788	0	0
k__Bacteria;p__Bacteroidetes;c__Bacteroidia;o__Bacteroidales;f__NA;g__NA;s__sp12610	0	0	0	0	0	0	0	0.00107854	0	0	0	0.000508791	0	0	0	0	0	0
k__Bacteria;p__Actinobacteria;c__Coriobacteriia;o__Coriobacteriales;f__Coriobacteriaceae;g__NA;s__sp10426	0	0	0	0	0	0	0.0320921	0.0460897	0.0167065	0.0106224	0.0374598	0.00780146	0.0152853	0.0120049	0.0119339	0.0243434	0.00227893	0.00657677
k__Bacteria;p__Firmicutes;c__Bacilli;o__Lactobacillales;f__Lactobacillaceae;g__Lactobacillus;s__johnsonii	0.542761	0.0203212	0.0296616	0.000976844	0.0079579	0.00577515	0.216936	0.123026	0.177063	0.254431	0.126893	0.171576	0.131539	0.0617788	0.0558025	0.00151097	0.057543	0.0246501
None;Other;Other;Other;Other;Other;Other	0.0012999	0.176265	0.138036	0.208534	0.0903903	0.0746982	0.0204082	0.0244709	0.0513789	0.0384628	0.0306347	0.0351443	0.0299483	0.00370015	0.00311125	0.00167886	0.0145132	0.0130006
k__Bacteria;p__Firmicutes;c__Clostridia;o__Clostridiales;f__Lachnospiraceae;g__NA;s__sp32883	0	0	0	0	0	0	0.00088347	0.000958704	0.000411237	0	0.000862948	0.00184672	0	0.000301494	0	0	0	0
k__Bacteria;p__Firmicutes;c__Clostridia;o__Clostridiales;f__Lachnospiraceae;g__NA;s__sp32872	0	0	0	0	0	0	0	0	0.000462642	0	0.000588374	0.00073492	0	0	0	0	0	0
k__Bacteria;p__Firmicutes;c__Bacilli;o__Lactobacillales;f__Streptococcaceae;g__Lactococcus;s__lactis	0.034691	0.012242	0.0158373	0.0391404	0.0344948	0.128899	0.00181111	0.00059919	0.000514046	0.000380505	0.000862948	0.000603011	0.00120571	0	0.000466687	0.00151097	0	0
k__Bacteria;p__Firmicutes;c__Clostridia;o__Clostridiales;f__Lachnospiraceae;g__Lachnoclostridium;s__sp32442	0	0	0	0	0	0	0.00326884	0.00206121	0.00354692	0	0.00137287	0.003505	0.00206137	0	0.00100004	0.000959348	0.000689676	0.00326289
k__Bacteria;p__Bacteroidetes;c__Bacteroidia;o__Bacteroidales;f__NA;g__NA;s__sp12589	0.0151113	0.00307897	0.00222018	0.00361876	0.00412162	0.00115976	0.000441735	0.00407449	0.00123371	0.0036148	0.00635444	0.00659544	0.00143907	0.00205564	0.000533357	0.00170284	0.00065969	0.00542966
k__Bacteria;p__Proteobacteria;c__Betaproteobacteria;o__Burkholderiales;f__Alcaligenaceae;g__Parasutterella;s__excrementihominis	0.000649949	0	0	0	0	0	0	0	0	0.000348797	0.00407939	0	0.00108903	0.0016171	0.000755589	0.00218252	0.000329845	0
k__Bacteria;p__Bacteroidetes;c__Bacteroidia;o__Bacteroidales;f__NA;g__NA;s__sp12645	0.00628284	0	0	0	0.00142671	0	0	0	0	0.000665885	0.000941398	0.000301506	0.000777877	0.000328902	0	0.000287804	0	0.000637284
k__Bacteria;p__Firmicutes;c__Erysipelotrichia;o__Erysipelotrichales;f__Erysipelotrichaceae;g__Allobaculum;s__sp36552	0.103586	0.140426	0.158136	0.243034	0.537998	0.567929	0.184778	0.231815	0.496723	0.463868	0.14019	0.238547	0.288242	0.350884	0.411018	0.428541	0.38259	0.349028
k__Bacteria;p__Firmicutes;c__Clostridia;o__Clostridiales;f__Lachnospiraceae;g__NA;s__sp32498	0	0	0	0	0	0	0	0	0.000308428	0	0	0.000226129	0	0	0	0.000383739	0	0
k__Bacteria;p__Actinobacteria;c__Actinobacteria;o__Bifidobacteriales;f__Bifidobacteriaceae;g__Bifidobacterium;s__choerinum-pseudolongum	0	0.376102	0.337142	0.196634	0	0	0.117038	0.144764	0.0177089	0.0139202	0.218953	0.123938	0.14558	0.173496	0.167407	0.251133	0.121593	0.200719
k__Bacteria;p__Firmicutes;c__Clostridia;o__Clostridiales;f__Ruminococcaceae;g__NA;s__sp34795-sp34820	0	0	0	0	0	0	0.000684689	0	0.00066826	0	0	0.00167713	0.000544514	0.000685213	0	0.000407723	0	0
k__Bacteria;p__Verrucomicrobia;c__Verrucomicrobiae;o__Verrucomicrobiales;f__Verrucomicrobiaceae;g__Akkermansia;s__muciniphila	0.000974923	0.00241391	0.00210177	0.00233111	0.00101455	0	0.00214242	0.0095391	0.00822474	0.0250182	0.0281635	0.0679707	0.0241142	0.020063	0.00980044	0.0465763	0.00290863	0.022101
k__Bacteria;p__Firmicutes;c__Clostridia;o__Clostridiales;f__Lachnospiraceae;g__Lachnoclostridium;s__sp32387-sp32432-sp33707	0	0	0	0	0	0	0.000375475	0.000383482	0.00156784	0	0.000666824	0.00305274	0.00151686	0.00134302	0.000488911	0.00091138	0	0.000790232
k__Bacteria;p__Firmicutes;c__Clostridia;o__Clostridiales;f__Lachnospiraceae;g__Blautia;s__sp32015	0	0	0	0	0	0	0	0	0.000719665	0.000412214	0	0	0	0.000383719	0.00120005	0.00163089	0	0.000407862
k__Bacteria;p__Firmicutes;c__Erysipelotrichia;o__Erysipelotrichales;f__Erysipelotrichaceae;g__Allobaculum;s__sp36555	0.176136	0.12673	0.130399	0.189463	0.108272	0.114391	0.142327	0.206768	0	0.00133177	0.22519	0.234929	0.257361	0.335508	0.278501	0.150186	0.416564	0.372582
k__Bacteria;p__Firmicutes;c__Erysipelotrichia;o__Erysipelotrichales;f__Erysipelotrichaceae;g__Erysipelatoclostridium;s__sp36616-sp36629	0	0	0.000384832	0.00066603	0	0	0.000265041	0	0.000436939	0	0	0.00180903	0.00120571	0.000328902	0.000600027	0.00091138	0	0.000331387
k__Bacteria;p__Firmicutes;c__Clostridia;o__Clostridiales;f__Ruminococcaceae;g__NA;s__sp34771	0	0	0	0	0	0	0	0	0.000282725	0	0	0.0023932	0	0.00101412	0	0	0	0
k__Bacteria;p__Actinobacteria;c__Actinobacteria;o__Bifidobacteriales;f__Bifidobacteriaceae;g__Bifidobacterium;s__adolescentis	0	0	0	0	0	0	0	0	0	0	0	0	0.000894559	0	0	0	0	0
k__Bacteria;p__Actinobacteria;c__Actinobacteria;o__Bifidobacteriales;f__Bifidobacteriaceae;g__Bifidobacterium;s__animalis	0	0	0	0	0	0	0.240149	0.186875	0.197162	0.175318	0.162705	0	0	0	0	0	0	0
k__Bacteria;p__Actinobacteria;c__Actinobacteria;o__Bifidobacteriales;f__Bifidobacteriaceae;g__Bifidobacterium;s__pseudolongum	0.0727672	0.120104	0.0925964	0.0765935	0.191972	0.0930414	0	0	0	0	0	0.0879266	0.0946677	0.0246129	0.0549802	0.070656	0	0
k__Bacteria;p__Actinobacteria;c__Actinobacteria;o__Bifidobacteriales;f__Bifidobacteriaceae;g__Bifidobacterium;s__thermacidophilum-thermophilum	0	0	0	0	0	0	0.000618429	0.00256453	0	0	0.00121597	0	0	0	0	0	0	0
k__Bacteria;p__Actinobacteria;c__Actinobacteria;o__Micrococcales;f__Cellulomonadaceae;g__Cellulomonas;s__flavigena-iranensis	0	0	0	0	0	0	0	0	0	0	0	0	0	0	0	0	0	0
k__Bacteria;p__Actinobacteria;c__Actinobacteria;o__Micrococcales;f__Micrococcaceae;g__Nesterenkonia;s__jeotgali-sandarakina	0	0	0	0	0	0	0	0	0	0	0	0	0	0	0	0	0	0
k__Bacteria;p__Actinobacteria;c__Coriobacteriia;o__Coriobacteriales;f__Coriobacteriaceae;g__Adlercreutzia-Asaccharobacter;s__celatus-equolifaciens	0	0	0	0	0	0	0	0	0	0	0	0.000207285	0	0.000657805	0	0	0	0
k__Bacteria;p__Actinobacteria;c__Coriobacteriia;o__Coriobacteriales;f__Coriobacteriaceae;g__Enterorhabdus;s__mucosicola	0	0	0	0.00150967	0	0.000284024	0	0	0	0	0	0	0	0	0	0	0	0
k__Bacteria;p__Actinobacteria;c__Coriobacteriia;o__Coriobacteriales;f__Coriobacteriaceae;g__Enterorhabdus;s__sp10448	0	0	0	0	0.00104626	0.000544379	0	0	0	0	0	0	0	0	0	0	0	0
k__Bacteria;p__Actinobacteria;c__Coriobacteriia;o__Coriobacteriales;f__Coriobacteriaceae;g__Olsenella;s__profusa	0.0135677	0.0020198	0.00165774	0.00111005	0	0	0	0	0	0	0	0	0	0	0	0	0	0
k__Bacteria;p__Bacteroidetes;c__Bacteroidia;o__Bacteroidales;f__NA;g__NA;s__sp12473-sp12526-sp12633	0.000622867	0	0	0	0	0	0	0	0	0	0	0	0	0	0	0	0	0
k__Bacteria;p__Bacteroidetes;c__Bacteroidia;o__Bacteroidales;f__NA;g__NA;s__sp12520	0	0	0	0	0	0	0	0	0.000488344	0	0.000509924	0	0	0	0	0	0	0
k__Bacteria;p__Bacteroidetes;c__Bacteroidia;o__Bacteroidales;f__NA;g__NA;s__sp12565	0.000406218	0	0	0	0	0	0	0.00069506	0	0	0	0	0	0	0	0	0	0
k__Bacteria;p__Firmicutes;c__Bacilli;o__Bacillales;f__Bacillaceae;g__Bacillus;s__aerophilus-altitudinis-pumilus	0	0	0	0	0	0	0	0	0	0	0	0	0	0	0	0	0	0
k__Bacteria;p__Firmicutes;c__Bacilli;o__Bacillales;f__Bacillaceae;g__Bacillus;s__clausii	0	0	0	0	0	0	0	0	0	0	0	0	0	0	0	0	0	0
k__Bacteria;p__Firmicutes;c__Bacilli;o__Bacillales;f__Paenibacillaceae;g__Paenibacillus;s__barengoltzii	0	0	0	0	0	0	0	0	0	0	0	0	0	0	0	0	0	0
k__Bacteria;p__Firmicutes;c__Bacilli;o__Bacillales;f__Staphylococcaceae;g__Staphylococcus;s__saprophyticus-xylosus	0.000731192	0	0	0	0	0	0.000353388	0	0	0	0	0	0	0	0	0	0	0
k__Bacteria;p__Firmicutes;c__Bacilli;o__Lactobacillales;f__Enterococcaceae;g__Enterococcus;s__faecalis	0.00888263	0.00226612	0.000414434	0.00208689	0	0.00648521	0	0	0	0	0	0	0	0	0	0	0	0
k__Bacteria;p__Firmicutes;c__Bacilli;o__Lactobacillales;f__Lactobacillaceae;g__Lactobacillus;s__antri-oris	0	0	0	0	0	0	0	0	0.000796772	0	0	0	0	0	0	0	0	0
k__Bacteria;p__Firmicutes;c__Bacilli;o__Lactobacillales;f__Lactobacillaceae;g__Lactobacillus;s__crispatus	0	0	0	0	0	0	0.000861384	0	0	0.000729302	0	0	0	0	0	0	0	0
k__Bacteria;p__Firmicutes;c__Bacilli;o__Lactobacillales;f__Lactobacillaceae;g__Lactobacillus;s__gasseri	0	0	0	0	0	0	0.0011706	0	0	0	0	0	0	0	0	0	0	0
k__Bacteria;p__Firmicutes;c__Bacilli;o__Lactobacillales;f__Lactobacillaceae;g__Lactobacillus;s__reuteri	0	0	0	0	0	0	0.0121919	0.00290008	0.00786491	0.00437581	0.00235349	0	0	0	0	0	0	0
k__Bacteria;p__Firmicutes;c__Bacilli;o__Lactobacillales;f__Lactobacillaceae;g__Lactobacillus;s__reuteri-vaginalis	0	0	0	0	0	0	0.0157699	0.00536874	0.00899581	0.005771	0.00356947	0	0	0	0	0	0	0
k__Bacteria;p__Firmicutes;c__Bacilli;o__Lactobacillales;f__Streptococcaceae;g__Lactococcus;s__lactis-taiwanensis	0	0	0	0	0	0	0	0	0	0	0	0	0	0	0	0	0	0
k__Bacteria;p__Firmicutes;c__Clostridia;o__Clostridiales;f__Clostridiaceae;g__Clostridium;s__celatum	0.00113741	0.00963102	0.0811995	0.0266634	0.00668971	0.00111243	0.000375475	0	0	0	0	0	0	0	0	0	0	0
k__Bacteria;p__Firmicutes;c__Clostridia;o__Clostridiales;f__Lachnospiraceae;g__Lachnoclostridium;s__NA	0	0	0	0	0	0	0	0	0	0	0	0	0	0.00227491	0.000777812	0	0	0
k__Bacteria;p__Firmicutes;c__Clostridia;o__Clostridiales;f__Lachnospiraceae;g__Lachnoclostridium;s__sp32338	0.000812436	0	0	0	0	0	0	0	0	0	0	0	0	0	0	0	0	0
k__Bacteria;p__Firmicutes;c__Clostridia;o__Clostridiales;f__Lachnospiraceae;g__Lachnoclostridium;s__sp32344	0	0	0	0	0	0	0	0	0	0	0	0	0	0	0	0	0	0
k__Bacteria;p__Firmicutes;c__Clostridia;o__Clostridiales;f__Lachnospiraceae;g__Lachnoclostridium;s__sp32434	0	0	0	0	0	0	0	0	0	0	0	0	0	0	0	0	0	0
k__Bacteria;p__Firmicutes;c__Clostridia;o__Clostridiales;f__Lachnospiraceae;g__Marvinbryantia;s__sp32979	0	0	0	0	0	0	0	0	0	0	0	0.000358038	0	0	0	0.000479674	0	0
k__Bacteria;p__Firmicutes;c__Clostridia;o__Clostridiales;f__Lachnospiraceae;g__NA;s__sp32146	0	0	0	0	0	0	0	0	0	0	0	0	0	0	0	0	0	0
k__Bacteria;p__Firmicutes;c__Clostridia;o__Clostridiales;f__Lachnospiraceae;g__NA;s__sp32156	0	0	0	0	0	0	0	0	0	0	0	0	0	0	0	0	0	0
k__Bacteria;p__Firmicutes;c__Clostridia;o__Clostridiales;f__Lachnospiraceae;g__NA;s__sp32486	0	0	0	0	0	0	0	0	0	0	0	0	0	0.000904481	0	0	0	0
k__Bacteria;p__Firmicutes;c__Clostridia;o__Clostridiales;f__Lachnospiraceae;g__NA;s__sp32622	0	0	0	0	0	0	0	0	0	0	0	0	0	0	0	0	0	0
k__Bacteria;p__Firmicutes;c__Clostridia;o__Clostridiales;f__Lachnospiraceae;g__NA;s__sp32623	0	0	0	0	0	0	0	0	0	0	0	0.00032035	0	0	0	0	0	0
k__Bacteria;p__Firmicutes;c__Clostridia;o__Clostridiales;f__Lachnospiraceae;g__NA;s__sp32686	0.000812436	0.000492635	0.00100648	0.000532824	0.000602391	0.000852071	0	0	0	0	0	0	0	0	0	0	0	0
k__Bacteria;p__Firmicutes;c__Clostridia;o__Clostridiales;f__Lachnospiraceae;g__NA;s__sp32706	0	0	0	0	0	0	0	0	0	0	0	0	0	0	0	0	0	0
k__Bacteria;p__Firmicutes;c__Clostridia;o__Clostridiales;f__Lachnospiraceae;g__NA;s__sp32734	0	0	0	0	0	0.000639053	0	0	0	0	0	0	0	0	0	0	0	0
k__Bacteria;p__Firmicutes;c__Clostridia;o__Clostridiales;f__Lachnospiraceae;g__NA;s__sp32758	0	0	0	0	0	0	0	0	0	0	0	0	0	0	0	0	0	0
k__Bacteria;p__Firmicutes;c__Clostridia;o__Clostridiales;f__Lachnospiraceae;g__NA;s__sp32843	0	0	0.000503241	0	0	0	0	0	0	0	0	0	0	0	0	0	0	0
k__Bacteria;p__Firmicutes;c__Clostridia;o__Clostridiales;f__Lachnospiraceae;g__NA;s__sp32862	0	0	0	0	0	0	0.000684689	0.00059919	0.000873879	0	0.000862948	0	0	0	0	0	0	0
k__Bacteria;p__Firmicutes;c__Clostridia;o__Clostridiales;f__Lachnospiraceae;g__NA;s__sp32885	0	0	0	0	0	0	0	0	0	0	0	0.000263817	0	0	0	0	0	0
k__Bacteria;p__Firmicutes;c__Clostridia;o__Clostridiales;f__Lachnospiraceae;g__NA;s__sp33425	0.00138114	0	0	0	0	0	0	0	0	0	0	0	0	0	0	0	0	0
k__Bacteria;p__Firmicutes;c__Clostridia;o__Clostridiales;f__Lachnospiraceae;g__NA;s__sp33426	0	0	0	0	0	0	0	0	0	0	0	0	0	0	0	0	0	0
k__Bacteria;p__Firmicutes;c__Clostridia;o__Clostridiales;f__Lachnospiraceae;g__NA;s__sp33453	0	0	0	0	0	0	0	0	0	0	0	0	0	0	0	0	0	0
k__Bacteria;p__Firmicutes;c__Clostridia;o__Clostridiales;f__Lachnospiraceae;g__NA;s__sp33478	0	0	0	0	0	0	0	0	0	0	0	0	0	0	0	0	0	0
k__Bacteria;p__Firmicutes;c__Clostridia;o__Clostridiales;f__Lachnospiraceae;g__NA;s__sp33513	0	0	0	0	0	0	0	0	0	0	0	0	0	0	0	0	0	0
k__Bacteria;p__Firmicutes;c__Clostridia;o__Clostridiales;f__Lachnospiraceae;g__NA;s__sp33525	0	0	0	0	0	0	0	0	0	0	0	0	0	0	0	0	0	0
k__Bacteria;p__Firmicutes;c__Clostridia;o__Clostridiales;f__Lachnospiraceae;g__NA;s__sp33531	0	0	0	0	0	0.00035503	0	0	0	0	0	0	0	0	0	0	0	0
k__Bacteria;p__Firmicutes;c__Clostridia;o__Clostridiales;f__Lachnospiraceae;g__NA;s__sp33582	0	0	0	0	0.000982848	0.000544379	0	0	0	0	0	0	0	0	0	0	0	0
k__Bacteria;p__Firmicutes;c__Clostridia;o__Clostridiales;f__Lachnospiraceae;g__NA;s__sp33597	0	0	0	0	0	0	0	0	0	0	0	0.000376882	0	0	0	0	0	0
k__Bacteria;p__Firmicutes;c__Clostridia;o__Clostridiales;f__Lachnospiraceae;g__NA;s__sp33616-sp33639	0	0	0	0	0	0	0	0	0	0	0	0.00376882	0	0.000657805	0	0	0	0
k__Bacteria;p__Firmicutes;c__Clostridia;o__Clostridiales;f__Lachnospiraceae;g__NA;s__sp33639	0	0	0	0	0	0	0	0	0.000436939	0	0	0	0	0	0	0	0	0
k__Bacteria;p__Firmicutes;c__Clostridia;o__Clostridiales;f__Lachnospiraceae;g__NA;s__sp33658	0	0	0	0	0	0	0	0	0	0	0	0	0	0.00180896	0	0.000767478	0	0
k__Bacteria;p__Firmicutes;c__Clostridia;o__Clostridiales;f__Lachnospiraceae;g__NA;s__sp33718	0	0	0	0	0	0	0	0	0	0	0	0	0	0	0	0	0	0
k__Bacteria;p__Firmicutes;c__Clostridia;o__Clostridiales;f__Lachnospiraceae;g__NA;s__sp33721	0	0	0	0	0	0	0	0	0	0	0	0	0	0	0	0	0	0
k__Bacteria;p__Firmicutes;c__Clostridia;o__Clostridiales;f__Lachnospiraceae;g__Roseburia;s__sp33152	0	0	0	0	0	0	0	0	0	0	0	0	0	0.000959298	0.00120005	0.00374146	0	0
k__Bacteria;p__Firmicutes;c__Clostridia;o__Clostridiales;f__Peptococcaceae;g__NA;s__sp34246	0	0	0	0	0	0	0	0	0	0	0	0	0	0	0	0	0	0
k__Bacteria;p__Firmicutes;c__Clostridia;o__Clostridiales;f__Peptostreptococcaceae;g__Peptoclostridium;s__sp34340	0	0	0	0	0	0	0	0	0	0	0	0	0	0	0	0	0	0
k__Bacteria;p__Firmicutes;c__Clostridia;o__Clostridiales;f__Peptostreptococcaceae;g__Romboutsia;s__ilealis	0	0.000394108	0.00148012	0.000555025	0	0	0	0	0	0	0	0	0	0	0	0	0	0
k__Bacteria;p__Firmicutes;c__Clostridia;o__Clostridiales;f__Ruminococcaceae;g__Anaerotruncus;s__sp34453	0	0	0	0	0	0	0	0	0	0	0	0	0	0	0	0	0	0
k__Bacteria;p__Firmicutes;c__Clostridia;o__Clostridiales;f__Ruminococcaceae;g__NA;s__sp34871-sp34878-sp34883	0	0	0	0	0	0	0	0	0	0	0	0	0	0	0	0	0	0
k__Bacteria;p__Firmicutes;c__Clostridia;o__Clostridiales;f__Ruminococcaceae;g__NA;s__sp34878	0	0	0	0	0	0	0	0	0	0	0	0	0	0	0	0	0	0
k__Bacteria;p__Firmicutes;c__Clostridia;o__Clostridiales;f__Ruminococcaceae;g__NA;s__sp35077	0	0	0	0	0	0	0	0	0	0	0	0	0	0	0	0	0	0
k__Bacteria;p__Firmicutes;c__Clostridia;o__Clostridiales;f__Ruminococcaceae;g__NA;s__sp35181	0	0	0	0	0	0	0	0	0	0	0	0	0	0	0	0	0	0
k__Bacteria;p__Firmicutes;c__Clostridia;o__Clostridiales;f__Ruminococcaceae;g__NA;s__sp35380	0	0	0	0	0	0	0	0	0	0	0	0	0	0.00123338	0.000422241	0.00496462	0	0
k__Bacteria;p__Firmicutes;c__Clostridia;o__Clostridiales;f__Ruminococcaceae;g__NA;s__sp35388	0	0	0	0	0	0	0	0	0	0	0	0	0.000738983	0	0	0	0	0
k__Bacteria;p__Firmicutes;c__Clostridia;o__Clostridiales;f__Ruminococcaceae;g__NA;s__sp35388-sp35422-sp35423	0	0	0	0	0	0	0	0	0	0	0	0.000263817	0	0	0	0	0	0
k__Bacteria;p__Firmicutes;c__Clostridia;o__Clostridiales;f__Ruminococcaceae;g__NA;s__sp35400	0	0	0	0	0	0	0	0	0	0	0	0.000244973	0	0	0	0	0	0
k__Bacteria;p__Firmicutes;c__Clostridia;o__Clostridiales;f__Ruminococcaceae;g__NA;s__sp35403	0	0	0	0	0	0	0	0	0	0	0	0	0	0.000630396	0	0	0	0
k__Bacteria;p__Firmicutes;c__Clostridia;o__Clostridiales;f__Ruminococcaceae;g__NA;s__sp35423	0	0	0	0	0	0	0	0	0	0	0	0	0	0	0	0	0	0
k__Bacteria;p__Firmicutes;c__Clostridia;o__Clostridiales;f__Ruminococcaceae;g__NA;s__sp35424	0	0	0	0	0	0	0	0	0	0	0	0.000301506	0	0	0	0.00254227	0	0
k__Bacteria;p__Firmicutes;c__Clostridia;o__Clostridiales;f__Ruminococcaceae;g__NA;s__sp35598	0	0	0	0	0	0	0	0	0	0	0	0	0	0.000767439	0	0.00091138	0	0
k__Bacteria;p__Firmicutes;c__Clostridia;o__Clostridiales;f__Ruminococcaceae;g__NA;s__sp35736	0	0	0	0	0.000380457	0	0	0	0	0	0	0	0	0	0	0	0	0
k__Bacteria;p__Firmicutes;c__Clostridia;o__Clostridiales;f__Ruminococcaceae;g__NA;s__sp35799	0	0	0	0	0	0	0	0	0	0	0	0	0	0	0	0	0	0
k__Bacteria;p__Firmicutes;c__Clostridia;o__Clostridiales;f__Ruminococcaceae;g__Ruminiclostridium;s__sp34857-sp34950	0	0	0	0	0	0	0	0	0	0	0	0	0	0	0	0	0	0
k__Bacteria;p__Firmicutes;c__Erysipelotrichia;o__Erysipelotrichales;f__Erysipelotrichaceae;g__Turicibacter;s__sanguinis	0	0	0.000503241	0	0	0	0	0	0	0	0	0	0	0	0	0	0	0
k__Bacteria;p__Proteobacteria;c__Alphaproteobacteria;o__Rhodobacterales;f__Rhodobacteraceae;g__Amaricoccus;s__kaplicensis	0	0	0	0	0	0	0	0	0	0	0	0	0	0	0	0	0	0
k__Bacteria;p__Proteobacteria;c__Betaproteobacteria;o__Burkholderiales;f__Burkholderiaceae;g__Burkholderia-Paraburkholderia;s__insulsa	0	0	0	0	0	0	0	0	0	0	0	0	0	0	0	0	0	0
k__Bacteria;p__Proteobacteria;c__Gammaproteobacteria;o__Pseudomonadales;f__Moraxellaceae;g__Acinetobacter;s__bereziniae-bouvetii	0	0	0	0	0	0	0	0	0	0	0	0	0	0	0	0	0	0
k__Bacteria;p__Proteobacteria;c__Gammaproteobacteria;o__Pseudomonadales;f__Pseudomonadaceae;g__Pseudomonas;s__azotoformans-fluorescens-synxantha	0	0	0	0	0	0	0	0	0	0	0	0	0	0	0	0	0	0

## Sheet: 6b
#OTU ID	C	C	C	C	C	C	C	C	CF	CF	CF	CF	CF	CF	CF	CF	IF	IF	IF	IF	IF	IF	IF	IF
k__Bacteria;p__Actinobacteria;c__Actinobacteria;o__Bifidobacteriales;f__Bifidobacteriaceae;g__Bifidobacterium;s__animalis	0	0	0	0	0	0	0	0	0.0014628	0	0	0	0	0.000924058	0.00116941	0.00244088	0	0	0	0	0	0	0	0
k__Bacteria;p__Actinobacteria;c__Actinobacteria;o__Corynebacteriales;f__Corynebacteriaceae;g__Corynebacterium;s__accolens	0	0	0	0	0	0	0.000179296	0.000182931	0	0	0	0	0	0.000245158	0	0	0	0	0	0	0	0	0	0
k__Bacteria;p__Actinobacteria;c__Actinobacteria;o__Corynebacteriales;f__Corynebacteriaceae;g__Corynebacterium;s__pseudogenitalium-tuberculostearicum	0	0	0.000253983	0	0	0	0	0	0	0	0	0	0	0	0	0	0	0	0	0	0	0	0	0
k__Bacteria;p__Actinobacteria;c__Actinobacteria;o__Micrococcales;f__Microbacteriaceae;g__Curtobacterium;s__flaccumfaciens-oceanosedimentum	0	0	0	0	0	0	0	0	0	0	0	0	0	0	0	0	0	0	0	0	0	0	0	0
k__Bacteria;p__Actinobacteria;c__Actinobacteria;o__Micrococcales;f__Micrococcaceae;g__Arthrobacter-Glutamicibacter;s__arilaitensis-mysorens	0	0	0	0	0	0	0	0	0	0	0	0	0	0	0	0	0	0	0	0	0	0	0.000432031	0
k__Bacteria;p__Actinobacteria;c__Actinobacteria;o__Micrococcales;f__Micrococcaceae;g__Kocuria;s__polaris	0	0	0	0	0	0	0	0	0	0	0	0	0	0	0	0	0	0	0	0	0	0	0	0
k__Bacteria;p__Actinobacteria;c__Coriobacteriia;o__Coriobacteriales;f__Coriobacteriaceae;g__Adlercreutzia-Asaccharobacter;s__celatus-equolifaciens	0	0.000581734	0.000829679	0.000229043	0	0	0	0	0	0	0	0	0	0	0	0	0	0	0	0	0	0	0	0
k__Bacteria;p__Actinobacteria;c__Coriobacteriia;o__Coriobacteriales;f__Coriobacteriaceae;g__Enterorhabdus;s__mucosicola	0.000726365	0.000881414	0	0	0	0.000201657	0.000179296	0.000299341	0	0	0	0	0	0	0	0	0	0.000261233	0	0	0	0	0	0
k__Bacteria;p__Actinobacteria;c__Coriobacteriia;o__Coriobacteriales;f__Coriobacteriaceae;g__Parvibacter;s__caecicola	0	0.00107533	0.00184561	0.00355016	0.00201621	0	0	0	0.00127738	0.000978994	0.00455411	0.00109392	0	0.000660041	0.00251136	0.00125403	0	0	0	0	0	0	0	0
k__Bacteria;p__Actinobacteria;c__Coriobacteriia;o__Coriobacteriales;f__Coriobacteriaceae;g__Senegalimassilia;s__sp10471	0	0	0	0	0	0.000341265	0	0.000182931	0	0	0	0	0	0	0	0	0	0	0	0	0	0	0	0
k__Bacteria;p__Bacteroidetes;c__Bacteroidia;o__Bacteroidales;f__Bacteroidaceae;g__Bacteroides;s__sartorii	0	0	0	0	0	0.0530978	0.0776026	0.0557108	0.00271957	0.0176006	0	0	0	0.00218756	0.000364243	0.0133913	0	0	0	0	0	0	0	0
k__Bacteria;p__Bacteroidetes;c__Bacteroidia;o__Bacteroidales;f__Bacteroidaceae;g__Bacteroides;s__sp12251	0	0	0	0	0	0	0	0	0	0	0	0	0.000218744	0	0	0	0	0	0	0	0	0	0	0
k__Bacteria;p__Bacteroidetes;c__Bacteroidia;o__Bacteroidales;f__Bacteroidaceae;g__Bacteroides;s__vulgatus	0	0	0	0	0	0	0	0	0	0	0	0	0	0	0	0	0	0	0	0	0	0	0	0
k__Bacteria;p__Bacteroidetes;c__Bacteroidia;o__Bacteroidales;f__NA;g__NA;s__NA	0	0	0	0	0	0	0	0	0	0	0	0	0	0	0	0	0	0	0	0	0	0	0	0
k__Bacteria;p__Bacteroidetes;c__Bacteroidia;o__Bacteroidales;f__NA;g__NA;s__sp12473-sp12526	0	0	0	0	0	0	0	0	0	0	0	0	0	0	0	0	0	0	0	0	0	0	0	0
k__Bacteria;p__Bacteroidetes;c__Bacteroidia;o__Bacteroidales;f__NA;g__NA;s__sp12473-sp12526-sp12633	0	0	0	0	0.000252026	0	0	0	0	0	0	0	0	0	0	0	0	0	0	0	0	0	0	0
k__Bacteria;p__Bacteroidetes;c__Bacteroidia;o__Bacteroidales;f__NA;g__NA;s__sp12475-sp12557-sp12623	0	0	0	0	0	0	0	0	0	0	0	0	0	0	0	0	0	0	0	0	0	0	0	0
k__Bacteria;p__Bacteroidetes;c__Bacteroidia;o__Bacteroidales;f__NA;g__NA;s__sp12476	0.000223497	0	0	0	0	0	0	0	0	0	0	0	0	0	0	0	0	0	0	0	0	0	0	0
k__Bacteria;p__Bacteroidetes;c__Bacteroidia;o__Bacteroidales;f__NA;g__NA;s__sp12494	0	0	0	0	0	0	0	0	0	0	0	0	0	0	0	0	0.00231367	0	0.00256538	0.0021586	0	0.00211386	0.00120969	0.00927193
k__Bacteria;p__Bacteroidetes;c__Bacteroidia;o__Bacteroidales;f__NA;g__NA;s__sp12497	0	0	0	0	0	0	0.00156477	0	0	0	0	0	0	0	0	0	0.0042904	0.000587774	0.0046137	0.00241953	0.0043748	0.00566658	0.00101527	0.00875147
k__Bacteria;p__Bacteroidetes;c__Bacteroidia;o__Bacteroidales;f__NA;g__NA;s__sp12503	0	0	0	0	0	0.000325753	0.00415641	0	0	0	0	0	0	0	0	0	0.0087605	0.00145855	0.0105598	0.00832602	0.0107107	0.0133227	0.00198734	0.0186981
k__Bacteria;p__Bacteroidetes;c__Bacteroidia;o__Bacteroidales;f__NA;g__NA;s__sp12505	0	0	0	0	0	0	0	0	0	0	0	0	0	0	0	0	0	0	0	0	0	0	0	0.00161921
k__Bacteria;p__Bacteroidetes;c__Bacteroidia;o__Bacteroidales;f__NA;g__NA;s__sp12506	0	0	0	0	0	0	0	0	0	0	0	0	0	0	0	0	0	0	0	0	0	0	0	0
k__Bacteria;p__Bacteroidetes;c__Bacteroidia;o__Bacteroidales;f__NA;g__NA;s__sp12520	0	0	0	0	0	0.00311792	0.000179296	0.000898024	0.00103014	0.00100028	0	0	0	0.000641183	0	0	0	0	0	0	0	0	0	0
k__Bacteria;p__Bacteroidetes;c__Bacteroidia;o__Bacteroidales;f__NA;g__NA;s__sp12532	0	0	0	0	0	0.000403313	0	0	0	0	0	0	0	0	0	0	0.00765982	0.00178509	0.0235856	0.00263301	0.0068262	0.00106581	0.00572441	0.00771055
k__Bacteria;p__Bacteroidetes;c__Bacteroidia;o__Bacteroidales;f__NA;g__NA;s__sp12549	0	0	0	0	0	0	0	0	0	0	0	0	0	0	0	0	0	0	0	0	0	0	0	0.000674673
k__Bacteria;p__Bacteroidetes;c__Bacteroidia;o__Bacteroidales;f__NA;g__NA;s__sp12572-sp12578-sp12693	0	0	0	0	0	0	0	0	0	0	0	0	0	0	0	0	0	0	0	0.00125721	0.00139541	0.00257572	0	0
k__Bacteria;p__Bacteroidetes;c__Bacteroidia;o__Bacteroidales;f__NA;g__NA;s__sp12616-sp12777	0.000223497	0	0	0	0	0.00052741	0.00045639	0.000465642	0	0.000361802	0	0	0	0	0	0	0	0	0	0	0	0	0	0
k__Bacteria;p__Bacteroidetes;c__Bacteroidia;o__Bacteroidales;f__NA;g__NA;s__sp12656	0	0	0	0	0	0.000884187	0.00120617	0.00452338	0	0.000234107	0	0	0	0	0	0	0	0	0	0	0	0	0	0
k__Bacteria;p__Bacteroidetes;c__Bacteroidia;o__Bacteroidales;f__NA;g__NA;s__sp12748	0	0	0	0	0	0	0	0	0	0	0	0	0	0	0	0	0	0	0	0	0.000282853	0	0	0
k__Bacteria;p__Bacteroidetes;c__Bacteroidia;o__Bacteroidales;f__NA;g__NA;s__sp12778	0	0	0	0	0	0	0	0	0	0	0	0	0	0	0	0	0	0	0	0	0	0	0	0
k__Bacteria;p__Bacteroidetes;c__Bacteroidia;o__Bacteroidales;f__NA;g__NA;s__sp12779	0.000502868	0	0	0.00118339	0.0109728	0	0	0	0	0	0.000746575	0	0	0	0	0	0	0	0	0	0	0	0	0
k__Bacteria;p__Bacteroidetes;c__Bacteroidia;o__Bacteroidales;f__NA;g__NA;s__sp12790	0	0	0	0	0	0	0	0	0	0	0	0	0	0	0	0	0.00624467	0.00990509	0.00103411	0	0.00186683	0	0.00386668	0.00717081
k__Bacteria;p__Bacteroidetes;c__Bacteroidia;o__Bacteroidales;f__Porphyromonadaceae;g__Odoribacter;s__sp13176	0	0	0	0	0	0.0316756	0	0.000648573	0	0.0144508	0	0	0	0.000320591	0	0	0	0	0	0	0	0	0	0
k__Bacteria;p__Bacteroidetes;c__Bacteroidia;o__Bacteroidales;f__Rikenellaceae;g__Rikenella;s__sp14426	0	0	0	0	0	0	0	0	0.000226631	0	0	0	0	0	0.00456262	0	0	0	0	0	0	0	0	0
k__Bacteria;p__Chloroflexi;c__Anaerolineae;o__Anaerolineales;f__Anaerolineaceae;g__NA;s__sp20568	0	0	0	0	0	0	0	0	0	0	0	0	0	0	0	0	0	0	0	0	0	0	0	0
k__Bacteria;p__Cyanobacteria;c__Melainabacteria;o__Gastranaerophilales;f__NA;g__NA;s__sp23727	0	0	0	0	0	0	0	0	0	0	0	0	0	0	0	0	0	0	0	0	0	0	0	0.00115658
k__Bacteria;p__Deferribacteres;c__Deferribacteres;o__Deferribacterales;f__Deferribacteraceae;g__Mucispirillum;s__sp23890-sp23892	0	0	0	0	0	0	0	0	0	0	0.000279966	0	0	0	0	0.000268721	0	0	0	0	0	0	0	0
k__Bacteria;p__Firmicutes;c__Bacilli;o__Bacillales;f__Staphylococcaceae;g__Staphylococcus;s__argenteus-aureus-simiae	0	0	0	0	0	0	0	0	0	0	0	0	0	0	0	0	0	0	0	0	0	0.000213163	0	0
k__Bacteria;p__Firmicutes;c__Bacilli;o__Bacillales;f__Staphylococcaceae;g__Staphylococcus;s__carnosus-condimenti-piscifermentans	0	0	0	0	0	0	0	0	0	0	0	0	0	0	0	0	0	0	0	0	0	0	0	0
k__Bacteria;p__Firmicutes;c__Bacilli;o__Bacillales;f__Staphylococcaceae;g__Staphylococcus;s__epidermidis	0	0	0	0	0	0	0	0	0.000247234	0	0	0	0	0	0	0	0	0	0	0	0	0	0	0
k__Bacteria;p__Firmicutes;c__Bacilli;o__Bacillales;f__Staphylococcaceae;g__Staphylococcus;s__pasteuri	0	0	0	0	0	0	0	0	0	0	0	0	0	0	0	0	0	0	0	0	0	0	0	0
k__Bacteria;p__Firmicutes;c__Bacilli;o__Bacillales;f__Staphylococcaceae;g__Staphylococcus;s__saprophyticus-xylosus	0	0	0	0	0	0.000806627	0	0	0	0	0	0	0	0	0	0	0	0	0	0	0	0	0	0
k__Bacteria;p__Firmicutes;c__Bacilli;o__Lactobacillales;f__Enterococcaceae;g__Enterococcus;s__canintestini	0	0	0	0	0	0	0	0	0	0	0	0	0	0	0	0	0	0	0	0	0	0	0.000432031	0
k__Bacteria;p__Firmicutes;c__Bacilli;o__Lactobacillales;f__Enterococcaceae;g__Enterococcus;s__cecorum	0.000242122	0	0	0	0.000387732	0	0	0	0	0	0	0	0	0	0	0	0	0	0	0	0	0	0	0
k__Bacteria;p__Firmicutes;c__Bacilli;o__Lactobacillales;f__Enterococcaceae;g__Enterococcus;s__faecalis	0	0	0	0	0	0	0.0134635	0	0	0	0	0	0	0	0	0	0	0	0	0	0	0	0	0
k__Bacteria;p__Firmicutes;c__Bacilli;o__Lactobacillales;f__Lactobacillaceae;g__Lactobacillus;s__jensenii	0	0	0	0	0.000678531	0	0	0	0	0	0	0	0	0	0	0	0	0	0	0	0	0	0	0
k__Bacteria;p__Firmicutes;c__Bacilli;o__Lactobacillales;f__Lactobacillaceae;g__Lactobacillus;s__reuteri-vaginalis	0	0	0	0	0	0	0.000684585	0	0	0	0	0	0	0	0	0	0	0	0	0	0	0	0	0
k__Bacteria;p__Firmicutes;c__Bacilli;o__Lactobacillales;f__Leuconostocaceae;g__Weissella;s__hellenica	0	0	0	0	0	0	0	0	0	0.00385213	0.00145582	0	0	0	0	0	0	0	0	0	0	0	0	0
k__Bacteria;p__Firmicutes;c__Bacilli;o__Lactobacillales;f__Streptococcaceae;g__Streptococcus;s__salivarius-vestibularis	0	0	0	0	0	0	0	0	0	0	0	0	0	0	0	0	0	0	0	0	0	0	0	0
k__Bacteria;p__Firmicutes;c__Clostridia;o__Clostridiales;f__Christensenellaceae;g__NA;s__sp30355	0	0	0	0	0	0	0	0.000482272	0	0	0	0	0	0	0	0	0	0	0	0	0	0	0	0
k__Bacteria;p__Firmicutes;c__Clostridia;o__Clostridiales;f__Christensenellaceae;g__NA;s__sp30444	0	0	0	0	0	0	0	0	0	0	0	0	0.000377831	0	0	0	0	0	0	0	0	0	0	0
k__Bacteria;p__Firmicutes;c__Clostridia;o__Clostridiales;f__Clostridiaceae;g__Clostridium;s__celatum	0	0	0	0	0	0	0	0	0	0	0	0	0	0	0	0	0	0	0	0	0	0	0	0
k__Bacteria;p__Firmicutes;c__Clostridia;o__Clostridiales;f__Defluviitaleaceae;g__NA;s__sp31136	0	0	0.000491034	0	0	0	0	0	0	0	0	0	0	0	0	0	0	0	0	0	0	0	0	0
k__Bacteria;p__Firmicutes;c__Clostridia;o__Clostridiales;f__Family XIII;g__Anaerovorax;s__sp31505	0	0	0.000355577	0	0	0.000186145	0	0.000182931	0	0	0	0	0	0	0	0	0	0	0	0	0	0	0	0
k__Bacteria;p__Firmicutes;c__Clostridia;o__Clostridiales;f__Family XIII;g__NA;s__sp31521	0	0	0.000287848	0	0	0.000217169	0.00179296	0	0.00171004	0	0.000429281	0	0	0.000301733	0	0	0	0	0	0	0	0	0	0
k__Bacteria;p__Firmicutes;c__Clostridia;o__Clostridiales;f__Family XIII;g__NA;s__sp31536	0.000316621	0.000246796	0	0.000458085	0	0.00044985	0.00140177	0.000648573	0.000576879	0	0	0	0	0.000207441	0.00161034	0.000515048	0	0	0	0	0	0	0	0
k__Bacteria;p__Firmicutes;c__Clostridia;o__Clostridiales;f__Family XIII;g__NA;s__sp31564	0	0	0	0	0	0	0	0.000332602	0	0	0	0	0	0	0	0	0	0	0	0	0	0	0	0
k__Bacteria;p__Firmicutes;c__Clostridia;o__Clostridiales;f__Family XIII;g__NA;s__sp31631	0	0	0	0	0	0	0	0	0.00028844	0	0.000242637	0.000661443	0.000536918	0.000245158	0.000210877	0	0	0	0	0	0	0	0	0
k__Bacteria;p__Firmicutes;c__Clostridia;o__Clostridiales;f__Family XIII;g__NA;s__sp31651	0	0	0.000237051	0.000209956	0.000445892	0	0.00153217	0	0.00160702	0.000297955	0.00029863	0	0	0.00056575	0	0.000335901	0	0	0	0	0	0	0	0
k__Bacteria;p__Firmicutes;c__Clostridia;o__Clostridiales;f__Lachnospiraceae;g__Acetatifactor;s__sp31893	0.000968487	0	0.000338644	0	0.00153154	0.000853163	0.000391192	0.000432382	0.000515071	0.00042565	0.000951883	0.00254401	0.000894863	0.000320591	0.00055595	0.00138839	0	0	0	0	0	0	0	0
k__Bacteria;p__Firmicutes;c__Clostridia;o__Clostridiales;f__Lachnospiraceae;g__Anaerostipes;s__caccae	0	0	0	0	0	0	0	0	0	0	0	0	0	0	0	0	0.000988364	0.00280825	0.00101422	0	0	0	0	0
k__Bacteria;p__Firmicutes;c__Clostridia;o__Clostridiales;f__Lachnospiraceae;g__Blautia;s__coccoides-sp33565	0.00664904	0.000740388	0.00291234	0.000629867	0.000891784	0.0126889	0	0.00427393	0.00892103	0.00304339	0.00141849	0.00262033	0.00536918	0.0226488	0.00943197	0.00239609	0	0	0	0	0	0	0	0
k__Bacteria;p__Firmicutes;c__Clostridia;o__Clostridiales;f__Lachnospiraceae;g__Blautia;s__hansenii-producta	0	0	0	0	0	0	0	0	0	0	0	0	0	0	0	0	0.00199919	0.00283002	0.000338073	0	0	0	0	0
k__Bacteria;p__Firmicutes;c__Clostridia;o__Clostridiales;f__Lachnospiraceae;g__Blautia;s__sp32026	0	0	0	0	0	0	0	0	0	0	0	0	0	0	0	0	0	0	0	0	0	0	0	0
k__Bacteria;p__Firmicutes;c__Clostridia;o__Clostridiales;f__Lachnospiraceae;g__Blautia;s__sp32038	0.00750577	0.000440707	0	0	0	0.0313033	0.000309693	0	0.000721099	0	0	0	0	0.00107492	0.00348906	0	0	0	0	0	0	0	0	0
k__Bacteria;p__Firmicutes;c__Clostridia;o__Clostridiales;f__Lachnospiraceae;g__Coprococcus;s__comes-sp32193	0	0	0	0	0	0.000279217	0.000309693	0.000282711	0	0	0	0	0	0	0	0	0	0	0	0	0	0	0	0
k__Bacteria;p__Firmicutes;c__Clostridia;o__Clostridiales;f__Lachnospiraceae;g__Lachnoclostridium;s__sp32425	0	0	0	0	0	0	0	0	0	0	0	0	0	0	0	0	0	0	0	0	0	0	0	0
k__Bacteria;p__Firmicutes;c__Clostridia;o__Clostridiales;f__Lachnospiraceae;g__Lachnoclostridium;s__sp32435	0	0	0	0	0	0	0	0	0	0	0	0	0	0	0	0	0	0.000783699	0	0	0	0	0	0
k__Bacteria;p__Firmicutes;c__Clostridia;o__Clostridiales;f__Lachnospiraceae;g__Lachnoclostridium;s__sp32444	0	0	0	0	0	0	0	0	0	0	0	0	0	0	0.000249219	0	0	0	0	0	0	0	0	0
k__Bacteria;p__Firmicutes;c__Clostridia;o__Clostridiales;f__Lachnospiraceae;g__Marvinbryantia;s__sp32970-sp32983	0	0	0	0	0	0	0	0	0	0	0	0	0	0	0	0	0.000898513	0	0	0	0	0	0	0
k__Bacteria;p__Firmicutes;c__Clostridia;o__Clostridiales;f__Lachnospiraceae;g__Marvinbryantia;s__sp32979	0.00512181	0.00114584	0	0	0	0	0	0	0	0	0	0	0	0	0	0	0	0	0	0	0	0	0.00246258	0.00321915
k__Bacteria;p__Firmicutes;c__Clostridia;o__Clostridiales;f__Lachnospiraceae;g__Marvinbryantia;s__sp32983	0	0	0	0	0	0	0	0	0	0	0	0	0	0	0	0	0	0	0	0	0	0	0.000777655	0
k__Bacteria;p__Firmicutes;c__Clostridia;o__Clostridiales;f__Lachnospiraceae;g__NA;s__sp32147	0.000838114	0	0	0	0.000794851	0	0.000244495	0	0	0	0	0	0	0	0	0	0	0	0	0	0	0	0	0
k__Bacteria;p__Firmicutes;c__Clostridia;o__Clostridiales;f__Lachnospiraceae;g__NA;s__sp32165	0	0	0	0	0.00197743	0.000403313	0.000293394	0	0	0	0	0	0.00105395	0	0	0	0	0	0	0	0	0	0	0
k__Bacteria;p__Firmicutes;c__Clostridia;o__Clostridiales;f__Lachnospiraceae;g__NA;s__sp32165-sp32166	0	0	0	0.000477172	0	0	0	0.00103106	0	0	0	0.00185713	0	0	0	0	0	0	0	0	0	0	0	0
k__Bacteria;p__Firmicutes;c__Clostridia;o__Clostridiales;f__Lachnospiraceae;g__NA;s__sp32166-sp33418	0	0	0	0	0	0.000341265	0	0.000282711	0	0	0	0	0	0	0	0	0	0	0	0	0	0	0	0
k__Bacteria;p__Firmicutes;c__Clostridia;o__Clostridiales;f__Lachnospiraceae;g__NA;s__sp32255	0	0	0	0	0	0	0	0	0	0	0	0	0	0	0	0	0	0	0	0	0	0	0	0.00217823
k__Bacteria;p__Firmicutes;c__Clostridia;o__Clostridiales;f__Lachnospiraceae;g__NA;s__sp32498	0.000279371	0	0.000203187	0	0	0.00134955	0.000342293	0.00182931	0	0	0	0	0	0	0	0	0	0	0	0	0.000829703	0.000390798	0.00103687	0.000269869
k__Bacteria;p__Firmicutes;c__Clostridia;o__Clostridiales;f__Lachnospiraceae;g__NA;s__sp32596-sp32610	0	0	0	0	0	0	0	0	0	0	0	0	0	0	0	0	0	0	0	0	0	0	0	0
k__Bacteria;p__Firmicutes;c__Clostridia;o__Clostridiales;f__Lachnospiraceae;g__NA;s__sp32606	0	0	0	0	0	0	0	0.000432382	0	0	0	0	0	0	0	0	0	0	0	0	0	0	0	0
k__Bacteria;p__Firmicutes;c__Clostridia;o__Clostridiales;f__Lachnospiraceae;g__NA;s__sp32620-sp32761	0	0	0	0	0	0	0	0	0	0	0	0	0	0	0	0	0	0	0	0	0	0	0	0
k__Bacteria;p__Firmicutes;c__Clostridia;o__Clostridiales;f__Lachnospiraceae;g__NA;s__sp32625	0.00113611	0	0.00303087	0.000286303	0.00139584	0.00108584	0.022901	0.00106433	0.000535674	0.000702322	0	0	0.000417603	0.000433741	0	0.00091813	0	0	0	0	0	0	0	0
k__Bacteria;p__Firmicutes;c__Clostridia;o__Clostridiales;f__Lachnospiraceae;g__NA;s__sp32629	0	0	0	0.000229043	0.000949944	0	0	0	0.000329645	0	0	0	0	0.000264016	0.000824339	0.00107488	0	0	0	0	0	0	0	0
k__Bacteria;p__Firmicutes;c__Clostridia;o__Clostridiales;f__Lachnospiraceae;g__NA;s__sp32630	0	0	0	0	0	0	0	0.000565423	0	0	0	0	0	0	0	0	0	0	0	0	0	0	0	0
k__Bacteria;p__Firmicutes;c__Clostridia;o__Clostridiales;f__Lachnospiraceae;g__NA;s__sp32635-sp32668	0	0	0	0	0	0	0	0.00487261	0	0	0	0	0	0	0	0	0.0112539	0	0	0	0.000320567	0	0	0.00231316
k__Bacteria;p__Firmicutes;c__Clostridia;o__Clostridiales;f__Lachnospiraceae;g__NA;s__sp32639-sp33645	0.000242122	0	0	0	0	0	0	0	0	0	0	0	0	0	0	0	0	0	0	0	0	0	0	0
k__Bacteria;p__Firmicutes;c__Clostridia;o__Clostridiales;f__Lachnospiraceae;g__NA;s__sp32642-sp33491	0	0	0	0	0	0	0	0	0	0	0	0	0	0	0	0	0	0	0	0	0	0	0	0
k__Bacteria;p__Firmicutes;c__Clostridia;o__Clostridiales;f__Lachnospiraceae;g__NA;s__sp32655-sp32677-sp33643	0	0	0	0	0	0	0	0	0	0	0	0.000483362	0.000258516	0	0	0	0	0	0	0	0	0	0	0
k__Bacteria;p__Firmicutes;c__Clostridia;o__Clostridiales;f__Lachnospiraceae;g__NA;s__sp32693	0	0	0	0	0	0	0.00325993	0.0100279	0	0	0	0	0	0	0	0	0	0	0	0	0	0	0	0
k__Bacteria;p__Firmicutes;c__Clostridia;o__Clostridiales;f__Lachnospiraceae;g__NA;s__sp32702	0	0	0	0	0	0	0	0	0	0	0	0.0039941	0.00509078	0	0	0	0	0	0	0	0	0	0	0
k__Bacteria;p__Firmicutes;c__Clostridia;o__Clostridiales;f__Lachnospiraceae;g__NA;s__sp32711	0	0	0	0	0	0	0.000179296	0	0	0	0	0	0	0	0	0	0	0	0	0	0	0	0	0
k__Bacteria;p__Firmicutes;c__Clostridia;o__Clostridiales;f__Lachnospiraceae;g__NA;s__sp32721	0	0	0.000355577	0	0	0	0.000260794	0	0	0	0	0	0	0	0	0	0	0	0	0	0	0	0	0
k__Bacteria;p__Firmicutes;c__Clostridia;o__Clostridiales;f__Lachnospiraceae;g__NA;s__sp32754	0.00908888	0.00051122	0.00171015	0.000648954	0.00350898	0.000822139	0	0	0.00187486	0.00372443	0	0	0	0.00296076	0	0	0	0	0	0	0	0	0	0
k__Bacteria;p__Firmicutes;c__Clostridia;o__Clostridiales;f__Lachnospiraceae;g__NA;s__sp32758-sp32766	0	0	0	0	0	0	0	0	0	0	0	0	0	0	0	0	0	0	0	0	0	0	0	0
k__Bacteria;p__Firmicutes;c__Clostridia;o__Clostridiales;f__Lachnospiraceae;g__NA;s__sp32798	0	0	0	0	0	0	0	0	0	0	0	0	0	0	0	0	0	0	0	0	0	0	0	0
k__Bacteria;p__Firmicutes;c__Clostridia;o__Clostridiales;f__Lachnospiraceae;g__NA;s__sp32812	0.000987112	0	0.000321712	0	0	0.000356777	0	0.000532163	0	0.00042565	0	0	0	0	0	0	0	0	0	0	0	0	0	0
k__Bacteria;p__Firmicutes;c__Clostridia;o__Clostridiales;f__Lachnospiraceae;g__NA;s__sp32826	0	0	0	0	0	0	0	0	0	0	0	0	0	0	0	0	0	0	0	0	0	0	0	0.000539738
k__Bacteria;p__Firmicutes;c__Clostridia;o__Clostridiales;f__Lachnospiraceae;g__NA;s__sp32862-sp32872-sp32880	0	0	0.000186254	0	0.000290799	0.000310241	0	0.000282711	0.000453262	0.000553345	0	0.000330721	0.000497146	0	0	0.000268721	0	0	0	0	0	0	0	0
k__Bacteria;p__Firmicutes;c__Clostridia;o__Clostridiales;f__Lachnospiraceae;g__NA;s__sp32872	0	0	0	0	0	0	0.00436831	0	0	0	0	0	0	0	0	0	0	0.000326541	0	0	0.000867417	0	0	0
k__Bacteria;p__Firmicutes;c__Clostridia;o__Clostridiales;f__Lachnospiraceae;g__NA;s__sp32885	0.000446994	0	0	0	0	0	0.000309693	0	0	0	0	0	0	0	0	0	0	0	0	0	0	0	0	0
k__Bacteria;p__Firmicutes;c__Clostridia;o__Clostridiales;f__Lachnospiraceae;g__NA;s__sp32910	0	0	0	0	0	0.000635994	0	0.000266081	0	0	0	0	0	0	0	0	0	0	0	0	0	0	0	0
k__Bacteria;p__Firmicutes;c__Clostridia;o__Clostridiales;f__Lachnospiraceae;g__NA;s__sp33419	0.000577367	0	0.000440238	0	0.00106626	0.00164428	0.00107578	0.00241136	0	0	0	0	0	0	0	0	0	0	0	0	0	0	0	0
k__Bacteria;p__Firmicutes;c__Clostridia;o__Clostridiales;f__Lachnospiraceae;g__NA;s__sp33421-sp33679	0	0	0	0	0	0	0	0	0	0	0	0	0	0	0	0	0.0035042	0.00145855	0.00483246	0.000806509	0.000490279	0.000355271	0.00686929	0.000250593
k__Bacteria;p__Firmicutes;c__Clostridia;o__Clostridiales;f__Lachnospiraceae;g__NA;s__sp33425	0.00463756	0.0362614	0.0177619	0.0187242	0.00577721	0.0149691	0.0385324	0.0280716	0.000865319	0.0317322	0.0011012	0	0.0262294	0.000678899	0.0181355	0.0182058	0	0	0	0	0	0	0	0
k__Bacteria;p__Firmicutes;c__Clostridia;o__Clostridiales;f__Lachnospiraceae;g__NA;s__sp33426	0	0	0	0	0	0	0	0	0	0	0	0	0	0	0	0	0	0	0	0	0	0	0.00056164	0.00254448
k__Bacteria;p__Firmicutes;c__Clostridia;o__Clostridiales;f__Lachnospiraceae;g__NA;s__sp33428	0	0	0	0	0	0	0	0.000415752	0	0	0	0	0	0	0	0	0	0	0	0	0	0	0	0
k__Bacteria;p__Firmicutes;c__Clostridia;o__Clostridiales;f__Lachnospiraceae;g__NA;s__sp33430-sp33432	0.000968487	0	0.00208266	0	0	0.00238886	0	0.000798244	0	0	0	0.0010176	0.000417603	0	0	0	0	0	0	0	0	0	0	0
k__Bacteria;p__Firmicutes;c__Clostridia;o__Clostridiales;f__Lachnospiraceae;g__NA;s__sp33431	0	0	0	0	0	0	0	0.00199561	0	0	0	0	0	0	0	0	0	0	0	0	0	0	0	0
k__Bacteria;p__Firmicutes;c__Clostridia;o__Clostridiales;f__Lachnospiraceae;g__NA;s__sp33432	0.00100574	0	0.00237051	0	0	0.00243539	0	0.0010477	0	0	0	0.00152641	0	0	0.000230048	0.000313508	0	0	0	0	0	0	0	0
k__Bacteria;p__Firmicutes;c__Clostridia;o__Clostridiales;f__Lachnospiraceae;g__NA;s__sp33433	0.00160173	0	0	0	0	0.000480874	0.00048899	0.000432382	0	0	0	0	0	0	0	0	0	0	0	0	0	0	0	0
k__Bacteria;p__Firmicutes;c__Clostridia;o__Clostridiales;f__Lachnospiraceae;g__NA;s__sp33434	0	0	0	0	0	0	0	0	0.000927128	0	0	0.000941284	0.000715891	0.000999491	0	0	0	0	0	0	0	0	0	0
k__Bacteria;p__Firmicutes;c__Clostridia;o__Clostridiales;f__Lachnospiraceae;g__NA;s__sp33438	0	0	0	0	0.000271413	0	0	0	0	0	0	0	0	0	0	0	0	0	0	0.000355813	0	0	0	0
k__Bacteria;p__Firmicutes;c__Clostridia;o__Clostridiales;f__Lachnospiraceae;g__NA;s__sp33440	0	0	0.00142231	0	0	0	0.000277094	0.000249451	0	0	0	0	0	0.000980633	0	0	0	0	0	0	0	0	0	0
k__Bacteria;p__Firmicutes;c__Clostridia;o__Clostridiales;f__Lachnospiraceae;g__NA;s__sp33451-sp33593	0.000726365	0	0.00108366	0	0	0.000651506	0.000440091	0	0	0.000446932	0	0	0	0	0	0	0	0	0	0	0	0	0	0
k__Bacteria;p__Firmicutes;c__Clostridia;o__Clostridiales;f__Lachnospiraceae;g__NA;s__sp33456	0	0	0	0	0	0	0	0	0	0	0	0	0	0	0	0	0	0	0	0	0	0	0	0
k__Bacteria;p__Firmicutes;c__Clostridia;o__Clostridiales;f__Lachnospiraceae;g__NA;s__sp33459-sp33572	0	0	0	0	0	0	0	0	0	0	0	0	0	0	0	0	0	0	0	0	0	0	0	0
k__Bacteria;p__Firmicutes;c__Clostridia;o__Clostridiales;f__Lachnospiraceae;g__NA;s__sp33470	0.000223497	0	0	0	0	0	0.000668286	0.000182931	0.000947731	0	0	0	0	0.000509175	0	0	0	0	0	0	0	0	0	0
k__Bacteria;p__Firmicutes;c__Clostridia;o__Clostridiales;f__Lachnospiraceae;g__NA;s__sp33470-sp33680	0	0	0	0	0	0	0	0	0	0	0	0	0	0	0	0	0	0	0	0	0	0	0	0.000732502
k__Bacteria;p__Firmicutes;c__Clostridia;o__Clostridiales;f__Lachnospiraceae;g__NA;s__sp33492	0	0	0	0	0	0	0	0	0.00028844	0	0	0	0	0.000641183	0	0.000515048	0	0	0	0	0	0	0	0
k__Bacteria;p__Firmicutes;c__Clostridia;o__Clostridiales;f__Lachnospiraceae;g__NA;s__sp33503	0	0	0	0	0	0	0	0	0	0	0	0	0	0	0	0	0	0	0	0	0	0	0	0
k__Bacteria;p__Firmicutes;c__Clostridia;o__Clostridiales;f__Lachnospiraceae;g__NA;s__sp33503-sp33540	0	0	0	0	0	0	0	0.000216191	0	0	0	0	0	0	0	0	0	0	0	0	0	0	0	0
k__Bacteria;p__Firmicutes;c__Clostridia;o__Clostridiales;f__Lachnospiraceae;g__NA;s__sp33516	0.000484243	0	0	0	0	0	0	0	0	0	0	0	0	0	0	0	0	0	0	0	0	0	0	0
k__Bacteria;p__Firmicutes;c__Clostridia;o__Clostridiales;f__Lachnospiraceae;g__NA;s__sp33518-sp33558-sp33762	0	0	0	0	0	0	0	0	0	0	0	0	0	0	0	0	0	0	0	0	0.000207426	0	0	0
k__Bacteria;p__Firmicutes;c__Clostridia;o__Clostridiales;f__Lachnospiraceae;g__NA;s__sp33518-sp33694	0	0	0	0	0	0	0	0	0	0	0	0	0	0	0	0	0	0	0	0	0	0	0.00028082	0
k__Bacteria;p__Firmicutes;c__Clostridia;o__Clostridiales;f__Lachnospiraceae;g__NA;s__sp33518-sp33694-sp33762	0.00162035	0	0.00123605	0	0	0.0010238	0	0.000232821	0.00117436	0	0	0	0.00033806	0.00186697	0.000670974	0	0	0	0	0	0	0	0	0
k__Bacteria;p__Firmicutes;c__Clostridia;o__Clostridiales;f__Lachnospiraceae;g__NA;s__sp33518-sp33762	0.00167623	0	0.00103287	0	0	0.00114789	0.000603087	0.000365862	0.00238993	0	0	0	0.00081532	0.00341336	0.000977705	0	0	0	0	0	0	0	0	0
k__Bacteria;p__Firmicutes;c__Clostridia;o__Clostridiales;f__Lachnospiraceae;g__NA;s__sp33524	0	0	0	0	0	0	0	0	0	0	0	0	0	0	0	0	0	0	0	0	0	0	0	0
k__Bacteria;p__Firmicutes;c__Clostridia;o__Clostridiales;f__Lachnospiraceae;g__NA;s__sp33563	0	0	0	0	0.000252026	0	0	0	0	0	0	0	0	0	0	0	0	0	0	0	0	0	0	0
k__Bacteria;p__Firmicutes;c__Clostridia;o__Clostridiales;f__Lachnospiraceae;g__NA;s__sp33565	0.00199285	0	0.00126992	0.00108795	0	0.00114789	0	0.000665203	0.000247234	0.00125567	0.00289298	0.000432482	0	0.0004526	0.0011119	0	0	0	0	0	0	0	0	0
k__Bacteria;p__Firmicutes;c__Clostridia;o__Clostridiales;f__Lachnospiraceae;g__NA;s__sp33602	0	0	0	0	0	0	0	0	0	0	0	0	0	0	0	0	0	0	0	0	0	0	0	0
k__Bacteria;p__Firmicutes;c__Clostridia;o__Clostridiales;f__Lachnospiraceae;g__NA;s__sp33614	0.000931237	0	0	0.000229043	0.000348959	0.000480874	0.000554188	0.00986164	0	0	0	0	0	0	0	0	0	0	0	0	0	0	0.00436351	0.00163849
k__Bacteria;p__Firmicutes;c__Clostridia;o__Clostridiales;f__Lachnospiraceae;g__NA;s__sp33616-sp33639	0	0	0	0	0	0	0	0	0	0	0	0	0	0	0	0	0	0	0	0	0	0	0	0
k__Bacteria;p__Firmicutes;c__Clostridia;o__Clostridiales;f__Lachnospiraceae;g__NA;s__sp33625	0	0	0	0	0	0.000465362	0	0.000482272	0.000659291	0.000404367	0	0	0	0.000999491	0.000498438	0	0	0	0	0	0	0	0	0
k__Bacteria;p__Firmicutes;c__Clostridia;o__Clostridiales;f__Lachnospiraceae;g__NA;s__sp33631	0.000260746	0.000282053	0.000186254	0	0	0	0	0	0	0	0	0	0	0	0	0	0	0	0	0	0	0	0	0
k__Bacteria;p__Firmicutes;c__Clostridia;o__Clostridiales;f__Lachnospiraceae;g__NA;s__sp33639	0	0	0	0.000973431	0	0	0	0	0	0	0	0	0	0	0	0	0	0	0	0	0	0	0.00207375	0.00229389
k__Bacteria;p__Firmicutes;c__Clostridia;o__Clostridiales;f__Lachnospiraceae;g__NA;s__sp33651	0.00674216	0.000987184	0.000863543	0.000362651	0.00124074	0.00221822	0	0.00620302	0.0014422	0.00114925	0.000783904	0	0	0.00673242	0.000306731	0.000291114	0	0	0	0	0	0	0	0
k__Bacteria;p__Firmicutes;c__Clostridia;o__Clostridiales;f__Lachnospiraceae;g__NA;s__sp33658	0	0	0	0	0	0	0	0	0	0	0	0	0	0	0	0	0	0	0	0	0.00386566	0.000355271	0.00211695	0.000616844
k__Bacteria;p__Firmicutes;c__Clostridia;o__Clostridiales;f__Lachnospiraceae;g__NA;s__sp33690	0.00141548	0	0	0	0	0.000325753	0	0.0017129	0	0	0	0	0	0	0	0	0	0	0	0	0	0	0	0
k__Bacteria;p__Firmicutes;c__Clostridia;o__Clostridiales;f__Lachnospiraceae;g__NA;s__sp33694	0.000875363	0.000652247	0	0	0	0	0	0	0	0	0	0	0	0	0	0	0	0	0	0	0	0	0	0
k__Bacteria;p__Firmicutes;c__Clostridia;o__Clostridiales;f__Lachnospiraceae;g__NA;s__sp33731	0.000614617	0	0	0	0.000329572	0.000356777	0.000880181	0.00111422	0	0	0	0	0	0	0	0	0.00148255	0	0	0.00106744	0	0	0.000907265	0.00021204
k__Bacteria;p__Firmicutes;c__Clostridia;o__Clostridiales;f__Lachnospiraceae;g__NA;s__sp33734	0.000372495	0	0	0.000648954	0.00110504	0.000170633	0	0.000532163	0	0.00172388	0.00141849	0	0	0	0	0	0	0	0	0	0	0	0	0
k__Bacteria;p__Firmicutes;c__Clostridia;o__Clostridiales;f__Lachnospiraceae;g__NA;s__sp33738	0	0	0.000237051	0	0	0	0	0	0.00028844	0	0	0	0	0	0	0.000246327	0	0	0	0	0	0	0	0
k__Bacteria;p__Firmicutes;c__Clostridia;o__Clostridiales;f__Lachnospiraceae;g__NA;s__sp33739	0	0	0	0	0.000310186	0	0	0	0	0	0	0	0	0	0	0	0	0	0	0	0	0	0.00228976	0
k__Bacteria;p__Firmicutes;c__Clostridia;o__Clostridiales;f__Lachnospiraceae;g__NA;s__sp33744	0	0	0	0	0	0.000263705	0	0.000216191	0	0	0	0	0	0	0	0	0	0	0	0	0	0	0	0
k__Bacteria;p__Firmicutes;c__Clostridia;o__Clostridiales;f__Lachnospiraceae;g__NA;s__sp33747	0	0	0	0	0	0.000558434	0	0.000665203	0	0	0	0	0	0	0	0	0	0	0	0	0	0	0	0
k__Bacteria;p__Firmicutes;c__Clostridia;o__Clostridiales;f__Lachnospiraceae;g__NA;s__sp33756	0	0	0	0	0	0	0	0	0	0	0	0	0	0	0	0	0	0	0	0	0	0	0	0
k__Bacteria;p__Firmicutes;c__Clostridia;o__Clostridiales;f__Lachnospiraceae;g__NA;s__sp33761	0	0	0	0	0	0	0.000342293	0.000615313	0	0	0	0	0	0	0	0	0.000494182	0	0	0	0	0	0	0.000443356
k__Bacteria;p__Firmicutes;c__Clostridia;o__Clostridiales;f__Lachnospiraceae;g__NA;s__sp33766	0.0039112	0.000193911	0.00358963	0	0	0.000325753	0	0.000548793	0	0	0	0	0	0	0	0	0	0	0	0.000474417	0	0	0.00213855	0
k__Bacteria;p__Firmicutes;c__Clostridia;o__Clostridiales;f__Lachnospiraceae;g__NA;s__sp33767	0.0127021	0.000863786	0	0	0.00213253	0	0	0	0	0.00034052	0	0	0	0	0	0	0	0	0	0	0	0	0	0
k__Bacteria;p__Firmicutes;c__Clostridia;o__Clostridiales;f__Lachnospiraceae;g__Roseburia;s__sp33112	0	0	0	0	0	0	0	0	0	0	0	0	0	0.000245158	0	0	0	0	0	0	0	0	0	0
k__Bacteria;p__Firmicutes;c__Clostridia;o__Clostridiales;f__Lachnospiraceae;g__Roseburia;s__sp33130	0	0	0	0	0	0.000387801	0.00797053	0	0	0	0	0	0	0	0	0	0	0	0	0	0	0	0.00028082	0
k__Bacteria;p__Firmicutes;c__Clostridia;o__Clostridiales;f__Lachnospiraceae;g__Roseburia;s__sp33139	0	0	0.000186254	0	0	0.000201657	0	0.000216191	0	0	0	0	0	0	0	0	0	0	0	0	0	0	0.0069557	0
k__Bacteria;p__Firmicutes;c__Clostridia;o__Clostridiales;f__Lachnospiraceae;g__Roseburia;s__sp33143	0	0	0.000270916	0	0	0	0	0	0	0	0	0	0	0	0	0	0	0	0	0	0	0	0	0
k__Bacteria;p__Firmicutes;c__Clostridia;o__Clostridiales;f__Lachnospiraceae;g__Roseburia;s__sp33149	0	0	0	0	0	0	0	0	0	0	0	0	0	0	0	0	0	0	0	0	0	0	0.0014257	0
k__Bacteria;p__Firmicutes;c__Clostridia;o__Clostridiales;f__Lachnospiraceae;g__Roseburia;s__sp33177	0	0	0	0	0	0	0	0	0.000309043	0	0	0	0	0.000320591	0	0	0	0	0	0	0	0	0	0
k__Bacteria;p__Firmicutes;c__Clostridia;o__Clostridiales;f__Lachnospiraceae;g__Tyzzerella;s__sp33283-sp33287-sp33296	0	0	0	0	0	0	0	0	0	0	0	0	0	0	0	0	0	0	0	0.000355813	0	0	0	0
k__Bacteria;p__Firmicutes;c__Clostridia;o__Clostridiales;f__NA;g__*Arthromitus;s__sp30492	0	0	0	0	0	0.00119443	0	0.000432382	0	0	0	0	0.000298288	0	0	0	0	0	0	0	0	0	0	0
k__Bacteria;p__Firmicutes;c__Clostridia;o__Clostridiales;f__NA;g__NA;s__sp31064-sp31078	0	0	0	0	0	0	0	0	0	0	0	0	0	0	0	0	0	0	0	0	0	0	0	0
k__Bacteria;p__Firmicutes;c__Clostridia;o__Clostridiales;f__NA;g__NA;s__sp31082	0	0	0	0	0	0.000170633	0	0	0	0	0	0	0	0	0	0	0	0	0	0	0	0	0.000259218	0.000269869
k__Bacteria;p__Firmicutes;c__Clostridia;o__Clostridiales;f__NA;g__NA;s__sp31094	0	0	0	0	0	0.000806627	0	0	0	0	0	0	0	0	0	0	0.0122198	0.0244471	0.004912	0	0.00030171	0	0	0
k__Bacteria;p__Firmicutes;c__Clostridia;o__Clostridiales;f__NA;g__NA;s__sp31103	0	0	0	0	0	0	0	0	0	0	0	0	0	0	0	0	0.000269554	0	0	0	0	0	0	0
k__Bacteria;p__Firmicutes;c__Clostridia;o__Clostridiales;f__NA;g__NA;s__sp31106	0	0	0	0	0	0	0	0	0	0	0	0	0	0	0	0	0	0	0	0	0	0	0	0
k__Bacteria;p__Firmicutes;c__Clostridia;o__Clostridiales;f__NA;g__NA;s__sp31116	0	0	0	0	0	0	0	0	0	0	0	0	0	0	0	0	0	0	0	0	0	0	0	0
k__Bacteria;p__Firmicutes;c__Clostridia;o__Clostridiales;f__NA;g__NA;s__sp31119	0	0	0.0091434	0	0	0	0	0	0	0	0	0	0	0	0	0	0	0	0	0	0	0	0	0
k__Bacteria;p__Firmicutes;c__Clostridia;o__Clostridiales;f__NA;g__NA;s__sp31122	0	0	0	0	0	0	0	0	0	0	0	0	0	0	0	0	0.000359405	0	0.000258526	0	0	0	0	0
k__Bacteria;p__Firmicutes;c__Clostridia;o__Clostridiales;f__NA;g__NA;s__sp31125	0.00184385	0	0.00335258	0	0.00197743	0.000853163	0.004678	0	0	0	0	0	0	0	0	0	0	0	0	0	0	0	0	0
k__Bacteria;p__Firmicutes;c__Clostridia;o__Clostridiales;f__NA;g__NA;s__sp31126	0	0	0	0	0	0	0.000847582	0	0	0	0	0	0	0	0	0	0	0	0	0	0	0	0	0
k__Bacteria;p__Firmicutes;c__Clostridia;o__Clostridiales;f__Peptococcaceae;g__NA;s__sp34196	0	0	0	0	0	0.000263705	0	0	0	0	0	0	0	0	0	0	0	0	0	0	0	0	0	0
k__Bacteria;p__Firmicutes;c__Clostridia;o__Clostridiales;f__Peptococcaceae;g__Peptococcus;s__sp34117	0.000651866	0	0	0	0.000697918	0	0	0	0	0	0	0	0	0	0	0	0	0	0	0	0.000207426	0	0	0
k__Bacteria;p__Firmicutes;c__Clostridia;o__Clostridiales;f__Peptostreptococcaceae;g__Romboutsia;s__ilealis	0.00568055	0.00419553	0	0	0	0	0	0	0	0	0	0	0	0	0	0	0	0	0	0	0	0	0	0
k__Bacteria;p__Firmicutes;c__Clostridia;o__Clostridiales;f__Ruminococcaceae;g__Anaerotruncus;s__sp34437	0	0	0	0	0	0.000170633	0	0	0	0.000638474	0	0	0	0	0	0	0	0	0	0	0	0	0	0
k__Bacteria;p__Firmicutes;c__Clostridia;o__Clostridiales;f__Ruminococcaceae;g__Anaerotruncus;s__sp34438	0.00240259	0	0	0	0	0.00114789	0.00153217	0.00207876	0	0	0	0	0	0	0	0	0	0	0	0	0	0	0	0.00021204
k__Bacteria;p__Firmicutes;c__Clostridia;o__Clostridiales;f__Ruminococcaceae;g__Anaerotruncus;s__sp34443	0	0	0	0	0	0	0	0	0	0	0	0	0	0	0	0	0	0	0	0	0	0	0	0
k__Bacteria;p__Firmicutes;c__Clostridia;o__Clostridiales;f__Ruminococcaceae;g__Anaerotruncus;s__sp34450-sp34478	0	0	0	0	0	0	0.000179296	0	0	0	0	0	0	0	0	0	0	0	0	0	0	0	0	0
k__Bacteria;p__Firmicutes;c__Clostridia;o__Clostridiales;f__Ruminococcaceae;g__Anaerotruncus;s__sp34451	0	0	0	0	0	0	0	0	0	0	0	0	0	0	0	0	0	0	0	0	0	0	0.000496835	0.000539738
k__Bacteria;p__Firmicutes;c__Clostridia;o__Clostridiales;f__Ruminococcaceae;g__Anaerotruncus;s__sp34455	0.000838114	0	0.000440238	0	0	0	0	0.00129715	0	0	0	0	0.00023863	0	0	0	0	0	0	0	0	0	0	0
k__Bacteria;p__Firmicutes;c__Clostridia;o__Clostridiales;f__Ruminococcaceae;g__Anaerotruncus;s__sp34457	0	0	0	0	0	0	0	0	0	0.00059591	0	0	0	0	0	0	0	0	0	0	0	0	0	0
k__Bacteria;p__Firmicutes;c__Clostridia;o__Clostridiales;f__Ruminococcaceae;g__Anaerotruncus;s__sp34462-sp35834	0	0	0	0	0	0.000186145	0.00047269	0.000681833	0	0.000468215	0.000821233	0	0	0	0	0	0	0	0	0	0	0	0	0
k__Bacteria;p__Firmicutes;c__Clostridia;o__Clostridiales;f__Ruminococcaceae;g__Anaerotruncus;s__sp34475	0.0053453	0	0.00328485	0	0.001454	0.00783359	0.00381412	0.000914654	0	0.00246877	0.00115719	0	0.00033806	0.000207441	0.000421755	0.0010077	0	0	0	0	0	0	0	0
k__Bacteria;p__Firmicutes;c__Clostridia;o__Clostridiales;f__Ruminococcaceae;g__Anaerotruncus;s__sp34481	0.000558742	0	0	0	0	0	0.000994279	0.00197898	0	0	0	0	0	0	0	0	0	0	0	0	0	0	0	0
k__Bacteria;p__Firmicutes;c__Clostridia;o__Clostridiales;f__Ruminococcaceae;g__Intestinimonas;s__sp34628	0	0	0	0	0	0	0	0	0	0	0	0	0	0	0	0	0	0	0	0	0	0	0	0
k__Bacteria;p__Firmicutes;c__Clostridia;o__Clostridiales;f__Ruminococcaceae;g__NA;s__sp33140	0.00117336	0	0	0	0.000368346	0	0	0	0	0	0	0	0	0	0	0	0	0	0	0	0	0	0	0.00021204
k__Bacteria;p__Firmicutes;c__Clostridia;o__Clostridiales;f__Ruminococcaceae;g__NA;s__sp34731	0	0	0	0	0	0	0	0	0	0.000361802	0	0	0	0	0	0	0	0	0	0	0	0	0	0
k__Bacteria;p__Firmicutes;c__Clostridia;o__Clostridiales;f__Ruminococcaceae;g__NA;s__sp34750	0	0	0	0	0	0.000372289	0.000195596	0	0	0	0.000354623	0	0	0	0	0	0	0	0	0	0	0	0	0
k__Bacteria;p__Firmicutes;c__Clostridia;o__Clostridiales;f__Ruminococcaceae;g__NA;s__sp34795	0	0	0	0	0	0	0	0.000232821	0	0	0	0	0	0	0	0	0	0	0	0	0	0	0	0
k__Bacteria;p__Firmicutes;c__Clostridia;o__Clostridiales;f__Ruminococcaceae;g__NA;s__sp34822	0	0	0	0	0	0	0	0	0	0	0	0	0	0	0	0	0	0	0	0	0	0	0	0
k__Bacteria;p__Firmicutes;c__Clostridia;o__Clostridiales;f__Ruminococcaceae;g__NA;s__sp34829	0	0	0	0	0	0	0	0	0	0	0	0	0	0	0	0	0	0	0	0	0	0	0	0
k__Bacteria;p__Firmicutes;c__Clostridia;o__Clostridiales;f__Ruminococcaceae;g__NA;s__sp34849	0	0	0	0	0	0.00198554	0.000358592	0.000432382	0	0.000659757	0	0	0	0	0	0	0	0	0	0	0	0	0	0
k__Bacteria;p__Firmicutes;c__Clostridia;o__Clostridiales;f__Ruminococcaceae;g__NA;s__sp34857	0	0	0	0	0	0	0	0	0.0050477	0	0	0	0	0.00371509	0	0.00143318	0	0	0	0	0	0	0	0
k__Bacteria;p__Firmicutes;c__Clostridia;o__Clostridiales;f__Ruminococcaceae;g__NA;s__sp34858-sp34873	0	0	0	0	0	0.000418825	0	0	0	0	0	0	0	0	0	0	0	0	0	0	0	0	0	0
k__Bacteria;p__Firmicutes;c__Clostridia;o__Clostridiales;f__Ruminococcaceae;g__NA;s__sp34875	0	0	0	0	0.000504052	0	0	0	0	0	0	0	0	0	0	0.00143318	0	0	0	0	0	0	0	0
k__Bacteria;p__Firmicutes;c__Clostridia;o__Clostridiales;f__Ruminococcaceae;g__NA;s__sp34884	0.000223497	0	0.000491034	0	0	0.000341265	0	0	0	0.00146849	0.00164247	0.000457922	0.000417603	0	0.00191707	0	0	0	0	0	0	0	0	0
k__Bacteria;p__Firmicutes;c__Clostridia;o__Clostridiales;f__Ruminococcaceae;g__NA;s__sp35074	0	0	0	0	0	0.000387801	0	0	0	0	0	0	0	0	0	0	0	0	0	0	0	0	0	0
k__Bacteria;p__Firmicutes;c__Clostridia;o__Clostridiales;f__Ruminococcaceae;g__NA;s__sp35077	0	0	0	0	0	0	0.00123877	0.000199561	0	0	0	0	0	0	0	0	0	0	0	0	0	0	0	0
k__Bacteria;p__Firmicutes;c__Clostridia;o__Clostridiales;f__Ruminococcaceae;g__NA;s__sp35118-sp35896	0	0	0	0	0	0	0	0	0	0	0	0	0	0	0	0	0	0	0	0	0	0	0	0
k__Bacteria;p__Firmicutes;c__Clostridia;o__Clostridiales;f__Ruminococcaceae;g__NA;s__sp35215	0	0	0	0	0	0	0	0	0	0	0	0	0	0	0	0	0	0	0	0	0	0	0	0
k__Bacteria;p__Firmicutes;c__Clostridia;o__Clostridiales;f__Ruminococcaceae;g__NA;s__sp35310	0	0.000282053	0	0	0	0	0	0.000232821	0	0	0	0	0	0	0	0	0	0	0	0	0	0	0	0
k__Bacteria;p__Firmicutes;c__Clostridia;o__Clostridiales;f__Ruminococcaceae;g__NA;s__sp35328-sp35341-sp35377	0	0	0	0	0	0	0	0	0	0	0	0	0	0	0	0	0	0	0	0	0	0	0	0.00167704
k__Bacteria;p__Firmicutes;c__Clostridia;o__Clostridiales;f__Ruminococcaceae;g__NA;s__sp35360	0	0	0	0	0	0	0.000179296	0.000465642	0	0	0	0	0	0	0	0	0	0	0	0	0	0	0	0
k__Bacteria;p__Firmicutes;c__Clostridia;o__Clostridiales;f__Ruminococcaceae;g__NA;s__sp35374-sp35384-sp35416	0	0	0	0	0	0	0	0	0	0	0	0	0	0	0	0	0	0	0	0	0	0	0	0
k__Bacteria;p__Firmicutes;c__Clostridia;o__Clostridiales;f__Ruminococcaceae;g__NA;s__sp35384	0	0	0	0	0	0	0	0	0	0	0	0	0	0	0	0	0	0	0	0	0	0	0	0.00134935
k__Bacteria;p__Firmicutes;c__Clostridia;o__Clostridiales;f__Ruminococcaceae;g__NA;s__sp35400	0	0	0	0	0	0	0	0	0	0	0	0	0	0	0	0	0	0	0	0	0	0	0	0
k__Bacteria;p__Firmicutes;c__Clostridia;o__Clostridiales;f__Ruminococcaceae;g__NA;s__sp35403	0.00035387	0.00061699	0	0	0	0	0	0	0	0	0	0	0	0	0	0	0.0137697	0.000261233	0	0	0.000622278	0	0	0.00753706
k__Bacteria;p__Firmicutes;c__Clostridia;o__Clostridiales;f__Ruminococcaceae;g__NA;s__sp35423	0	0	0	0	0	0	0	0.000282711	0	0	0	0	0	0	0	0	0	0	0	0	0	0	0	0
k__Bacteria;p__Firmicutes;c__Clostridia;o__Clostridiales;f__Ruminococcaceae;g__NA;s__sp35481	0	0	0	0	0	0.000341265	0	0.000399122	0	0	0	0	0	0	0	0	0.00146008	0	0	0	0	0	0	0
k__Bacteria;p__Firmicutes;c__Clostridia;o__Clostridiales;f__Ruminococcaceae;g__NA;s__sp35488	0	0	0	0	0	0	0	0	0	0	0	0	0	0	0	0	0	0	0	0	0	0	0	0
k__Bacteria;p__Firmicutes;c__Clostridia;o__Clostridiales;f__Ruminococcaceae;g__NA;s__sp35598	0	0	0	0	0	0	0	0	0	0	0	0	0	0	0	0	0	0	0	0	0	0	0.000972069	0.0151319
k__Bacteria;p__Firmicutes;c__Clostridia;o__Clostridiales;f__Ruminococcaceae;g__NA;s__sp35730	0.000242122	0	0	0	0	0	0	0	0	0	0	0	0	0	0	0	0	0	0	0	0	0	0.00028082	0.000905989
k__Bacteria;p__Firmicutes;c__Clostridia;o__Clostridiales;f__Ruminococcaceae;g__NA;s__sp35748	0	0	0	0	0	0	0	0	0	0	0	0	0	0	0	0	0	0	0	0	0	0	0	0
k__Bacteria;p__Firmicutes;c__Clostridia;o__Clostridiales;f__Ruminococcaceae;g__NA;s__sp35748-sp35869	0	0	0	0	0	0	0.000717185	0	0	0	0	0	0	0	0	0	0	0	0	0	0	0	0	0
k__Bacteria;p__Firmicutes;c__Clostridia;o__Clostridiales;f__Ruminococcaceae;g__NA;s__sp35849	0.000931237	0	0.000423306	0	0.000465279	0	0	0.000216191	0	0.00138336	0.00100788	0	0	0	0	0	0	0	0	0	0	0	0	0
k__Bacteria;p__Firmicutes;c__Clostridia;o__Clostridiales;f__Ruminococcaceae;g__NA;s__sp35873	0	0	0	0	0	0	0	0	0	0.000276672	0	0	0	0	0	0	0	0	0	0	0	0	0	0
k__Bacteria;p__Firmicutes;c__Clostridia;o__Clostridiales;f__Ruminococcaceae;g__NA;s__sp35877	0	0	0	0	0	0	0.000293394	0	0	0	0	0	0	0	0	0	0	0	0	0.00144697	0.000527993	0.000603961	0	0.000269869
k__Bacteria;p__Firmicutes;c__Clostridia;o__Clostridiales;f__Ruminococcaceae;g__Oscillibacter;s__sp34638	0	0	0	0	0	0	0	0.000249451	0	0	0	0	0	0	0	0	0	0	0	0	0	0	0	0.000559015
k__Bacteria;p__Firmicutes;c__Clostridia;o__Clostridiales;f__Ruminococcaceae;g__Oscillibacter;s__sp34640	0	0	0.00203187	0	0	0	0	0.000249451	0	0	0	0	0	0	0.0043134	0	0	0	0	0	0	0	0	0
k__Bacteria;p__Firmicutes;c__Clostridia;o__Clostridiales;f__Ruminococcaceae;g__Oscillibacter;s__sp34650-sp34654	0.00070774	0	0	0.000648954	0.00428444	0	0	0	0	0.000787452	0	0.00389234	0	0	0	0	0	0	0	0	0	0	0	0
k__Bacteria;p__Firmicutes;c__Clostridia;o__Clostridiales;f__Ruminococcaceae;g__Oscillibacter-Oscillospira;s__sp34648-sp34660	0	0	0	0	0	0	0.000179296	0	0	0	0	0	0	0	0.00086268	0	0	0	0	0	0	0	0	0
k__Bacteria;p__Firmicutes;c__Clostridia;o__Clostridiales;f__Ruminococcaceae;g__Ruminiclostridium;s__sp34925	0.000279371	0	0.000440238	0	0	0.000217169	0	0	0	0	0	0	0	0	0	0	0	0	0	0	0.000263997	0	0	0
k__Bacteria;p__Firmicutes;c__Clostridia;o__Clostridiales;f__Ruminococcaceae;g__Ruminococcus;s__bromii	0.00951725	0.0383239	0.0119711	0.00904718	0.0210926	0.0319083	0.0368535	0.0322956	0	0.0140677	0	0.0041213	0	0	0.00235799	0.0159441	0	0	0	0	0	0	0	0
k__Bacteria;p__Firmicutes;c__Clostridia;o__Clostridiales;f__Ruminococcaceae;g__Subdoligranulum;s__sp35590	0	0	0	0	0	0	0.00353702	0	0	0	0	0	0	0	0	0	0	0	0	0	0	0	0	0
k__Bacteria;p__Firmicutes;c__Erysipelotrichia;o__Erysipelotrichales;f__Erysipelotrichaceae;g__Allobaculum;s__sp36553	0.0127952	0.0371957	0.0231125	0.396244	0.202881	0.00774051	0.0048899	0.0456496	0.0856666	0.00432034	0.00164247	0.0812303	0.0343826	0.0535576	0.137185	0.135883	0	0	0	0	0	0	0	0
k__Bacteria;p__Firmicutes;c__Erysipelotrichia;o__Erysipelotrichales;f__Erysipelotrichaceae;g__Erysipelatoclostridium;s__ramosum	0	0	0	0	0	0	0	0	0	0	0	0	0	0	0	0	0	0	0	0.00275162	0	0.00126121	0	0
k__Bacteria;p__Firmicutes;c__Erysipelotrichia;o__Erysipelotrichales;f__Erysipelotrichaceae;g__Erysipelatoclostridium;s__ramosum-sp36629	0	0	0	0	0	0	0.000277094	0	0	0	0	0	0	0	0	0	0	0	0	0	0	0	0	0
k__Bacteria;p__Firmicutes;c__Erysipelotrichia;o__Erysipelotrichales;f__Erysipelotrichaceae;g__Erysipelatoclostridium;s__sp36616-sp36629	0.000893988	0.00509458	0.00216732	0.000629867	0.000290799	0.000899699	0.00901371	0.00482272	0	0.000659757	0.000354623	0.00111937	0.0022471	0	0	0	0	0	0	0	0	0	0	0
k__Bacteria;p__Firmicutes;c__Erysipelotrichia;o__Erysipelotrichales;f__Erysipelotrichaceae;g__Erysipelatoclostridium;s__sp36617	0	0	0	0	0	0	0.000293394	0	0	0	0	0	0	0	0	0	0	0	0	0	0	0	0	0
k__Bacteria;p__Firmicutes;c__Erysipelotrichia;o__Erysipelotrichales;f__Erysipelotrichaceae;g__Turicibacter;s__sanguinis	0	0	0	0	0.000252026	0.0143021	0.00110838	0.0271902	0	0	0	0	0	0	0	0	0	0	0	0	0	0	0	0
k__Bacteria;p__Fusobacteria;c__Fusobacteriia;o__Fusobacteriales;f__Fusobacteriaceae;g__Fusobacterium;s__mortiferum	0	0	0	0	0.000232639	0	0	0	0	0	0	0	0	0	0	0	0	0	0	0	0	0	0	0
k__Bacteria;p__Proteobacteria;c__Betaproteobacteria;o__Neisseriales;f__Neisseriaceae;g__Neisseria;s__flavescens	0	0	0	0.00030539	0.000252026	0	0	0	0	0	0	0	0	0	0	0	0	0	0	0	0	0	0	0
k__Bacteria;p__Proteobacteria;c__Gammaproteobacteria;o__Alteromonadales;f__Pseudoalteromonadaceae;g__Pseudoalteromonas;s__arabiensis-ganghwensis-mariniglutinosa	0	0	0	0	0.000465279	0	0	0	0	0	0	0	0	0	0	0	0	0	0	0	0	0	0	0
k__Bacteria;p__Proteobacteria;c__Gammaproteobacteria;o__Chromatiales;f__Chromatiaceae;g__Rheinheimera;s__aquimaris	0	0	0	0	0	0	0	0	0	0	0	0	0	0	0	0	0	0	0	0	0	0	0	0
k__Bacteria;p__Proteobacteria;c__Gammaproteobacteria;o__Enterobacteriales;f__Enterobacteriaceae;g__Enterobacter;s__NA	0	0	0	0	0	0	0.0213688	0	0	0	0	0	0	0	0	0	0.000292017	0.00396203	0	0.000426975	0	0	0	0
k__Bacteria;p__Proteobacteria;c__Gammaproteobacteria;o__Enterobacteriales;f__Enterobacteriaceae;g__Escherichia-Shigella;s__coli	0	0	0.000287848	0	0	0	0	0	0	0	0	0	0	0	0	0	0	0	0	0	0	0	0	0
k__Bacteria;p__Proteobacteria;c__Gammaproteobacteria;o__Enterobacteriales;f__Enterobacteriaceae;g__Klebsiella;s__pneumoniae	0	0	0	0	0	0	0.0129419	0	0	0	0	0	0	0	0	0	0	0	0	0	0	0	0	0
k__Bacteria;p__Proteobacteria;c__Gammaproteobacteria;o__Enterobacteriales;f__Enterobacteriaceae;g__Klebsiella;s__pneumoniae-quasipneumoniae	0	0	0	0	0	0	0	0	0	0	0	0	0.00023863	0	0	0	0	0	0	0	0	0	0	0
k__Bacteria;p__Proteobacteria;c__Gammaproteobacteria;o__Enterobacteriales;f__Enterobacteriaceae;g__Klebsiella;s__pneumoniae-variicola	0	0	0	0	0	0	0.0285407	0	0	0	0	0	0	0	0	0	0	0.000674852	0.00023864	0	0	0	0	0
k__Bacteria;p__Proteobacteria;c__Gammaproteobacteria;o__Enterobacteriales;f__Enterobacteriaceae;g__Klebsiella-Salmonella;s__enterica-oxytoca	0	0	0	0	0	0	0	0	0	0	0	0	0	0	0	0	0	0.00206809	0.00041762	0	0	0	0	0
k__Bacteria;p__Proteobacteria;c__Gammaproteobacteria;o__Oceanospirillales;f__Halomonadaceae;g__Halomonas;s__meridiana	0	0	0	0	0	0	0	0	0	0	0	0	0	0	0	0	0	0	0	0	0	0	0	0
k__Bacteria;p__Proteobacteria;c__Gammaproteobacteria;o__Pseudomonadales;f__Pseudomonadaceae;g__Pseudomonas;s__NA	0	0	0	0	0	0	0	0	0	0	0	0	0	0	0	0	0	0	0	0	0	0	0	0
k__Bacteria;p__Proteobacteria;c__Gammaproteobacteria;o__Pseudomonadales;f__Pseudomonadaceae;g__Pseudomonas;s__aeruginosa	0	0	0	0	0.00108565	0	0	0	0	0	0	0	0	0	0	0	0	0	0	0	0	0	0	0
k__Bacteria;p__Proteobacteria;c__Gammaproteobacteria;o__Pseudomonadales;f__Pseudomonadaceae;g__Pseudomonas;s__luteola	0	0	0	0	0	0	0	0	0	0	0	0	0	0	0	0	0	0	0	0	0	0	0	0
k__Bacteria;p__Saccharibacteria;c__NA;o__NA;f__NA;g__*Saccharimonas;s__sp65946	0.00117336	0.00301444	0.00213346	0.000668041	0.000213253	0.00190798	0.00216785	0.00113085	0.000267837	0.00212825	0.000485274	0	0.00115338	0	0.000440926	0.000313508	0	0	0	0	0	0	0	0
k__Bacteria;p__Tenericutes;c__Mollicutes;o__NA;f__NA;g__NA;s__sp67782	0	0	0	0	0	0.000170633	0	0.000182931	0	0.000319237	0	0	0	0	0	0	0	0	0	0	0	0	0	0
k__Bacteria;p__Tenericutes;c__Mollicutes;o__NA;f__NA;g__NA;s__sp67817	0	0	0	0	0	0.000170633	0	0	0	0	0.000242637	0	0	0	0	0	0	0	0	0	0	0	0	0
k__Bacteria;p__Tenericutes;c__Mollicutes;o__NA;f__NA;g__NA;s__sp67838	0	0	0	0	0	0	0	0	0	0	0	0	0	0	0	0	0	0	0	0	0	0	0	0
k__Bacteria;p__Tenericutes;c__Mollicutes;o__NA;f__NA;g__NA;s__sp67844	0	0	0	0	0	0	0	0	0	0	0	0	0	0	0	0	0	0	0	0	0	0	0	0.00478054
k__Bacteria;p__Tenericutes;c__Mollicutes;o__NA;f__NA;g__NA;s__sp67901	0	0	0	0	0	0	0	0	0	0	0	0	0	0	0	0	0	0	0	0	0	0	0	0.000289145
k__Bacteria;p__Bacteroidetes;c__Bacteroidia;o__Bacteroidales;f__NA;g__NA;s__sp12757	0.000558742	0	0	0	0	0.00068253	0	0.000232821	0.000247234	0.000319237	0.000242637	0.000305281	0	0	0	0.000268721	0.014511	0.0213558	0.0616287	0.00239581	0.00182912	0.00669686	0.0056812	0.0211076
k__Bacteria;p__Bacteroidetes;c__Bacteroidia;o__Bacteroidales;f__NA;g__NA;s__sp12497-sp12503	0	0	0	0	0	0	0.00182556	0	0	0	0	0	0.000517032	0	0	0	0.00514399	0.000827238	0.00463359	0.00332092	0.00537422	0.00591527	0.000864062	0.00838522
k__Bacteria;p__Firmicutes;c__Clostridia;o__Clostridiales;f__Lachnospiraceae;g__NA;s__sp33670	0	0	0	0	0	0	0	0	0	0	0	0	0.0014119	0	0	0	0.00222382	0.00039185	0.0038779	0	0	0	0.0545007	0.000616844
k__Bacteria;p__Firmicutes;c__Clostridia;o__Clostridiales;f__Lachnospiraceae;g__NA;s__sp33718	0.000316621	0.000193911	0.000321712	0.000763475	0.00096933	0.00124096	0.000684585	0.000748354	0.000350248	0.000319237	0	0.000712323	0.000278402	0.000301733	0.000479267	0.000380688	0.0126915	0.00224225	0.0493587	0.0104135	0.00718448	0.0192202	0.000324023	0.000346975
k__Bacteria;p__Firmicutes;c__Clostridia;o__Clostridiales;f__Ruminococcaceae;g__Anaerotruncus;s__sp34471	0	0	0	0	0	0	0	0	0	0	0	0	0.00023863	0	0	0	0	0	0	0	0	0	0.00263539	0.00393238
k__Bacteria;p__Firmicutes;c__Clostridia;o__Clostridiales;f__Lachnospiraceae;g__NA;s__sp32761	0.000856738	0	0.00636651	0.000267216	0	0	0	0	0.00199848	0.000489497	0.00102654	0.00295105	0.00109372	0.0036208	0.00279892	0.0017019	0.00851341	0	0.0870637	0	0	0	0.278919	0
k__Bacteria;p__Proteobacteria;c__Alphaproteobacteria;o__Rhodospirillales;f__Rhodospirillaceae;g__Thalassospira;s__sp46235	0	0	0.00159163	0	0.00168663	0.0017994	0.00198856	0.00174616	0	0	0	0.000381602	0.00161075	0	0.000230048	0	0.00772721	0.00916493	0.0092274	0.00346324	0.00588335	0.00381917	0	0.00399021
k__Bacteria;p__Firmicutes;c__Clostridia;o__Clostridiales;f__Lachnospiraceae;g__NA;s__sp33714	0	0	0	0	0	0	0	0	0.000267837	0	0	0	0	0	0	0.000268721	0	0	0	0	0.00267768	0.00447642	0.00084246	0.000578291
k__Bacteria;p__Firmicutes;c__Clostridia;o__Clostridiales;f__Lachnospiraceae;g__NA;s__sp33558	0.00311033	0.000846158	0.0075687	0.00173691	0.0059323	0.00985015	0.00275464	0.0025444	0	0.0012131	0	0.00172993	0.0025255	0	0	0	0	0	0	0	0	0	0.00354265	0.0749272
k__Bacteria;p__Firmicutes;c__Clostridia;o__Clostridiales;f__Lachnospiraceae;g__Lachnoclostridium;s__sp32344	0	0.000282053	0	0	0	0	0.00221675	0.00167964	0	0	0	0	0.00023863	0	0	0	0	0	0	0.00130465	0.000414852	0	0.00155531	0
k__Bacteria;p__Firmicutes;c__Clostridia;o__Clostridiales;f__Lachnospiraceae;g__NA;s__sp33525	0	0	0	0	0	0	0	0	0.000267837	0	0	0	0	0	0	0	0.00181949	0	0.000696033	0	0.00024514	0	0.000367226	0
k__Bacteria;p__Firmicutes;c__Clostridia;o__Clostridiales;f__Lachnospiraceae;g__NA;s__sp32623	0	0	0	0	0	0.00628238	0.00325993	0.00124726	0.000515071	0.00100028	0.000261301	0	0	0.000320591	0.00155282	0	0.0388382	0	0.000556826	0	0.000754276	0	0	0.000327698
k__Bacteria;p__Bacteroidetes;c__Bacteroidia;o__Bacteroidales;f__NA;g__NA;s__sp12475-sp12557	0.0015086	0	0.00091434	0.000744388	0.00504052	0.00428133	0.0144415	0.0068017	0.00591301	0.00527806	0.00393818	0.0055205	0.00580667	0.00394139	0.00496521	0.00953959	0.0811806	0.015391	0.0376056	0.0490547	0.0557787	0.0230038	0.0945283	0.0725755
k__Bacteria;p__Firmicutes;c__Clostridia;o__Clostridiales;f__NA;g__NA;s__sp31072	0.000800864	0	0.000270916	0	0	0.000341265	0.000309693	0.000249451	0	0	0	0	0.000298288	0.000396025	0	0	0.000539108	0	0.00310232	0	0	0	0.000432031	0.0025252
k__Bacteria;p__Firmicutes;c__Clostridia;o__Clostridiales;f__Lachnospiraceae;g__NA;s__sp33673	0.00232809	0	0	0	0.000620371	0.00310241	0.0126648	0.00277722	0.00105074	0.00174516	0	0	0	0.000660041	0.000958534	0	0	0	0	0	0	0	0.00486035	0.0368371
k__Bacteria;p__Firmicutes;c__Clostridia;o__Clostridiales;f__Lachnospiraceae;g__NA;s__sp32622	0.000335245	0	0	0	0	0.000248193	0	0	0.000247234	0.000893864	0.00126918	0.000839524	0.00129258	0.0002263	0	0	0.00188688	0	0.00399722	0	0.000735419	0	0.0122265	0.0192571
k__Bacteria;p__Firmicutes;c__Clostridia;o__Clostridiales;f__Lachnospiraceae;g__Blautia;s__sp32015	0.000521493	0	0.000406373	0.000324477	0.000794851	0.000899699	0.000309693	0.00262755	0	0.00189414	0	0.00160273	0.00521009	0	0	0	0.0130509	0.00598659	0	0.00362929	0.0064302	0.00431655	0.0217311	0.0105249
k__Bacteria;p__Firmicutes;c__Clostridia;o__Clostridiales;f__Ruminococcaceae;g__NA;s__sp35869	0.00672353	0	0.00563843	0	0.00124074	0.000201657	0	0	0	0	0.0070738	0.000534242	0	0	0	0	0.00911991	0	0.00173014	0.00628603	0.00394109	0.0102318	0.00855421	0.016115
k__Bacteria;p__Bacteroidetes;c__Bacteroidia;o__Bacteroidales;f__NA;g__NA;s__sp12647	0.0218841	0.000299681	0	0.000362651	0.00717304	0.00854714	0.0124203	0.0177277	0.000906525	0.00174516	0.00181044	0.00132289	0.00153121	0.00056575	0	0	0.0152073	0.00115378	0.00377846	0.00336836	0.00954159	0.00236255	0.00501156	0.0135898
k__Bacteria;p__Firmicutes;c__Clostridia;o__Clostridiales;f__Lachnospiraceae;g__NA;s__sp33453	0.00206735	0	0	0	0.00096933	0.00795768	0.000912781	0.00746691	0.000247234	0.000744887	0	0	0.000397717	0	0	0	0	0	0	0.0028465	0.00116913	0	0.000259218	0.00441429
k__Bacteria;p__Bacteroidetes;c__Bacteroidia;o__Bacteroidales;f__NA;g__NA;s__sp12589	0.00197422	0	0.00700994	0.000534433	0.00643635	0.000341265	0	0.00710104	0	0.000276672	0.00190377	0.000610563	0.00236642	0	0	0	0.00602004	0.00759753	0.00206821	0.00106744	0.000697705	0.000408562	0.0105416	0.00289145
k__Bacteria;p__Firmicutes;c__Clostridia;o__Clostridiales;f__Lachnospiraceae;g__NA;s__sp33597	0.00225359	0	0	0	0.000407119	0.00957094	0.110919	0.00143019	0.00119496	0.00440547	0	0	0	0.000660041	0.000268389	0.00667324	0.0721506	0	0	0	0.00203654	0	0	0.00314205
k__Bacteria;p__Firmicutes;c__Clostridia;o__Clostridiales;f__Lachnospiraceae;g__NA;s__sp32648	0	0	0.00030478	0	0	0.00114789	0	0	0.000226631	0	0	0	0	0.000207441	0	0	0	0	0	0.000616742	0.000829703	0.000266454	0	0.000559015
k__Bacteria;p__Firmicutes;c__Clostridia;o__Clostridiales;f__Lachnospiraceae;g__Roseburia;s__sp33152	0	0.02371	0.0156623	0.000267216	0.00432321	0.0775758	0.0208147	0.010743	0.0386097	0.0145572	0.0200455	0.0202758	0.0381212	0.0636845	0.00164868	0.0291562	0.00172964	0.154432	0	0.355243	0.294714	0.366285	0	0
k__Bacteria;p__Firmicutes;c__Clostridia;o__Clostridiales;f__Lachnospiraceae;g__NA;s__sp32862	0.000502868	0	0	0	0	0.000217169	0.00317843	0.000249451	0.000576879	0	0	0	0	0.00056575	0.000421755	0.000313508	0	0	0	0	0	0	0	0.00950325
k__Bacteria;p__Bacteroidetes;c__Bacteroidia;o__Bacteroidales;f__Bacteroidaceae;g__Bacteroides;s__sp12288-thetaiotaomicron	0.000465619	0	0.00196414	0	0.000736691	0	0.0484589	0	0.00028844	0.000702322	0.00319161	0.00104304	0.000616462	0	0.000632632	0	0.00649176	0.0121691	0.00775579	0.000664184	0.00079199	0.00175859	0	0.00102165
k__Bacteria;p__Firmicutes;c__Clostridia;o__Clostridiales;f__Lachnospiraceae;g__NA;s__sp32166	0.0015831	0	0.000999001	0	0.00290799	0.00780256	0.00127137	0.000315972	0.0036467	0.00136208	0.000690582	0	0.000596576	0.00288532	0.00521442	0.000783769	0	0	0	0.0229855	0.0194603	0.0243183	0.000950468	0.000481909
k__Bacteria;p__Firmicutes;c__Clostridia;o__Clostridiales;f__Lachnospiraceae;g__NA;s__sp33518	0.000242122	0.00133975	0.000372509	0	0.000407119	0.00124096	0.00187446	0.00164638	0	0.00353289	0.00474075	0.00671619	0.000596576	0	0.0103522	0.00125403	0.0580664	0.0106235	0.0137218	0.00977299	0.00780675	0.00650147	0.00481714	0.0017156
k__Bacteria;p__Firmicutes;c__Clostridia;o__Clostridiales;f__NA;g__NA;s__sp31118	0.00197422	0	0.00140537	0	0	0.00190798	0	0.00106433	0	0	0	0	0	0.000207441	0	0	0	0	0	0	0	0	0.000410429	0.000366251
k__Bacteria;p__Firmicutes;c__Clostridia;o__Clostridiales;f__Lachnospiraceae;g__NA;s__sp32706	0.00137823	0	0.000694221	0	0	0.00428133	0	0.00262755	0.000721099	0.000553345	0.000242637	0	0	0.000848624	0.00122692	0.000649409	0	0	0	0	0	0	0	0.0154018
k__Bacteria;p__Firmicutes;c__Clostridia;o__Clostridiales;f__Lachnospiraceae;g__NA;s__sp33721	0.000279371	0	0.00191334	0	0.00104688	0.000899699	0.000244495	0.000631943	0.000226631	0.00142593	0	0.000712323	0.000954521	0.000207441	0.000421755	0.000582229	0.000741273	0.00289533	0	0.00370045	0.00216854	0.00650147	0	0
k__Bacteria;p__Bacteroidetes;c__Bacteroidia;o__Bacteroidales;f__Bacteroidaceae;g__Bacteroides;s__acidifaciens	0.00690978	0.000881414	0.0145109	0.00196595	0.0312512	0.0105327	0.0146371	0.00503891	0.039269	0.0297529	0.0389712	0.0185204	0.0418001	0.0280235	0.0338938	0.0407784	0.140864	0.143656	0.0872228	0.16958	0.134318	0.137277	0.0367226	0.0917748
k__Bacteria;p__Firmicutes;c__Clostridia;o__Clostridiales;f__Lachnospiraceae;g__NA;s__sp32149	0	0	0	0	0	0	0	0.000199561	0	0.00034052	0	0	0	0	0	0	0	0	0	0	0	0	0	0.00111803
k__Bacteria;p__Firmicutes;c__Clostridia;o__Clostridiales;f__Lachnospiraceae;g__NA;s__sp33478	0.000372495	0	0.000237051	0	0	0.000201657	0.00251015	0	0	0.00100028	0.0011012	0.000508802	0	0	0	0.000761376	0.00105575	0	0	0	0.00331881	0	0.00371546	0.00267941
k__Bacteria;p__Firmicutes;c__Clostridia;o__Clostridiales;f__Ruminococcaceae;g__Ruminiclostridium;s__sp34950	0	0	0	0	0	0	0	0	0.000247234	0	0.000391952	0	0	0	0.00101605	0	0.00220136	0	0.00137218	0	0	0	0.000453632	0.000732502
k__Bacteria;p__Firmicutes;c__Clostridia;o__Clostridiales;f__Ruminococcaceae;g__NA;s__sp35181	0.000335245	0	0.000270916	0	0.000484665	0.000511898	0.000342293	0.000232821	0.000391454	0.000297955	0	0	0.000437489	0	0	0.000268721	0.000269554	0	0.00200855	0	0	0	0	0.00161921
k__Bacteria;p__Actinobacteria;c__Coriobacteriia;o__Coriobacteriales;f__Coriobacteriaceae;g__Enterorhabdus;s__caecimuris	0.0015086	0.00155129	0.000880475	0.00055352	0.000678531	0.00183042	0.00135287	0.00372514	0.000906525	0.000446932	0.000522603	0	0.000934635	0	0.00055595	0	0.000494182	0.000979624	0.000875012	0.00137581	0.0010937	0.00294875	0.000734452	0.000732502
k__Bacteria;p__Firmicutes;c__Clostridia;o__Clostridiales;f__Lachnospiraceae;g__NA;s__sp32758	0.0015831	0	0.0014731	0.000209956	0.000387732	0.00609624	0	0.00284374	0.000824114	0.00104284	0.000447945	0	0	0.00190469	0.00230048	0.00125403	0	0	0	0	0	0	0	0.0199318
k__Bacteria;p__Firmicutes;c__Clostridia;o__Clostridiales;f__Ruminococcaceae;g__NA;s__sp34820	0.000297996	0	0	0	0	0.00238886	0	0.00705115	0	0	0	0	0.000318174	0	0	0	0	0	0	0	0.000226283	0.000586198	0	0
k__Bacteria;p__Bacteroidetes;c__Bacteroidia;o__Bacteroidales;f__Prevotellaceae;g__Alloprevotella;s__sp13520	0.0244543	0	0	0.000744388	0.018204	0.032141	0.0144415	0.0255438	0.0142572	0.0284121	0	0	0	0.0120882	0.012921	0.000738982	0	0	0	0.0515454	0.0506119	0.0706457	0	0
k__Bacteria;p__Firmicutes;c__Clostridia;o__Clostridiales;f__Lachnospiraceae;g__NA;s__sp32254	0	0.000458336	0	0	0	0.000325753	0	0	0	0.000276672	0	0	0.000397717	0	0	0.000246327	0	0	0	0	0.00030171	0.00024869	0	0.00173487
k__Bacteria;p__Firmicutes;c__Clostridia;o__Clostridiales;f__Ruminococcaceae;g__Anaerotruncus;s__sp34453	0.00139686	0	0.00106673	0	0	0.0011634	0	0.00189583	0.000741702	0.000383085	0.000317294	0.000890404	0.000596576	0.00194241	0.000440926	0.000492655	0.000561571	0.00472396	0	0.00130465	0.00269654	0.000941469	0.00196574	0.00198547
k__Bacteria;p__Firmicutes;c__Clostridia;o__Clostridiales;f__Ruminococcaceae;g__Anaerotruncus;s__colihominis	0.000260746	0	0	0	0	0.000403313	0	0.000315972	0	0	0.00130651	0	0.000278402	0	0	0	0.00220136	0	0	0	0	0	0.00164172	0
k__Bacteria;p__Bacteroidetes;c__Bacteroidia;o__Bacteroidales;f__NA;g__NA;s__sp12539	0.0211205	0.000246796	0.0122589	0.0011643	0.0208794	0.0202122	0.000570488	0.0211368	0.00640748	0.00549088	0.00222106	0.00773379	0.0136019	0.00467686	0.00279892	0.00716589	0.00970394	0.0284309	0.0150741	0.0185497	0.00982444	0.0131983	0.00241937	0.0137055
k__Bacteria;p__Tenericutes;c__Mollicutes;o__Anaeroplasmatales;f__Anaeroplasmataceae;g__Anaeroplasma;s__sp67615	0.00927512	0	0	0	0.000348959	0	0	0	0	0	0	0	0.00023863	0	0	0	0	0	0.000517053	0	0	0	0	0
k__Bacteria;p__Firmicutes;c__Clostridia;o__Clostridiales;f__Ruminococcaceae;g__NA;s__sp34863	0	0	0	0	0	0	0	0	0	0	0	0	0.000258516	0	0	0	0	0	0	0	0	0.000195399	0	0.000327698
k__Bacteria;p__Bacteroidetes;c__Bacteroidia;o__Bacteroidales;f__NA;g__NA;s__sp12571	0	0	0	0	0	0.000310241	0	0	0.00228692	0.00138336	0.00630856	0.00554594	0.0224312	0.00250816	0.00567452	0.00456826	0.00498675	0.00657436	0.0040171	0.011813	0.0169335	0.0300915	0.0238049	0.00364323
k__Bacteria;p__Firmicutes;c__Clostridia;o__Clostridiales;f__Ruminococcaceae;g__NA;s__sp34871	0	0	0.000863543	0	0.000232639	0.000775603	0.00583528	0.00247788	0.000947731	0.000830017	0	0	0	0.00101835	0.000249219	0	0	0	0.00157105	0.00230092	0	0	0.00114488	0.00100237
k__Bacteria;p__Firmicutes;c__Clostridia;o__Clostridiales;f__Lachnospiraceae;g__NA;s__sp33459	0.00316621	0.000740388	0.00267529	0.00030539	0.00302431	0.00251295	0.00135287	0.000715093	0.00201908	0.00332007	0.000933219	0.00338354	0.00274425	0.00173497	0.00565535	0.00241849	0.00772721	0.0148903	0.0103609	0.00635719	0.000810846	0.00214939	0.000345625	0
k__Bacteria;p__Firmicutes;c__Clostridia;o__Clostridiales;f__Lachnospiraceae;g__NA;s__sp33436	0.00122923	0	0.00045717	0	0.000387732	0.00107033	0.00101058	0.000814874	0	0.00127695	0.000541267	0.000661443	0	0	0.00086268	0	0.000494182	0	0	0.00116232	0.00137655	0.00103029	0.000928866	0.00100237
k__Bacteria;p__Firmicutes;c__Clostridia;o__Clostridiales;f__Lachnospiraceae;g__NA;s__sp33513	0.00268196	0	0.00230278	0	0.000252026	0.00362982	0	0.00156323	0.000844716	0.00163875	0	0.00216241	0.00377831	0.00182926	0.00224297	0.000470262	0	0	0	0.00147069	0.00571364	0.00472511	0.00464433	0.00624554
k__Bacteria;p__Firmicutes;c__Bacilli;o__Lactobacillales;f__Leuconostocaceae;g__Leuconostoc;s__pseudomesenteroides	0	0	0	0	0	0	0	0	0	0	0.000261301	0	0	0	0	0	0	0	0	0	0	0	0.000453632	0
k__Bacteria;p__Firmicutes;c__Clostridia;o__Clostridiales;f__Lachnospiraceae;g__Roseburia;s__intestinalis-sp33137	0.00299858	0	0.00345417	0	0.000213253	0.000511898	0	0.000615313	0.00465624	0.00051078	0.000429281	0.00218785	0.00264482	0.00690214	0.00582789	0.0023737	0.0370637	0.0063349	0	0	0.000659991	0	0	0
k__Bacteria;p__Firmicutes;c__Clostridia;o__Clostridiales;f__Ruminococcaceae;g__Oscillibacter;s__sp34634	0.00804589	0	0.00397907	0.000668041	0.00343143	0.00631341	0.0359081	0.0103938	0.00745823	0.0129823	0.0075964	0.00763203	0.00532941	0.0056575	0.00613462	0.0111295	0.0323689	0.0191789	0.0243611	0.00199255	0.00216854	0.00135003	0.00332664	0.0216859
k__Bacteria;p__Firmicutes;c__Clostridia;o__Clostridiales;f__Ruminococcaceae;g__Anaerotruncus;s__sp34452-sp34475	0.000856738	0	0	0	0.000252026	0.00110136	0.00184186	0.00236147	0	0.00034052	0	0.00183169	0.00151132	0.0002263	0	0	0.00224628	0.00148032	0	0.00028465	0.000659991	0	0.000885663	0.000501185
k__Bacteria;p__Firmicutes;c__Clostridia;o__Clostridiales;f__Ruminococcaceae;g__NA;s__sp34867	0.000223497	0	0	0	0	0.000372289	0.00164626	0.00124726	0	0.00059591	0.00059726	0	0.000656233	0	0	0	0	0	0	0	0	0	0.00231136	0.000539738
k__Bacteria;p__Bacteroidetes;c__Bacteroidia;o__Bacteroidales;f__Porphyromonadaceae;g__Parabacteroides;s__distasonis	0	0	0	0	0	0	0	0	0.00515071	0.000574627	0	0	0.00081532	0.00405454	0.0020896	0.0010301	0	0	0.0152133	0.00161302	0.0031491	0.000852651	0	0
k__Bacteria;p__Firmicutes;c__Clostridia;o__Clostridiales;f__Lachnospiraceae;g__NA;s__sp33413	0	0	0	0	0	0	0.00187446	0	0	0.00772554	0	0	0	0	0	0	0	0	0	0.000260929	0.000810846	0.00168754	0.00572441	0.0027758
k__Bacteria;p__Firmicutes;c__Clostridia;o__Clostridiales;f__Ruminococcaceae;g__Anaerotruncus;s__sp34466	0.00154585	0	0.000829679	0.000248129	0	0	0	0.00335928	0.000226631	0.000617192	0	0	0	0.000245158	0	0	0	0	0	0	0	0	0.000540038	0.00104092
k__Bacteria;p__Firmicutes;c__Clostridia;o__Clostridiales;f__Lachnospiraceae;g__NA;s__sp32843	0	0	0	0	0	0	0.00109208	0	0.000267837	0	0	0.000381602	0.00165053	0	0	0	0	0	0	0.000925113	0.00241368	0	0	0
k__Bacteria;p__Firmicutes;c__Clostridia;o__Clostridiales;f__Lachnospiraceae;g__Lachnoclostridium;s__NA	0.00271921	0.000458336	0.000829679	0	0.00131829	0.00397109	0.000537889	0	0	0.00304339	0.000802568	0.000279841	0.00133235	0	0	0.000447868	0	0	0	0	0.00305482	0	0.00358586	0.00177343
k__Bacteria;p__Firmicutes;c__Clostridia;o__Clostridiales;f__Lachnospiraceae;g__Lachnoclostridium;s__sp32387	0.00219772	0.000264424	0.0020996	0	0.000484665	0.00279217	0.00123877	0.000498902	0.000782908	0.000319237	0.00059726	0.000992164	0	0.00177268	0.00214712	0.000246327	0	0	0	0.000925113	0.0062982	0.00166978	0	0.00042408
k__Bacteria;p__Firmicutes;c__Clostridia;o__Clostridiales;f__Lachnospiraceae;g__Lachnoclostridium;s__sp32387-sp32432-sp33707	0	0	0	0	0	0	0	0	0	0.000234107	0	0.000432482	0	0	0	0	0.000381868	0	0	0	0	0	0.00028082	0.00021204
k__Bacteria;p__Verrucomicrobia;c__Verrucomicrobiae;o__Verrucomicrobiales;f__Verrucomicrobiaceae;g__Akkermansia;s__muciniphila	0.0322022	0.0399457	0.132258	0.091827	0.104184	0.0511898	0.0375707	0.0863766	0.1449	0.0573776	0.126694	0.109621	0.218705	0.0761876	0.109503	0.180357	0.182084	0.347941	0.34211	0.0630975	0.0591918	0.0719424	0.069557	0.197718
k__Bacteria;p__Firmicutes;c__Clostridia;o__Clostridiales;f__Lachnospiraceae;g__NA;s__sp33760	0.0199285	0.000317309	0.00528285	0.000648954	0.010934	0.018692	0.0100406	0.0308654	0.0133712	0.0190053	0.0100601	0.0103032	0.00940601	0.00882569	0.00628798	0.00788248	0.00204412	0.0219	0	0.0183125	0.0166506	0.014424	0.0239345	0.00624554
k__Bacteria;p__Firmicutes;c__Clostridia;o__Clostridiales;f__Lachnospiraceae;g__NA;s__sp32883	0.000465619	0	0	0	0	0	0	0	0	0.000404367	0	0	0.000795434	0	0	0	0	0	0	0	0	0	0.000799257	0.000616844
k__Bacteria;p__Firmicutes;c__Clostridia;o__Clostridiales;f__Peptococcaceae;g__NA;s__sp34246	0.00122923	0	0.00133765	0	0.00174479	0.00322651	0.00324363	0.00370851	0.00241053	0.00342648	0.00321027	0.00371426	0.0044942	0.00173497	0.00262638	0.00226173	0.00467227	0.00502874	0	0.00194511	0.00380909	0.00216716	0.00393148	0.00639975
k__Bacteria;p__Firmicutes;c__Clostridia;o__Clostridiales;f__NA;g__NA;s__sp31115	0.00171348	0	0.00333565	0	0.000348959	0.000434337	0	0	0.00111255	0.00042565	0	0	0	0.00594037	0.000996875	0	0.00134777	0	0	0	0	0	0.00641566	0.00213968
k__Bacteria;p__Bacteroidetes;c__Bacteroidia;o__Bacteroidales;f__NA;g__NA;s__sp12802	0.000651866	0	0.00382668	0	0.00174479	0.000418825	0.000619387	0.000582053	0.00150401	0.000744887	0.00132517	0.000407042	0.00109372	0.000848624	0.00586623	0.00282157	0.00141516	0.00113201	0.00471314	0.000308371	0.000641134	0.000337508	0.000518437	0.00757561
k__Bacteria;p__Bacteroidetes;c__Bacteroidia;o__Bacteroidales;f__NA;g__NA;s__sp12543	0.000260746	0	0	0	0.00149277	0.00150467	0.00104318	0.000332602	0.00043266	0	0.000559931	0.000305281	0.000258516	0.0002263	0.000939363	0.0010301	0.000426794	0	0.00127275	0.000521859	0.000697705	0.000675016	0	0.000366251
k__Bacteria;p__Firmicutes;c__Clostridia;o__Clostridiales;f__Ruminococcaceae;g__NA;s__sp34764	0	0.000334938	0	0	0	0.000310241	0.00563968	0	0.00156582	0	0	0.000559683	0	0.0013578	0.00172536	0.00125403	0.00215643	0.0018504	0.00035796	0.00104372	0	0.000799361	0.000259218	0
k__Bacteria;p__Firmicutes;c__Clostridia;o__Clostridiales;f__Ruminococcaceae;g__NA;s__sp34977	0.000595992	0	0.00030478	0	0.000891784	0.000217169	0.00154847	0.000282711	0.000412057	0	0.000242637	0	0	0	0	0	0	0	0	0	0	0.00024869	0	0.000404804
k__Bacteria;p__Firmicutes;c__Bacilli;o__Bacillales;f__Staphylococcaceae;g__Staphylococcus;s__capitis-caprae-epidermidis	0	0	0	0.000286303	0	0	0	0.000216191	0	0	0	0	0	0	0.000249219	0.000268721	0	0	0	0.000474417	0	0	0	0
k__Bacteria;p__Firmicutes;c__Clostridia;o__Clostridiales;f__Lachnospiraceae;g__NA;s__sp32655	0.000838114	0	0.00135458	0.000286303	0.000794851	0.000791115	0.00109208	0.00126389	0.00100954	0.000957712	0.00029863	0.000381602	0.00131247	0.000660041	0.00118858	0.000515048	0.00460488	0	0	0	0.000490279	0.00024869	0	0
k__Bacteria;p__Firmicutes;c__Clostridia;o__Clostridiales;f__Ruminococcaceae;g__NA;s__sp35733	0.00892125	0.000229168	0.00201493	0	0.000833624	0.0170788	0.00304804	0.00560434	0.00135979	0.00761913	0.00257568	0.0367101	0.0135622	0.00165953	0.00676725	0.00257524	0.0112763	0.00960031	0.00984389	0	0.000433709	0.000639488	0.0126801	0.0170596
k__Bacteria;p__Firmicutes;c__Clostridia;o__Clostridiales;f__Ruminococcaceae;g__Anaerotruncus;s__sp34463-sp34482	0.0018811	0	0.00076195	0	0.000348959	0.00148916	0.00159737	0.00148008	0	0.00108541	0.000242637	0	0	0	0	0	0.000853587	0	0	0	0	0.000213163	0	0
k__Bacteria;p__Firmicutes;c__Clostridia;o__Clostridiales;f__Ruminococcaceae;g__Anaerotruncus;s__sp34462	0	0	0	0	0	0.000744579	0.000407491	0.000482272	0	0.000617192	0.000970548	0	0	0	0	0	0	0	0	0.000593021	0.000263997	0.000390798	0	0
k__Bacteria;p__Firmicutes;c__Clostridia;o__Clostridiales;f__Lachnospiraceae;g__NA;s__sp32146	0.00400432	0.000282053	0.00321712	0.000267216	0.000930557	0.00390904	0.0222979	0.00405774	0.0181511	0.0150042	0.00291164	0.013178	0.00952532	0.0106549	0.00383414	0.00398603	0	0.00208986	0	0.0252864	0.00869303	0.00843769	0.00120969	0.0131272
k__Bacteria;p__Firmicutes;c__Clostridia;o__Clostridiales;f__Ruminococcaceae;g__Oscillibacter;s__sp34643	0.00799002	0.000246796	0.00435158	0.000324477	0.0102749	0.0210343	0.000668286	0.0144183	0.00199848	0.0120246	0.0116092	0.00597843	0.000357945	0.00152752	0.00849261	0.00418757	0.016016	0	0.010003	0	0.000452565	0	0.00250578	0.00545521
k__Bacteria;p__Firmicutes;c__Clostridia;o__Clostridiales;f__Ruminococcaceae;g__NA;s__sp34794	0.000763615	0	0.000694221	0	0	0.000837651	0.000619387	0.000415752	0.000329645	0	0.000373288	0	0	0.000528033	0.000517608	0.000671802	0	0	0	0.000450696	0.000358281	0.000959233	0	0
k__Bacteria;p__Firmicutes;c__Clostridia;o__Clostridiales;f__Ruminococcaceae;g__Oscillibacter;s__sp34645	0.000242122	0	0.000474102	0	0.000271413	0.000325753	0	0.000382492	0.000515071	0.00108541	0.00190377	0	0	0.000301733	0	0.000537442	0	0	0	0.000782788	0.000395995	0.000639488	0.000777655	0.000327698
k__Bacteria;p__Bacteroidetes;c__Bacteroidia;o__Bacteroidales;f__NA;g__NA;s__sp12554	0.0020301	0	0.000524899	0	0.00178357	0.00259051	0.00304804	0.00282711	0.00129798	0.00144721	0.00106387	0	0.00147155	0.000697758	0.00086268	0.000895736	0	0.00189394	0.00105399	0.000521859	0.00024514	0.000373035	0.000302422	0.000751778
k__Bacteria;p__Bacteroidetes;c__Bacteroidia;o__Bacteroidales;f__NA;g__NA;s__sp12499	0.000968487	0	0	0	0	0	0	0	0.000618085	0	0	0	0	0.000471458	0	0	0	0	0	0	0.000433709	0.000284217	0	0
k__Bacteria;p__Proteobacteria;c__Betaproteobacteria;o__Burkholderiales;f__Alcaligenaceae;g__Parasutterella;s__excrementihominis	0.0104112	0.00160417	0.0352021	0.00267216	0.0159746	0	0.000570488	0	0.00424418	0.00234107	0.0104147	0.00452834	0.00159087	0.00416769	0.0101413	0.0078153	0.00384114	0.00267764	0.00515064	0.00237209	0.00633592	0.00344613	0.00451472	0.00125296
k__Bacteria;p__Firmicutes;c__Clostridia;o__Clostridiales;f__Ruminococcaceae;g__NA;s__sp35693	0.0205803	0.000193911	0.00343724	0	0.0132992	0.00916762	0.000309693	0.00410763	0	0.00961968	0.0104147	0.0104559	0.013761	0	0	0.000738982	0.002718	0	0	0	0.000641134	0.000284217	0.00684769	0.018486
k__Bacteria;p__Firmicutes;c__Clostridia;o__Clostridiales;f__NA;g__NA;s__sp31120	0.00167623	0	0	0	0.000600985	0.000511898	0	0.000182931	0	0.000404367	0	0	0	0	0	0	0	0	0.000258526	0	0	0	0	0
k__Bacteria;p__Proteobacteria;c__Deltaproteobacteria;o__Desulfovibrionales;f__Desulfovibrionaceae;g__Desulfovibrio;s__sp52643	0	0	0	0.0125401	0.0132411	0.0252381	0.0241724	0.018659	0.000226631	0.00749143	0.00433014	0.0172993	0.00799411	0.000282875	0.0073232	0.00463544	0	0	0.000437506	0.0106507	0.00673191	0.00902389	0.000928866	0.00329626
k__Bacteria;p__Firmicutes;c__Clostridia;o__Clostridiales;f__Ruminococcaceae;g__NA;s__sp34878	0.011715	0	0.00592628	0.00146969	0.00674654	0.00974157	0.0105948	0.0116909	0.00123617	0.010024	0.018963	0.0131525	0.0219142	0.00105607	0.0190557	0.00322465	0.00249337	0.00598659	0.00135229	0.00638091	0.0154249	0.00376588	0.017022	0.00293001
k__Bacteria;p__Firmicutes;c__Clostridia;o__Clostridiales;f__Ruminococcaceae;g__NA;s__sp35841	0.00143411	0	0.00389441	0	0.000600985	0.00496386	0.00438461	0.0170126	0.00181305	0.00287314	0.00164247	0.000279841	0.000855092	0.00190469	0.000709315	0.00127642	0	0	0	0.00196883	0.00160284	0.00207834	0	0.000481909
k__Bacteria;p__Firmicutes;c__Bacilli;o__Lactobacillales;f__Streptococcaceae;g__Streptococcus;s__danieliae	0.0015086	0.00338463	0.000778882	0.00141243	0.000620371	0.00138057	0.0115565	0.00282711	0.00117436	0.000702322	0.000373288	0	0.000934635	0.000792049	0.000690144	0.00190344	0.000426794	0.000457158	0.000278413	0.000332092	0.000452565	0.000284217	0.000799257	0.000289145
k__Bacteria;p__Firmicutes;c__Erysipelotrichia;o__Erysipelotrichales;f__Erysipelotrichaceae;g__NA;s__sp36786	0	0.000440707	0.000592628	0	0.000271413	0.000403313	0.0046943	0.000232821	0.00113316	0	0.000373288	0	0.000417603	0.000641183	0.00057512	0.00105249	0.000651422	0.00111024	0	0	0	0.000337508	0	0
k__Bacteria;p__Firmicutes;c__Clostridia;o__Clostridiales;f__Lachnospiraceae;g__NA;s__sp32486	0.000633241	0	0	0	0.000736691	0	0.000570488	0	0.000226631	0.00110669	0.000578596	0.000483362	0	0	0.000498438	0	0.000516645	0	0	0.00028465	0	0	0	0.00063612
k__Bacteria;p__Firmicutes;c__Clostridia;o__Clostridiales;f__Ruminococcaceae;g__NA;s__sp35696	0.0217165	0	0.00795814	0.00055352	0.00242333	0.00668569	0.032583	0.0056376	0.000350248	0.000808734	0	0.000381602	0.00081532	0.000377166	0.000325902	0	0	0	0	0	0	0	0.000928866	0.000481909
k__Bacteria;p__Bacteroidetes;c__Bacteroidia;o__Bacteroidales;f__NA;g__NA;s__sp12595	0.0146204	0.000334938	0.0431094	0.000534433	0.00436199	0.00125648	0.00722075	0.00457327	0.00274018	0.006555	0.0175632	0.0109392	0.013761	0.00239501	0.00195541	0.00172429	0.00150501	0.00431034	0	0.00564556	0.00501593	0.00271783	0.0056596	0.00152283
k__Bacteria;p__Bacteroidetes;c__Bacteroidia;o__Bacteroidales;f__Rikenellaceae;g__Alistipes;s__sp14330	0.00880951	0	0.0344063	0.000877997	0.0282463	0.0209258	0.00092908	0.00454001	0.00927128	0.00344776	0.00156781	0.00104304	0.0099827	0.00467686	0.00245385	0.0081512	0.00170717	0.00357018	0.00594611	0.00249069	0.0013577	0.00293099	0	0.000462633
None;Other;Other;Other;Other;Other;Other	0.000260746	0.000193911	0	0	0	0.00159774	0.000603087	0.00207876	0.000988936	0.000234107	0.00119452	0	0.000218744	0.00150867	0.00028756	0.000246327	0.000269554	0.000304772	0	0	0	0	0.00103687	0.000481909
k__Bacteria;p__Bacteroidetes;c__Bacteroidia;o__Bacteroidales;f__NA;g__NA;s__sp12616	0	0	0	0	0	0.00240437	0.00132027	0.00131378	0.00189546	0.00163875	0	0	0	0.00137666	0.000824339	0.00123164	0	0	0	0.00104372	0.00124456	0.000621725	0	0
k__Bacteria;p__Firmicutes;c__Erysipelotrichia;o__Erysipelotrichales;f__Erysipelotrichaceae;g__Allobaculum;s__sp36555	0.000763615	0.00121635	0	0.304149	0.199643	0.00536717	0.00427051	0.0131544	0.211797	0.0829166	0.0983053	0.211967	0.117923	0.159013	0.212124	0.191553	0.0276517	0.0315439	0.040529	0.0564319	0.110992	0.0590106	0.150952	0.057058
k__Bacteria;p__Firmicutes;c__Erysipelotrichia;o__Erysipelotrichales;f__Erysipelotrichaceae;g__NA;s__sp36777	0	0.000599362	0	0	0	0.000263705	0.00102688	0	0	0.000446932	0	0	0	0	0.000268389	0	0	0	0	0	0	0	0	0.000289145
k__Bacteria;p__Bacteroidetes;c__Bacteroidia;o__Bacteroidales;f__NA;g__NA;s__sp12565	0.00204872	0	0.00380975	0.00030539	0.00277228	0.00119443	0.00322733	0.00141356	0.00150401	0.0021921	0.00225839	0.00669075	0.00298288	0.00122579	0.00276058	0.00223934	0.000471719	0.000653083	0.00165059	0.00109116	0.00160284	0.00147438	0.000604843	0.00127224
k__Bacteria;p__Firmicutes;c__Clostridia;o__Clostridiales;f__Ruminococcaceae;g__NA;s__sp35832-sp35839	0	0	0	0	0	0	0	0	0	0.00453317	0.0142409	0	0	0	0	0.000246327	0	0	0	0	0.00186683	0	0.00254898	0.00323843
k__Bacteria;p__Firmicutes;c__Clostridia;o__Clostridiales;f__Lachnospiraceae;g__Tyzzerella;s__sp33287	0.00525218	0	0.00416533	0	0.00205498	0.00407967	0.00384672	0.0047562	0.0021427	0.00612935	0.00380753	0.00427394	0.00314197	0.00343221	0.00145697	0.000335901	0	0	0	0.00180278	0.00143312	0.00206057	0.00084246	0.00375889
k__Bacteria;p__Actinobacteria;c__Coriobacteriia;o__Coriobacteriales;f__Coriobacteriaceae;g__Enterorhabdus;s__sp10448	0.000223497	0.00141026	0.000287848	0.00030539	0.000290799	0.000713554	0	0	0.000350248	0	0.000223973	0	0.000298288	0.000207441	0.00055595	0	0	0	0	0	0	0	0	0.000616844
k__Bacteria;p__Firmicutes;c__Clostridia;o__Clostridiales;f__Ruminococcaceae;g__NA;s__sp34878-sp34883	0	0	0	0	0	0	0.000603087	0	0.00686075	0	0	0.0041213	0.00258516	0.00441285	0.00745739	0	0	0.000914316	0.00202844	0.00218232	0	0.00300204	0	0.00144573
k__Bacteria;p__Firmicutes;c__Clostridia;o__Clostridiales;f__Lachnospiraceae;g__Blautia;s__coccoides	0.00530805	0	0.001998	0	0	0.00955542	0	0.001214	0.00028844	0.000361802	0.00029863	0.000864964	0.000596576	0.000697758	0.00182121	0.00246327	0	0	0	0	0.00267768	0	0	0
k__Bacteria;p__Firmicutes;c__Clostridia;o__Clostridiales;f__Ruminococcaceae;g__NA;s__sp35736	0.00337108	0	0.00138844	0.000343564	0.00279167	0.00262154	0.00296654	0.00330939	0.00265777	0.00240492	0.00210907	0.00290017	0.00246585	0.00154638	0.00304814	0.000828556	0.000561571	0	0.000815352	0	0.000923988	0.000710543	0.0014689	0.00202402
k__Bacteria;p__Firmicutes;c__Clostridia;o__Clostridiales;f__Ruminococcaceae;g__NA;s__sp34771	0.00206735	0	0	0.00131699	0.00203559	0	0	0	0	0.00493754	0	0	0	0	0	0	0	0	0	0	0	0	0.000777655	0.000963818
k__Bacteria;p__Firmicutes;c__Clostridia;o__Clostridiales;f__Lachnospiraceae;g__NA;s__sp33577	0.000651866	0	0.000965137	0.000744388	0.00339266	0.00144262	0.000814983	0.00101443	0.00482106	0.00355417	0.0013625	0.000788644	0.00204824	0.00280989	0.00379579	0.00425475	0.00195427	0.00215517	0	0.000901392	0.00175369	0	0.000518437	0
k__Bacteria;p__Bacteroidetes;c__Bacteroidia;o__Bacteroidales;f__Rikenellaceae;g__Alistipes;s__sp14343	0.00214185	0.00185097	0.00402987	0.000839823	0.00647513	0.00310241	0.000668286	0.000864764	0.00531553	0.00274544	0.00608459	0.00572403	0.00385786	0.0031682	0.00573203	0.00488176	0.00179703	0.00206809	0.00290345	0.000996276	0.000584564	0.00110134	0.000453632	0.00173487
k__Bacteria;p__Firmicutes;c__Clostridia;o__Clostridiales;f__Lachnospiraceae;g__Lachnoclostridium;s__sp32442	0.0125903	0.00125161	0.00389441	0.00208047	0.00540886	0.0081128	0.00255905	0.00966208	0.0256093	0.0203035	0.00981746	0.0206319	0.0147752	0.0150678	0.0138412	0.0204228	0.00505414	0.01378	0.0083325	0.000521859	0.0028851	0.000781597	0.008403	0.00312277
k__Bacteria;p__Firmicutes;c__Clostridia;o__Clostridiales;f__Family XIII;g__NA;s__sp31622	0.000372495	0.000264424	0	0.000572607	0	0.000232681	0.000880181	0.000382492	0.000412057	0.000297955	0	0	0	0	0	0.000268721	0	0	0	0	0	0	0	0.000289145
k__Bacteria;p__Firmicutes;c__Clostridia;o__Clostridiales;f__Ruminococcaceae;g__NA;s__sp34879	0.00126648	0	0.00189641	0	0.0015897	0.00313343	0.000603087	0.00136367	0.00393514	0.00176645	0.00164247	0.000864964	0.00123292	0.00311162	0.00276058	0.00190344	0.00103329	0.000609544	0.000835239	0.000640463	0.000527993	0.000532907	0	0.000790331
k__Bacteria;p__Bacteroidetes;c__Bacteroidia;o__Bacteroidales;f__NA;g__NA;s__sp12755	0.0160359	0.000652247	0.0150189	0.00297755	0.028033	0.0285112	0.00314583	0.0220847	0.00115376	0.00346904	0.00171712	0	0	0.000961774	0.00345072	0.00241849	0	0.000500697	0.000715919	0.000260929	0	0.000373035	0.000367226	0.00154211
k__Bacteria;p__Firmicutes;c__Bacilli;o__Lactobacillales;f__Lactobacillaceae;g__Lactobacillus;s__NA	0.053751	0.0663881	0.00260756	0.020652	0.00465279	0.0176527	0.0215318	0.0703951	0.000762305	0.00568242	0.000933219	0.000636003	0.00260505	0.000848624	0.000306731	0.00268721	0.00110068	0	0	0.000735346	0.00107484	0.000603961	0	0.000481909
k__Bacteria;p__Firmicutes;c__Clostridia;o__Clostridiales;f__Lachnospiraceae;g__NA;s__sp32668	0	0	0.000474102	0	0.000213253	0.000418825	0	0.000315972	0.000638688	0.000276672	0.000223973	0.000356162	0	0.000886341	0	0	0	0.00039185	0	0	0	0	0.000237617	0
k__Bacteria;p__Firmicutes;c__Clostridia;o__Clostridiales;f__NA;g__NA;s__sp31075	0.00437682	0	0.00237051	0	0.00153154	0	0	0	0	0.00051078	0.000279966	0	0.000457375	0.000433741	0.000230048	0.000604622	0.000336942	0	0	0	0.00024514	0	0	0
k__Bacteria;p__Firmicutes;c__Clostridia;o__Clostridiales;f__Lachnospiraceae;g__NA;s__sp32156	0.000949862	0	0.000389441	0	0	0.000480874	0.000374892	0.000232821	0.0014422	0.0115351	0.00780171	0.00831892	0.00719868	0.000924058	0.00325902	0.00154515	0	0	0	0.00123348	0.00079199	0.000870415	0.00399628	0.00221678
k__Bacteria;p__Firmicutes;c__Clostridia;o__Clostridiales;f__Ruminococcaceae;g__Anaerotruncus;s__sp34450	0	0	0	0	0	0.00158223	0.000325993	0.000565423	0	0.00172388	0.000671918	0	0.00268459	0	0	0	0	0	0	0.000426975	0.000414852	0.000230926	0	0
k__Bacteria;p__Bacteroidetes;c__Bacteroidia;o__Bacteroidales;f__Rikenellaceae;g__Alistipes;s__putredinis	0	0	0	0	0	0.000232681	0.000994279	0	0.00043266	0.000234107	0	0	0.000596576	0	0	0	0	0	0	0.000260929	0	0	0	0
k__Bacteria;p__Firmicutes;c__Clostridia;o__Clostridiales;f__Lachnospiraceae;g__Lachnoclostridium;s__sp32351	0.000931237	0	0.000694221	0	0	0	0	0	0.00125677	0.00100028	0.00419948	0.00139921	0.00248573	0.00124465	0.00385331	0.00228413	0.00278539	0	0	0.000806509	0	0	0	0
k__Bacteria;p__Deferribacteres;c__Deferribacteres;o__Deferribacterales;f__Deferribacteraceae;g__Mucispirillum;s__sp23892	0	0	0	0	0	0	0	0	0.0156582	0.00532062	0.0628056	0.0156711	0.0254738	0.105399	0.02797	0.0274319	0.0158363	0	0.030705	0	0.00856103	0.000301981	0	0
k__Bacteria;p__Firmicutes;c__Clostridia;o__Clostridiales;f__NA;g__NA;s__sp31102	0.00959175	0.000440707	0.0108705	0.000763475	0.00509868	0.0146124	0.00350443	0.00916317	0.0112904	0.00951327	0.00580462	0.00381602	0.00946567	0.0300602	0.00724652	0.00622537	0	0.00139324	0.0143383	0	0	0	0	0
k__Bacteria;p__Firmicutes;c__Bacilli;o__Lactobacillales;f__Streptococcaceae;g__Lactococcus;s__lactis	0.00622067	0.0284344	0.00364043	0.00910444	0.00366407	0.010238	0.00661766	0.00931285	0.0014834	0.00542703	0.000541267	0.00114481	0.00184938	0.00130122	0.000210877	0.00335901	0.000292017	0.000239464	0.000278413	0.000332092	0.00054685	0.000426326	0.000388828	0.000327698
k__Bacteria;p__Firmicutes;c__Clostridia;o__Clostridiales;f__Ruminococcaceae;g__Oscillibacter;s__sp34648	0.000260746	0	0.000355577	0	0	0.000263705	0.000309693	0.000282711	0.000494468	0.000297955	0	0.000330721	0.00111361	0	0	0.000246327	0	0	0	0	0	0	0.000453632	0
k__Bacteria;p__Bacteroidetes;c__Bacteroidia;o__Bacteroidales;f__Rikenellaceae;g__Alistipes;s__sp14381	0	0	0	0	0	0.0189247	0.00314583	0.0160314	0.0190164	0.0167067	0.0109373	0.0110156	0.0199654	0.016105	0.0131127	0.011443	0	0	0	0.00583533	0.00526107	0.00909495	0	0
k__Bacteria;p__Bacteroidetes;c__Bacteroidia;o__Bacteroidales;f__Rikenellaceae;g__NA;s__sp14636	0	0	0	0	0	0.00533615	0.0151261	0.00796581	0.00387333	0.019814	0.00950017	0	0.0026647	0.00633639	0.00323984	0.0030679	0.00170717	0.00306949	0.00143184	0	0.00103713	0.000852651	0	0
k__Bacteria;p__Firmicutes;c__Clostridia;o__Clostridiales;f__Lachnospiraceae;g__NA;s__sp33582	0	0	0	0	0.000872397	0	0.00291764	0.00605335	0.00442961	0	0	0.000915844	0.000715891	0.00282875	0.00297145	0.001366	0	0	0	0.00139953	0	0.000550671	0	0
k__Bacteria;p__Firmicutes;c__Clostridia;o__Clostridiales;f__Lachnospiraceae;g__Roseburia;s__sp33136	0	0	0	0	0	0	0.000195596	0	0.00166883	0	0.000410616	0.000712323	0.00119315	0.00247044	0.00086268	0.00228413	0	0	0	0	0	0	0.00116648	0
k__Bacteria;p__Bacteroidetes;c__Bacteroidia;o__Bacteroidales;f__NA;g__NA;s__sp12660	0	0	0	0	0	0.0136196	0	0.00262755	0.0320168	0.00429906	0.00976147	0.0171975	0.0145366	0.0259302	0.0209727	0.00268721	0.00229121	0.0029171	0	0.00028465	0.00478965	0.0013145	0	0.0027758
k__Bacteria;p__Firmicutes;c__Clostridia;o__Clostridiales;f__Ruminococcaceae;g__Ruminiclostridium;s__sp34857-sp34950	0.00128511	0	0.00817826	0	0.0011632	0.0146124	0.00304804	0.00360873	0.000782908	0.0191968	0.00787637	0.00628371	0.00602541	0.000886341	0.00506106	0.00239609	0	0	0	0.00123348	0.000867417	0.00147438	0.000972069	0.000905989
k__Bacteria;p__Firmicutes;c__Clostridia;o__Clostridiales;f__Ruminococcaceae;g__NA;s__sp34883	0.0120688	0.00111058	0.0101763	0.00091617	0.00597108	0.0106723	0.00133657	0	0.00337887	0.00483112	0.0106947	0.00674163	0	0.00279103	0.0116366	0.00494894	0.00345927	0	0.00155116	0	0	0	0	0
k__Bacteria;p__Firmicutes;c__Clostridia;o__Clostridiales;f__Ruminococcaceae;g__NA;s__sp34795-sp34820	0.00126648	0	0.00045717	0	0.000445892	0.00204759	0.00347183	0.00257766	0	0.00176645	0.00143716	0.00139921	0.00115338	0	0	0	0	0	0	0	0	0	0.000324023	0.000289145
k__Bacteria;p__Actinobacteria;c__Coriobacteriia;o__Coriobacteriales;f__Coriobacteriaceae;g__Olsenella;s__profusa	0.00176935	0.00185097	0.00489341	0.0137807	0.0113218	0.000915211	0.00244495	0	0.020232	0.00495882	0.00617791	0.0718174	0.0477261	0.0132197	0.0357917	0.0254165	0.00154993	0.00415796	0.00111365	0.000877672	0.00661877	0.0011724	0.00399628	0.0010602
k__Bacteria;p__Actinobacteria;c__Actinobacteria;o__Bifidobacteriales;f__Bifidobacteriaceae;g__Bifidobacterium;s__pseudolongum	0.00504731	0.00869075	0.00206573	0.0684456	0.0233996	0.000573946	0.000505289	0.00297678	0.000576879	0.00138336	0.00147449	0.0590465	0.0199654	0.000792049	0.000901022	0.000962917	0.00440271	0.0010667	0.00131252	0	0.000471422	0	0.000237617	0
k__Bacteria;p__Bacteroidetes;c__Bacteroidia;o__Bacteroidales;f__NA;g__NA;s__sp12654	0	0	0	0	0	0.000915211	0.000635686	0.000482272	0.000453262	0.000574627	0.000485274	0	0	0.000207441	0.000479267	0.000537442	0	0	0	0	0	0	0	0.000231316
k__Bacteria;p__Firmicutes;c__Clostridia;o__Clostridiales;f__Lachnospiraceae;g__NA;s__sp33430	0.00633241	0	0.00187948	0	0.000387732	0.00145813	0.00048899	0.00962882	0.000700497	0.000638474	0	0	0	0.00199898	0	0	0.000269554	0	0	0	0	0	0	0
k__Bacteria;p__Bacteroidetes;c__Bacteroidia;o__Bacteroidales;f__Rikenellaceae;g__Alistipes;s__sp14336	0.00588542	0.000599362	0.0131902	0.00171782	0.0197162	0.0143797	0.00133657	0.0160314	0.00613965	0.00991764	0.0124678	0.0157729	0.016724	0.00771305	0.0137837	0.00783769	0.000292017	0.000587774	0	0.00116232	0.0013577	0.00198952	0	0
k__Bacteria;p__Firmicutes;c__Clostridia;o__Clostridiales;f__Lachnospiraceae;g__NA;s__sp32790	0.0314013	0.00817953	0.0126145	0	0.000348959	0.00528961	0.0108719	0.024413	0.00855018	0.00804478	0.00427414	0.00119569	0.00240619	0.0054312	0.000421755	0.00181387	0.00179703	0	0	0	0	0	0	0
k__Bacteria;p__Firmicutes;c__Clostridia;o__Clostridiales;f__Lachnospiraceae;g__NA;s__sp33432-sp33629	0.00109886	0	0	0.000668041	0.00391609	0.00044985	0	0	0.0051095	0.00664013	0.00184777	0.0010176	0.00827252	0.00352651	0.00981539	0.00152275	0.000269554	0	0	0	0	0	0	0.00104092
k__Bacteria;p__Proteobacteria;c__Deltaproteobacteria;o__Desulfovibrionales;f__Desulfovibrionaceae;g__Bilophila;s__sp52475	0	0	0	0	0	0	0	0	0.00747883	0.00749143	0.0156781	0.00256945	0.00495158	0.00707187	0.00968119	0.0050833	0.00105575	0	0.000914786	0	0	0	0	0
k__Bacteria;p__Firmicutes;c__Clostridia;o__Clostridiales;f__Lachnospiraceae;g__NA;s__sp32593	0.0132794	0	0.00932965	0	0	0.0195917	0.0101384	0.0240305	0.015926	0.00208568	0.00578596	0.0411367	0.0233062	0.0168971	0.000805168	0.0234011	0.00422301	0	0	0	0	0	0	0
k__Bacteria;p__Firmicutes;c__Clostridia;o__Clostridiales;f__Lachnospiraceae;g__NA;s__sp32734	0.0917269	0.00368431	0.0713016	0.00513437	0.0378427	0.0633202	0.0399993	0.0652564	0.0749325	0.0618043	0.0259248	0.0262288	0.0403882	0.148849	0.0598509	0.0538785	0	0	0	0	0	0	0	0.0156524
k__Bacteria;p__Firmicutes;c__Clostridia;o__Clostridiales;f__Ruminococcaceae;g__NA;s__sp35693-sp35877	0	0	0	0	0	0	0	0	0.00477986	0.00353289	0	0	0	0.00346993	0.000958534	0.0054192	0	0	0	0	0.000282853	0	0	0
k__Bacteria;p__Firmicutes;c__Clostridia;o__Clostridiales;f__Ruminococcaceae;g__NA;s__sp35799	0.00713328	0.000229168	0.00885555	0.000209956	0.00178357	0.00732169	0.000260794	0.00720082	0.00278138	0.00189414	0.00147449	0	0.000497146	0.00239501	0.00205126	0.00228413	0	0	0	0	0	0.000195399	0	0
k__Bacteria;p__Firmicutes;c__Bacilli;o__Lactobacillales;f__Lactobacillaceae;g__Lactobacillus;s__johnsonii	0	0	0	0	0	0	0.000994279	0	0	0.08928	0.0118332	0	0.000437489	0	0	0	0.000247091	0	0	0	0	0	0	0
k__Bacteria;p__Firmicutes;c__Erysipelotrichia;o__Erysipelotrichales;f__Erysipelotrichaceae;g__Allobaculum;s__sp36552	0.246182	0.660779	0.294892	0.00293938	0.00151216	0	0	0.000182931	0.000370851	0.128482	0.271305	0	0	0.000320591	0.000364243	0.000403081	0	0	0	0	0	0	0.000259218	0

## Sheet: 6c
	r coefficient	Cecal microbiome	Jejunal microbiome
g__NA.s__sp12497.sp12503	-0.33804	1.51366
g__NA.s__sp12497	-0.32457	1.41553
B.acidifaciens	-0.32179	1.39573
g__Alistipes.s__sp14336	0.312373	1.33003
g__NA.s__sp12755	0.314049	1.34159
g__NA.s__sp32734	0.314541	1.345
g__Allobaculum.s__sp36552	0.317803	1.3677
g__Lactobacillus.s__NA	0.320421	1.38608
g__Enterorhabdus.s__sp10448	0.320933	1.38969
g__NA.s__sp31125	0.329469	1.45074
g__Anaerotruncus.s__sp34438	0.340191	1.52969
g__NA.s__sp33459.sp33572	0.344372	1.56116
g__NA.s__sp31116	0.344372	1.56116
g__NA.s__sp35215	0.344372	1.56116
g__Enterorhabdus.s__mucosicola	0.347507	1.58503
g__Anaerotruncus.s__sp34463.sp34482	0.349744	1.60218
g__.Saccharimonas.s__sp65946	0.36527	1.7245
g__NA.s__sp35696	0.366969	1.73824
g__Bacteroides.s__sp12251	0.374808	1.8025
g__Klebsiella.s__pneumoniae.quasipneumoniae	0.374808	1.8025
g__Oscillibacter.s__sp34648	0.380914	1.85359
g__Lachnoclostridium.s__NA	0.387535	1.91005
g__NA.s__sp31118	0.387802	1.91235
g__Anaerotruncus.s__sp34475	0.389315	1.92542
g__NA.s__sp32165	0.396987	1.99258
g__NA.s__sp35736	0.404779	2.06238
g__NA.s__sp32790	0.417688	2.18159
g__NA.s__sp35693	0.427999	2.28014
g__NA.s__sp32883	0.436896	2.3676
g__NA.s__sp33766	0.4493	2.49348
g__NA.s__sp32812	0.452773	2.52956
g__NA.s__sp32885	0.46225	2.62992
g__NA.s__sp33433	0.483296	2.86322
g__NA.s__sp33631	0.494334	2.99161
g__Peptococcus.s__sp34117	0.502109	3.08466
g__Marvinbryantia.s__sp32979	0.506018	3.13227
g__NA.s__sp32754	0.507366	3.14881
g__NA.s__sp12476	0.523343	3.35029
g__NA.s__sp32639.sp33645	0.523343	3.35029
g__NA.s__sp33516	0.523343	3.35029
g__NA.s__sp33694	0.529192	3.42655
g__Romboutsia.s__ilealis	0.529914	3.43607
g__Anaeroplasma.s__sp67615	0.539629	3.56614
g__NA.s__sp32147	0.549138	3.69733
g__NA.s__sp33767	0.568074	3.97067
g__NA.s__sp31120	0.577758	4.117
g__NA.s__sp33140	0.581483	4.17453
g__NA.s__sp31075	0.60049	4.47932
g__Alistipes.s__sp14330	0.304595	1.27715
g__NA.s__sp12757	-0.30239	1.26239
g__Ruminiclostridium.s__sp34925	0.29619	1.22139
g__NA.s__sp30444	0.291306	1.18965
g__NA.s__sp36777	0.291111	1.18839
g__NA.s__sp34883	0.289743	1.17958
g__Anaerotruncus.s__sp34455	0.287673	1.16634
g__NA.s__sp12595	0.283161	1.13775
g__NA.s__sp33518.sp33694.sp33762	0.282637	1.13445
B.pseudolongum	-0.28156	1.12769
g__NA.s__sp12503	-0.28034	1.1201
g__NA.s__sp32702	0.27839	1.10796
g__Acetatifactor.s__sp31893	0.275007	1.0871
g__NA.s__sp34878	0.272671	1.07282
g__NA.s__sp33690	0.27079	1.0614
g__NA.s__sp33430.sp33432	0.26886	1.04975
g__NA.s__sp34977	0.267398	1.04098
g__Lactococcus.s__lactis	0.266677	1.03666
g__Adlercreutzia.Asaccharobacter.s__celatus.equolifaciens	0.265808	1.03147
g__NA.s__sp33451.sp33593	0.264668	1.0247
g__NA.s__sp35849	0.262823	1.01377
g__NA.s__sp33513	0.261127	1.00378
g__NA.s__sp32166	-0.25821	0.986704
g__NA.s__sp32486	0.255404	0.970477
g__NA.s__sp34795.sp34820	0.252921	0.95621
g__Anaerotruncus.s__sp34450	0.251906	0.950414
g__NA.s__sp33436	0.251686	0.949156
g__NA.s__sp35799	0.248807	0.932826
g__NA.s__sp12779	0.248463	0.930884
g__NA.s__sp12572.sp12578.sp12693	-0.24756	0.925803
g__Blautia.s__coccoides	0.247179	0.923653
g__NA.s__sp33425	0.243288	0.901928
g__NA.s__sp12475.sp12557	-0.24192	0.894362
g__NA.s__sp33651	0.241022	0.889403
g__NA.s__sp12473.sp12526.sp12633	0.233122	0.846434
g__Lactobacillus.s__jensenii	0.233122	0.846434
g__NA.s__sp33563	0.233122	0.846434
g__Fusobacterium.s__mortiferum	0.233122	0.846434
g__Pseudoalteromonas.s__arabiensis.ganghwensis.mariniglutinosa	0.233122	0.846434
g__NA.s__sp33721	-0.22948	0.827007
g__Ruminococcus.s__bromii	0.226769	0.81267
g__NA.s__sp33731	0.224741	0.802038
g__Erysipelatoclostridium.s__sp36616.sp36629	0.223952	0.797919
g__NA.s__sp12499	0.222957	0.792745
g__NA.s__sp12654	-0.22237	0.789721
g__NA.s__sp12565	0.222099	0.788291
g__NA.s__NA	0.220807	0.781614
g__NA.s__sp33430	0.219628	0.775546
g__NA.s__sp33432.sp33629	0.218367	0.76908
g__NA.s__sp33760	0.217507	0.764685
g__NA.s__sp33761	-0.2171	0.762611
g__NA.s__sp12616	-0.21621	0.758073
C18_0	0.214417	0.748996
g__NA.s__sp33718	-0.21437	0.748742
g__NA.s__sp35403	-0.21397	0.746733
g__Oscillibacter.s__sp34650.sp34654	0.209449	0.724112
g__NA.s__sp12554	0.208779	0.720787
g__NA.s__sp67838	-0.20609	0.707504
C18_1	0.205931	0.706738
g__Anaerotruncus.s__colihominis	0.203283	0.693797
g__Staphylococcus.s__pasteuri	0.202951	0.692181
g__NA.s__sp32156	0.20273	0.691109
g__NA.s__sp12539	0.200076	0.678273
g__NA.s__sp34878.sp34883	-0.19961	0.676048
g__NA.s__sp33438	0.198732	0.671819
g__NA.s__sp32862.sp32872.sp32880	0.197753	0.667136
g__NA.s__sp33503	-0.19581	0.657895
g__NA.s__sp33714	-0.19568	0.657255
g__NA.s__sp33432	0.192588	0.642677
g__NA.s__sp33565	0.191696	0.638497
g__Blautia.s__sp32038	0.19024	0.631705
g__Alistipes.s__putredinis	0.189286	0.627267
g__NA.s__sp32166.sp33418	0.188158	0.622045
g__Mucispirillum.s__sp23892	-0.18786	0.62068
g__Lachnoclostridium.s__sp32351	0.185861	0.611467
g__NA.s__sp31064.sp31078	-0.18503	0.607642
g__NA.s__sp31622	0.184641	0.605884
g__NA.s__sp35730	0.184347	0.604541
g__NA.s__sp34771	0.184244	0.604071
g__NA.s__sp35869	0.182001	0.593881
g__NA.s__sp33518.sp33762	0.18099	0.589313
g__NA.s__sp34764	-0.18047	0.586948
g__NA.s__sp31072	0.175734	0.565822
g__Streptococcus.s__danieliae	0.173711	0.556894
g__Anaerotruncus.s__sp34466	0.17258	0.551928
g__Streptococcus.s__salivarius.vestibularis	-0.17132	0.546414
g__Marvinbryantia.s__sp32970.sp32983	-0.17017	0.541431
g__Bifidobacterium.s__animalis	-0.16428	0.516098
g__NA.s__sp14636	-0.16427	0.51608
g__NA.s__sp32635.sp32668	-0.16391	0.514521
g__NA.s__sp35877	-0.1632	0.511531
g__NA.s__sp35400	-0.16225	0.507491
g__NA.s__sp33524	-0.16207	0.506729
g__Roseburia.s__sp33149	-0.15815	0.490315
g__NA.s__sp35423	-0.15641	0.483089
g__NA.s__sp35733	0.15501	0.477316
g__Oscillibacter.Oscillospira.s__sp34648.sp34660	0.154512	0.475266
g__Thalassospira.s__sp46235	-0.15428	0.474316
g__NA.s__sp33492	-0.15425	0.474179
g__NA.s__sp32593	0.151982	0.464924
g__NA.s__sp12475.sp12557.sp12623	-0.15175	0.463985
g__NA.s__sp32655.sp32677.sp33643	0.149914	0.456538
g__NA.s__sp35748	-0.14962	0.455334
g__Corynebacterium.s__accolens	-0.14863	0.451349
g__NA.s__sp35693.sp35877	-0.14762	0.447318
g__NA.s__sp32758	0.1468	0.444027
g__NA.s__sp12660	-0.14541	0.438491
g__NA.s__sp35481	-0.14336	0.430358
g__NA.s__sp31122	-0.14193	0.42474
C16_1	0.141684	0.423782
g__Anaerostipes.s__caccae	-0.13945	0.415067
g__NA.s__sp32254	0.139426	0.414965
g__NA.s__sp12506	-0.13939	0.414825
g__NA.s__sp32706	0.138695	0.412128
g__NA.s__sp33658	-0.137	0.405587
g__Roseburia.s__sp33152	-0.13688	0.405115
g__Staphylococcus.s__capitis.caprae.epidermidis	-0.13671	0.404447
g__NA.s__sp33673	0.135876	0.401253
g__NA.s__sp31631	0.134986	0.397845
g__NA.s__sp33616.sp33639	-0.13349	0.392122
g__NA.s__sp33625	-0.13319	0.391013
g__Anaerotruncus.s__sp34462	-0.13164	0.385132
g__Staphylococcus.s__argenteus.aureus.simiae	-0.13008	0.37925
g__Neisseria.s__flavescens	0.129605	0.377468
g__NA.s__sp33413	0.129521	0.377155
g__Allobaculum.s__sp36555	-0.12834	0.372726
g__NA.s__sp33639	0.127261	0.368722
g__NA.s__sp33419	0.125679	0.362862
g__Anaerotruncus.s__sp34452.sp34475	0.125543	0.362359
g__NA.s__sp34822	0.125457	0.362043
g__NA.s__sp32642.sp33491	-0.12478	0.359549
g__NA.s__sp31106	-0.12478	0.359549
g__NA.s__sp31126	-0.12423	0.35754
g__NA.s__sp12656	-0.12313	0.353478
g__NA.s__sp34794	-0.12274	0.352066
g__NA.s__sp32655	0.12236	0.35068
g__NA.s__sp33459	-0.12147	0.347445
g__Mucispirillum.s__sp23890.sp23892	-0.12086	0.345216
g__NA.s__sp33756	-0.12053	0.34403
g__NA.s__sp32721	0.120127	0.342569
g__Parabacteroides.s__distasonis	-0.11915	0.339048
g__NA.s__sp33456	0.119148	0.339036
g__Tyzzerella.s__sp33287	0.118833	0.337902
g__NA.s__sp67901	0.118322	0.336067
g__NA.s__sp34857	-0.11674	0.330409
g__Lachnoclostridium.s__sp32387.sp32432.sp33707	0.114603	0.322804
g__NA.s__sp32596.sp32610	-0.11266	0.315938
g__NA.s__sp31094	-0.11166	0.312428
g__Roseburia.s__sp33112	-0.1115	0.311875
g__Corynebacterium.s__pseudogenitalium.tuberculostearicum	0.111406	0.311557
g__Roseburia.s__sp33143	0.111406	0.311557
g__Escherichia.Shigella.s__coli	0.111406	0.311557
g__NA.s__sp35328.sp35341.sp35377	0.110842	0.309585
g__Lachnoclostridium.s__sp32435	-0.11038	0.307984
g__NA.s__sp31082	0.109774	0.305867
g__NA.s__sp12748	-0.10939	0.304519
g__NA.s__sp33518.sp33558.sp33762	-0.10939	0.304519
g__NA.s__sp12473.sp12526	-0.10934	0.304366
g__NA.s__sp33518	-0.10862	0.301858
g__NA.s__sp32862	0.108581	0.301731
g__Roseburia.s__sp33177	-0.10698	0.296197
g__.Arthromitus.s__sp30492	0.106388	0.294178
g__Tyzzerella.s__sp33283.sp33287.sp33296	-0.10328	0.283582
g__NA.s__sp32623	0.102347	0.280431
g__Alloprevotella.s__sp13520	-0.10168	0.27818
g__NA.s__sp33734	0.0991	0.269542
g__NA.s__sp31102	0.098944	0.26902
g__Lachnoclostridium.s__sp32442	0.098793	0.268518
g__NA.s__sp33582	-0.09849	0.267508
g__Pseudomonas.s__luteola	0.09803	0.265983
g__NA.s__sp33525	-0.09774	0.265015
g__Ruminiclostridium.s__sp34857.sp34950	0.097078	0.262829
g__Bilophila.s__sp52475	-0.09592	0.259022
g__NA.s__sp67817	-0.09582	0.258686
g__NA.s__sp32758.sp32766	0.095201	0.256649
g__NA.s__sp33602	-0.09455	0.254511
g__Pseudomonas.s__NA	-0.09455	0.254511
g__NA.s__sp30355	-0.09399	0.25269
g__NA.s__sp31564	-0.09399	0.25269
g__NA.s__sp32606	-0.09399	0.25269
g__NA.s__sp32630	-0.09399	0.25269
g__NA.s__sp33428	-0.09399	0.25269
g__NA.s__sp33431	-0.09399	0.25269
g__NA.s__sp33503.sp33540	-0.09399	0.25269
g__NA.s__sp34795	-0.09399	0.25269
g__NA.s__sp33577	0.093845	0.252214
g__NA.s__sp34879	0.09187	0.245793
g__Blautia.s__coccoides.sp33565	0.091375	0.244194
g__Kocuria.s__polaris	0.090208	0.240433
g__Staphylococcus.s__carnosus.condimenti.piscifermentans	0.090208	0.240433
g__Lachnoclostridium.s__sp32425	0.090208	0.240433
g__NA.s__sp12616.sp12777	0.088883	0.236183
g__NA.s__sp32798	-0.08837	0.234544
g__NA.s__sp32620.sp32761	-0.08819	0.233962
g__Anaerotruncus.s__sp34453	0.08609	0.227298
g__NA.s__sp32622	0.085926	0.226782
g__Allobaculum.s__sp36553	-0.08475	0.223078
g__Pseudomonas.s__aeruginosa	0.084175	0.221269
g__Anaerotruncus.s__sp34462.sp35834	-0.08379	0.220069
g__Curtobacterium.s__flaccumfaciens.oceanosedimentum	-0.08335	0.218669
g__Bacteroides.s__vulgatus	-0.08335	0.218669
g__NA.s__sp20568	-0.08335	0.218669
g__Clostridium.s__celatum	-0.08335	0.218669
g__Blautia.s__sp32026	-0.08335	0.218669
g__Anaerotruncus.s__sp34443	-0.08335	0.218669
g__NA.s__sp34829	-0.08335	0.218669
g__NA.s__sp35118.sp35896	-0.08335	0.218669
g__NA.s__sp35488	-0.08335	0.218669
g__Rheinheimera.s__aquimaris	-0.08335	0.218669
g__Halomonas.s__meridiana	-0.08335	0.218669
g__NA.s__sp33739	0.082297	0.215398
g__NA.s__sp32149	0.081481	0.212862
g__Erysipelatoclostridium.s__ramosum	-0.08106	0.211567
g__NA.s__sp32843	0.080672	0.210355
g__NA.s__sp34867	0.079893	0.207949
g__Intestinimonas.s__sp34628	0.079682	0.207299
g__NA.s__sp12505	0.079382	0.206374
g__NA.s__sp12549	0.079382	0.206374
g__NA.s__sp23727	0.079382	0.206374
g__NA.s__sp32255	0.079382	0.206374
g__NA.s__sp32826	0.079382	0.206374
g__NA.s__sp35384	0.079382	0.206374
g__NA.s__sp67844	0.079382	0.206374
g__NA.s__sp32165.sp32166	-0.07918	0.205764
g__NA.s__sp32625	0.076997	0.199073
g__Anaerovorax.s__sp31505	0.075632	0.194926
g__NA.s__sp32693	-0.07486	0.192584
g__NA.s__sp35598	0.072794	0.18638
g__NA.s__sp32761	-0.07194	0.183821
g__NA.s__sp35360	-0.07078	0.180378
g__Lactobacillus.s__reuteri.vaginalis	-0.07031	0.178973
g__NA.s__sp33597	0.070094	0.178344
g__Anaerotruncus.s__sp34481	0.069033	0.17521
g__NA.s__sp31119	0.067723	0.171362
g__NA.s__sp12532	-0.06749	0.170673
g__Olsenella.s__profusa	0.067194	0.169814
g__NA.s__sp33440	-0.06465	0.162402
g__NA.s__sp12571	0.064371	0.161609
g__NA.s__sp35374.sp35384.sp35416	0.063485	0.159056
g__NA.s__sp12647	0.061601	0.153656
g__Klebsiella.Salmonella.s__enterica.oxytoca	-0.06103	0.152014
g__NA.s__sp35841	-0.05921	0.146851
g__NA.s__sp35181	0.058877	0.145923
g__NA.s__sp32668	-0.05784	0.143015
g__Turicibacter.s__sanguinis	-0.05771	0.142637
g__Oscillibacter.s__sp34645	-0.0551	0.135356
g__Staphylococcus.s__saprophyticus.xylosus	0.054922	0.13486
g__NA.s__sp34196	0.054922	0.13486
g__NA.s__sp34858.sp34873	0.054922	0.13486
g__NA.s__sp35074	0.054922	0.13486
g__NA.s__sp33434	0.053349	0.130512
g__Roseburia.s__sp33130	0.053277	0.130314
g__Blautia.s__hansenii.producta	-0.05316	0.129995
g__Rikenella.s__sp14426	-0.0531	0.129819
g__Roseburia.s__intestinalis.sp33137	-0.05185	0.12639
g__NA.s__sp35310	0.051598	0.125705
g__Lachnoclostridium.s__sp32444	-0.05128	0.124843
g__Arthrobacter.Glutamicibacter.s__arilaitensis.mysorens	0.051192	0.124597
g__Enterococcus.s__canintestini	0.051192	0.124597
g__Marvinbryantia.s__sp32983	0.051192	0.124597
g__NA.s__sp33518.sp33694	0.051192	0.124597
g__NA.s__sp34820	-0.05095	0.123942
g__NA.s__sp31103	-0.05025	0.122026
g__Lactobacillus.s__johnsonii	-0.05013	0.121698
g__NA.s__sp34863	0.049961	0.121245
Other	-0.04984	0.120913
g__Oscillibacter.s__sp34634	0.049205	0.119199
g__NA.s__sp32711	0.048784	0.118059
g__Anaerotruncus.s__sp34450.sp34478	0.048784	0.118059
g__NA.s__sp35748.sp35869	0.048784	0.118059
g__Erysipelatoclostridium.s__ramosum.sp36629	0.048784	0.118059
g__Erysipelatoclostridium.s__sp36617	0.048784	0.118059
g__Weissella.s__hellenica	-0.04846	0.117195
g__NA.s__sp33558	0.048168	0.116399
g__Klebsiella.s__pneumoniae.variicola	0.046741	0.11257
g__Oscillibacter.s__sp34638	-0.04622	0.111178
g__NA.s__sp34871	-0.04479	0.107372
g__NA.s__sp32146	-0.04446	0.10649
g__Subdoligranulum.s__sp35590	0.044028	0.105352
g__NA.s__sp33453	0.043206	0.103182
g__Ruminiclostridium.s__sp34950	-0.0429	0.102381
g__Klebsiella.s__pneumoniae	0.041831	0.099571
g__Enterococcus.s__faecalis	0.041237	0.09802
g__Enterorhabdus.s__caecimuris	0.040945	0.097258
g__Desulfovibrio.s__sp52643	0.040098	0.095053
g__NA.s__sp67782	-0.03879	0.091652
g__Oscillibacter.s__sp34643	0.038	0.089628
g__NA.s__sp33670	0.037755	0.088997
g__Odoribacter.s__sp13176	0.037747	0.088977
g__NA.s__sp33747	-0.03713	0.087405
g__Anaerotruncus.s__sp34451	0.036977	0.087002
g__NA.s__sp12790	-0.03693	0.086884
g__Staphylococcus.s__epidermidis	-0.03654	0.085879
g__NA.s__sp36786	0.035877	0.084191
g__NA.s__sp33426	0.034191	0.07991
g__NA.s__sp35077	0.033345	0.077775
g__NA.s__sp34849	0.033074	0.077094
g__NA.s__sp12494	-0.03307	0.077086
g__NA.s__sp33470.sp33680	0.030893	0.071631
g__NA.s__sp35832.sp35839	-0.02979	0.068894
g__NA.s__sp34246	-0.02872	0.066235
g__NA.s__sp32498	0.028391	0.065434
g__Blautia.s__sp32015	-0.0279	0.064234
g__Roseburia.s__sp33139	0.027657	0.063629
g__Enterococcus.s__cecorum	0.027417	0.063041
g__Alistipes.s__sp14381	-0.02508	0.057348
g__Anaerotruncus.s__sp34471	0.024445	0.055803
g__Anaerotruncus.s__sp34457	-0.02368	0.053958
g__NA.s__sp34731	-0.02368	0.053958
g__NA.s__sp35873	-0.02368	0.053958
g__Bacteroides.s__sartorii	-0.02342	0.053322
g__NA.s__sp33738	-0.02314	0.052646
g__NA.s__sp31536	0.022607	0.05138
g__Enterobacter.s__NA	0.022533	0.051202
g__NA.s__sp32872	0.021346	0.048364
g__NA.s__sp12543	0.021315	0.048292
g__NA.s__sp33478	0.018805	0.042345
g__NA.s__sp12778	-0.01847	0.041566
g__NA.s__sp33744	-0.01733	0.038885
g__NA.s__sp32629	0.017315	0.038848
g__NA.s__sp33470	-0.01709	0.038323
g__Akkermansia.s__muciniphila	0.016688	0.037384
g__NA.s__sp12520	-0.01657	0.0371
g__NA.s__sp31136	0.016087	0.035985
g__Lachnoclostridium.s__sp32387	0.015685	0.03505
g__NA.s__sp34884	0.014742	0.032868
g__NA.s__sp32910	0.01452	0.032357
g__NA.s__sp34875	-0.0133	0.029553
g__Bacteroides.s__sp12288.thetaiotaomicron	-0.01287	0.028554
g__NA.s__sp31651	-0.0125	0.027728
g__NA.s__sp12802	-0.01045	0.023057
g__NA.s__sp32648	-0.00976	0.021502
g__Alistipes.s__sp14343	-0.00955	0.021017
g__Anaerotruncus.s__sp34437	-0.00875	0.019228
g__NA.s__sp12589	0.00851	0.018686
g__Roseburia.s__sp33136	0.008406	0.018454
g__Coprococcus.s__comes.sp32193	0.007882	0.017281
g__Leuconostoc.s__pseudomesenteroides	0.007862	0.017237
g__NA.s__sp34750	0.007439	0.01629
g__Parvibacter.s__caecicola	-0.00671	0.014666
g__Senegalimassilia.s__sp10471	0.004043	0.008781
g__NA.s__sp33614	0.003974	0.008629
g__Oscillibacter.s__sp34640	-0.00387	0.00841
g__Lachnoclostridium.s__sp32344	-0.00365	0.007916
g__NA.s__sp31115	-0.00293	0.006336
g__NA.s__sp33421.sp33679	0.002781	0.006022
g__Parasutterella.s__excrementihominis	0.001659	0.003581
g__NA.s__sp31521	0.001564	0.003375
k__Bacteria.p__Bacteroidetes.c__Bacteroidia.o__Bacteroidales.f__NA.g__NA.s__sp12595	-0.16567		0.29141
k__Bacteria.p__Actinobacteria.c__Coriobacteriia.o__Coriobacteriales.f__Coriobacteriaceae.g__Enterorhabdus.s__caecimuris	0.205527		0.383774
k__Bacteria.p__Firmicutes.c__Clostridia.o__Clostridiales.f__Lachnospiraceae.g__Lachnoclostridium.s__sp32402	0.027358		0.038964
k__Bacteria.p__Firmicutes.c__Clostridia.o__Clostridiales.f__Lachnospiraceae.g__NA.s__sp33558	0.518027		1.55827
k__Bacteria.p__Bacteroidetes.c__Bacteroidia.o__Bacteroidales.f__NA.g__NA.s__sp12610	0.033561		0.048261
k__Bacteria.p__Actinobacteria.c__Coriobacteriia.o__Coriobacteriales.f__Coriobacteriaceae.g__NA.s__sp10426	0.286814		0.60463
k__Bacteria.p__Firmicutes.c__Bacilli.o__Lactobacillales.f__Lactobacillaceae.g__Lactobacillus.s__johnsonii	0.079107		0.122038
None.Other.Other.Other.Other.Other.Other	0.30186		0.650809
k__Bacteria.p__Firmicutes.c__Clostridia.o__Clostridiales.f__Lachnospiraceae.g__NA.s__sp32883	0.391907		0.96765
k__Bacteria.p__Firmicutes.c__Clostridia.o__Clostridiales.f__Lachnospiraceae.g__NA.s__sp32872	0.205868		0.384607
k__Bacteria.p__Firmicutes.c__Bacilli.o__Lactobacillales.f__Streptococcaceae.g__Lactococcus.s__lactis	-0.24538		0.486279
k__Bacteria.p__Firmicutes.c__Clostridia.o__Clostridiales.f__Lachnospiraceae.g__Lachnoclostridium.s__sp32442	0.284915		0.598925
k__Bacteria.p__Bacteroidetes.c__Bacteroidia.o__Bacteroidales.f__NA.g__NA.s__sp12589	-0.07973		0.123124
k__Bacteria.p__Proteobacteria.c__Betaproteobacteria.o__Burkholderiales.f__Alcaligenaceae.g__Parasutterella.s__excrementihominis	-0.07225		0.110291
k__Bacteria.p__Bacteroidetes.c__Bacteroidia.o__Bacteroidales.f__NA.g__NA.s__sp12645	-0.24409		0.482801
k__Bacteria.p__Firmicutes.c__Erysipelotrichia.o__Erysipelotrichales.f__Erysipelotrichaceae.g__Allobaculum.s__sp36552	-0.37423		0.899549
k__Bacteria.p__Firmicutes.c__Clostridia.o__Clostridiales.f__Lachnospiraceae.g__NA.s__sp32498	-0.10421		0.167045
k__Bacteria.p__Actinobacteria.c__Actinobacteria.o__Bifidobacteriales.f__Bifidobacteriaceae.g__Bifidobacterium.s__choerinum.pseudolongum	0.104694		0.167943
k__Bacteria.p__Firmicutes.c__Clostridia.o__Clostridiales.f__Ruminococcaceae.g__NA.s__sp34795.sp34820	0.144341		0.245875
k__Bacteria.p__Verrucomicrobia.c__Verrucomicrobiae.o__Verrucomicrobiales.f__Verrucomicrobiaceae.g__Akkermansia.s__muciniphila	-0.05259		0.077896
k__Bacteria.p__Firmicutes.c__Clostridia.o__Clostridiales.f__Lachnospiraceae.g__Lachnoclostridium.s__sp32387.sp32432.sp33707	-0.06371		0.095996
k__Bacteria.p__Firmicutes.c__Clostridia.o__Clostridiales.f__Lachnospiraceae.g__Blautia.s__sp32015	-0.3063		0.664793
k__Bacteria.p__Firmicutes.c__Erysipelotrichia.o__Erysipelotrichales.f__Erysipelotrichaceae.g__Allobaculum.s__sp36555	-0.14056		0.238065
k__Bacteria.p__Firmicutes.c__Erysipelotrichia.o__Erysipelotrichales.f__Erysipelotrichaceae.g__Erysipelatoclostridium.s__sp36616.sp36629	-0.03852		0.055817
k__Bacteria.p__Firmicutes.c__Clostridia.o__Clostridiales.f__Ruminococcaceae.g__NA.s__sp34771	0.017208		0.024124
k__Bacteria.p__Actinobacteria.c__Actinobacteria.o__Bifidobacteriales.f__Bifidobacteriaceae.g__Bifidobacterium.s__adolescentis	-0.21397		0.404602
k__Bacteria.p__Actinobacteria.c__Actinobacteria.o__Bifidobacteriales.f__Bifidobacteriaceae.g__Bifidobacterium.s__animalis	0.559701		1.80354
k__Bacteria.p__Actinobacteria.c__Actinobacteria.o__Bifidobacteriales.f__Bifidobacteriaceae.g__Bifidobacterium.s__pseudolongum	-0.32493		0.725169
k__Bacteria.p__Actinobacteria.c__Actinobacteria.o__Bifidobacteriales.f__Bifidobacteriaceae.g__Bifidobacterium.s__thermacidophilum.thermophilum	0.228482		0.441519
k__Bacteria.p__Actinobacteria.c__Actinobacteria.o__Micrococcales.f__Cellulomonadaceae.g__Cellulomonas.s__flavigena.iranensis	0		0
k__Bacteria.p__Actinobacteria.c__Actinobacteria.o__Micrococcales.f__Micrococcaceae.g__Nesterenkonia.s__jeotgali.sandarakina	0		0
k__Bacteria.p__Actinobacteria.c__Coriobacteriia.o__Coriobacteriales.f__Coriobacteriaceae.g__Adlercreutzia.Asaccharobacter.s__celatus.equolifaciens	-0.14438		0.245965
k__Bacteria.p__Actinobacteria.c__Coriobacteriia.o__Coriobacteriales.f__Coriobacteriaceae.g__Enterorhabdus.s__mucosicola	0.399722		0.998772
k__Bacteria.p__Actinobacteria.c__Coriobacteriia.o__Coriobacteriales.f__Coriobacteriaceae.g__Enterorhabdus.s__sp10448	-0.25168		0.503484
k__Bacteria.p__Actinobacteria.c__Coriobacteriia.o__Coriobacteriales.f__Coriobacteriaceae.g__Olsenella.s__profusa	-0.17938		0.322084
k__Bacteria.p__Bacteroidetes.c__Bacteroidia.o__Bacteroidales.f__NA.g__NA.s__sp12473.sp12526.sp12633	-0.21318		0.402637
k__Bacteria.p__Bacteroidetes.c__Bacteroidia.o__Bacteroidales.f__NA.g__NA.s__sp12520	0.174995		0.31216
k__Bacteria.p__Bacteroidetes.c__Bacteroidia.o__Bacteroidales.f__NA.g__NA.s__sp12565	-0.11647		0.190209
k__Bacteria.p__Firmicutes.c__Bacilli.o__Bacillales.f__Bacillaceae.g__Bacillus.s__aerophilus.altitudinis.pumilus	0		0
k__Bacteria.p__Firmicutes.c__Bacilli.o__Bacillales.f__Bacillaceae.g__Bacillus.s__clausii	0		0
k__Bacteria.p__Firmicutes.c__Bacilli.o__Bacillales.f__Paenibacillaceae.g__Paenibacillus.s__barengoltzii	0		0
k__Bacteria.p__Firmicutes.c__Bacilli.o__Bacillales.f__Staphylococcaceae.g__Staphylococcus.s__saprophyticus.xylosus	0.085331		0.132899
k__Bacteria.p__Firmicutes.c__Bacilli.o__Lactobacillales.f__Enterococcaceae.g__Enterococcus.s__faecalis	-0.24742		0.491813
k__Bacteria.p__Firmicutes.c__Bacilli.o__Lactobacillales.f__Lactobacillaceae.g__Lactobacillus.s__antri.oris	0.018587		0.026112
k__Bacteria.p__Firmicutes.c__Bacilli.o__Lactobacillales.f__Lactobacillaceae.g__Lactobacillus.s__crispatus	0.58743		1.9844
k__Bacteria.p__Firmicutes.c__Bacilli.o__Lactobacillales.f__Lactobacillaceae.g__Lactobacillus.s__gasseri	0.632607		2.31502
k__Bacteria.p__Firmicutes.c__Bacilli.o__Lactobacillales.f__Lactobacillaceae.g__Lactobacillus.s__reuteri	0.622879		2.23967
k__Bacteria.p__Firmicutes.c__Bacilli.o__Lactobacillales.f__Lactobacillaceae.g__Lactobacillus.s__reuteri.vaginalis	0.635651		2.3391
k__Bacteria.p__Firmicutes.c__Bacilli.o__Lactobacillales.f__Streptococcaceae.g__Lactococcus.s__lactis.taiwanensis	0		0
k__Bacteria.p__Firmicutes.c__Clostridia.o__Clostridiales.f__Clostridiaceae.g__Clostridium.s__celatum	-0.03896		0.056498
k__Bacteria.p__Firmicutes.c__Clostridia.o__Clostridiales.f__Lachnospiraceae.g__Lachnoclostridium.s__NA	-0.24043		0.47297
k__Bacteria.p__Firmicutes.c__Clostridia.o__Clostridiales.f__Lachnospiraceae.g__Lachnoclostridium.s__sp32338	-0.21318		0.402637
k__Bacteria.p__Firmicutes.c__Clostridia.o__Clostridiales.f__Lachnospiraceae.g__Lachnoclostridium.s__sp32344	0		0
k__Bacteria.p__Firmicutes.c__Clostridia.o__Clostridiales.f__Lachnospiraceae.g__Lachnoclostridium.s__sp32434	0		0
k__Bacteria.p__Firmicutes.c__Clostridia.o__Clostridiales.f__Lachnospiraceae.g__Marvinbryantia.s__sp32979	-0.11498		0.187357
k__Bacteria.p__Firmicutes.c__Clostridia.o__Clostridiales.f__Lachnospiraceae.g__NA.s__sp32146	0		0
k__Bacteria.p__Firmicutes.c__Clostridia.o__Clostridiales.f__Lachnospiraceae.g__NA.s__sp32156	0		0
k__Bacteria.p__Firmicutes.c__Clostridia.o__Clostridiales.f__Lachnospiraceae.g__NA.s__sp32486	-0.17758		0.317996
k__Bacteria.p__Firmicutes.c__Clostridia.o__Clostridiales.f__Lachnospiraceae.g__NA.s__sp32622	0		0
k__Bacteria.p__Firmicutes.c__Clostridia.o__Clostridiales.f__Lachnospiraceae.g__NA.s__sp32623	0.091296		0.143491
k__Bacteria.p__Firmicutes.c__Clostridia.o__Clostridiales.f__Lachnospiraceae.g__NA.s__sp32686	-0.24794		0.49322
k__Bacteria.p__Firmicutes.c__Clostridia.o__Clostridiales.f__Lachnospiraceae.g__NA.s__sp32706	0		0
k__Bacteria.p__Firmicutes.c__Clostridia.o__Clostridiales.f__Lachnospiraceae.g__NA.s__sp32734	-0.29839		0.639992
k__Bacteria.p__Firmicutes.c__Clostridia.o__Clostridiales.f__Lachnospiraceae.g__NA.s__sp32758	0		0
k__Bacteria.p__Firmicutes.c__Clostridia.o__Clostridiales.f__Lachnospiraceae.g__NA.s__sp32843	-0.1923		0.352031
k__Bacteria.p__Firmicutes.c__Clostridia.o__Clostridiales.f__Lachnospiraceae.g__NA.s__sp32862	0.45469		1.23666
k__Bacteria.p__Firmicutes.c__Clostridia.o__Clostridiales.f__Lachnospiraceae.g__NA.s__sp32885	0.091296		0.143491
k__Bacteria.p__Firmicutes.c__Clostridia.o__Clostridiales.f__Lachnospiraceae.g__NA.s__sp33425	-0.21318		0.402637
k__Bacteria.p__Firmicutes.c__Clostridia.o__Clostridiales.f__Lachnospiraceae.g__NA.s__sp33426	0		0
k__Bacteria.p__Firmicutes.c__Clostridia.o__Clostridiales.f__Lachnospiraceae.g__NA.s__sp33453	0		0
k__Bacteria.p__Firmicutes.c__Clostridia.o__Clostridiales.f__Lachnospiraceae.g__NA.s__sp33478	0		0
k__Bacteria.p__Firmicutes.c__Clostridia.o__Clostridiales.f__Lachnospiraceae.g__NA.s__sp33513	0		0
k__Bacteria.p__Firmicutes.c__Clostridia.o__Clostridiales.f__Lachnospiraceae.g__NA.s__sp33525	0		0
k__Bacteria.p__Firmicutes.c__Clostridia.o__Clostridiales.f__Lachnospiraceae.g__NA.s__sp33531	-0.29839		0.639992
k__Bacteria.p__Firmicutes.c__Clostridia.o__Clostridiales.f__Lachnospiraceae.g__NA.s__sp33582	-0.2574		0.519319
k__Bacteria.p__Firmicutes.c__Clostridia.o__Clostridiales.f__Lachnospiraceae.g__NA.s__sp33597	0.091296		0.143491
k__Bacteria.p__Firmicutes.c__Clostridia.o__Clostridiales.f__Lachnospiraceae.g__NA.s__sp33616.sp33639	0.060004		0.089891
k__Bacteria.p__Firmicutes.c__Clostridia.o__Clostridiales.f__Lachnospiraceae.g__NA.s__sp33639	0.018587		0.026112
k__Bacteria.p__Firmicutes.c__Clostridia.o__Clostridiales.f__Lachnospiraceae.g__NA.s__sp33658	-0.24987		0.498496
k__Bacteria.p__Firmicutes.c__Clostridia.o__Clostridiales.f__Lachnospiraceae.g__NA.s__sp33718	0		0
k__Bacteria.p__Firmicutes.c__Clostridia.o__Clostridiales.f__Lachnospiraceae.g__NA.s__sp33721	0		0
k__Bacteria.p__Firmicutes.c__Clostridia.o__Clostridiales.f__Lachnospiraceae.g__Roseburia.s__sp33152	-0.30684		0.666494
k__Bacteria.p__Firmicutes.c__Clostridia.o__Clostridiales.f__Peptococcaceae.g__NA.s__sp34246	0		0
k__Bacteria.p__Firmicutes.c__Clostridia.o__Clostridiales.f__Peptostreptococcaceae.g__Peptoclostridium.s__sp34340	0		0
k__Bacteria.p__Firmicutes.c__Clostridia.o__Clostridiales.f__Peptostreptococcaceae.g__Romboutsia.s__ilealis	0.014541		0.0203
k__Bacteria.p__Firmicutes.c__Clostridia.o__Clostridiales.f__Ruminococcaceae.g__Anaerotruncus.s__sp34453	0		0
k__Bacteria.p__Firmicutes.c__Clostridia.o__Clostridiales.f__Ruminococcaceae.g__NA.s__sp34871.sp34878.sp34883	0		0
k__Bacteria.p__Firmicutes.c__Clostridia.o__Clostridiales.f__Ruminococcaceae.g__NA.s__sp34878	0		0
k__Bacteria.p__Firmicutes.c__Clostridia.o__Clostridiales.f__Ruminococcaceae.g__NA.s__sp35077	0		0
k__Bacteria.p__Firmicutes.c__Clostridia.o__Clostridiales.f__Ruminococcaceae.g__NA.s__sp35181	0		0
k__Bacteria.p__Firmicutes.c__Clostridia.o__Clostridiales.f__Ruminococcaceae.g__NA.s__sp35380	-0.26593		0.543401
k__Bacteria.p__Firmicutes.c__Clostridia.o__Clostridiales.f__Ruminococcaceae.g__NA.s__sp35388	-0.21397		0.404602
k__Bacteria.p__Firmicutes.c__Clostridia.o__Clostridiales.f__Ruminococcaceae.g__NA.s__sp35388.sp35422.sp35423	0.091296		0.143491
k__Bacteria.p__Firmicutes.c__Clostridia.o__Clostridiales.f__Ruminococcaceae.g__NA.s__sp35400	0.091296		0.143491
k__Bacteria.p__Firmicutes.c__Clostridia.o__Clostridiales.f__Ruminococcaceae.g__NA.s__sp35403	-0.17758		0.317996
k__Bacteria.p__Firmicutes.c__Clostridia.o__Clostridiales.f__Ruminococcaceae.g__NA.s__sp35423	0		0
k__Bacteria.p__Firmicutes.c__Clostridia.o__Clostridiales.f__Ruminococcaceae.g__NA.s__sp35424	-0.19668		0.362438
k__Bacteria.p__Firmicutes.c__Clostridia.o__Clostridiales.f__Ruminococcaceae.g__NA.s__sp35598	-0.2814		0.588437
k__Bacteria.p__Firmicutes.c__Clostridia.o__Clostridiales.f__Ruminococcaceae.g__NA.s__sp35736	-0.12154		0.200024
k__Bacteria.p__Firmicutes.c__Clostridia.o__Clostridiales.f__Ruminococcaceae.g__NA.s__sp35799	0		0
k__Bacteria.p__Firmicutes.c__Clostridia.o__Clostridiales.f__Ruminococcaceae.g__Ruminiclostridium.s__sp34857.sp34950	0		0
k__Bacteria.p__Firmicutes.c__Erysipelotrichia.o__Erysipelotrichales.f__Erysipelotrichaceae.g__Turicibacter.s__sanguinis	-0.1923		0.352031
k__Bacteria.p__Proteobacteria.c__Alphaproteobacteria.o__Rhodobacterales.f__Rhodobacteraceae.g__Amaricoccus.s__kaplicensis	0		0
k__Bacteria.p__Proteobacteria.c__Betaproteobacteria.o__Burkholderiales.f__Burkholderiaceae.g__Burkholderia.Paraburkholderia.s__insulsa	0		0
k__Bacteria.p__Proteobacteria.c__Gammaproteobacteria.o__Pseudomonadales.f__Moraxellaceae.g__Acinetobacter.s__bereziniae.bouvetii	0		0
k__Bacteria.p__Proteobacteria.c__Gammaproteobacteria.o__Pseudomonadales.f__Pseudomonadaceae.g__Pseudomonas.s__azotoformans.fluorescens.synxantha	0		0

## Sheet: 6d
B. acidifaciens	13C-16:0
0.691	22.138
0.0881	10.9223
1.4511	8.96356
0.1966	4.55559
3.1251	12.8562
1.0533	7.15712
1.4637	6.96079
0.5039	2.39462
3.7113	1.04268
4.118	0.545958
4.0488	2.58022
3.6573	0.547356
5.4628	2.10899
8.6168	0.211656
5.5399	0.735062
7.1595	11.2062
3.9269	4.23206
2.9753	4.64328
3.8971	3.05665
1.852	4.36996
4.18	17.3876
2.8023	1.83475
3.3894	3.76052
4.0778	2.33104
14.0864	3.7936
14.3656	3.09333
8.7223	4.02585
16.958	2.09759
13.4318	1.90228
13.7277	0.222473
3.6723	7.03781
9.1775	7.93936
2.1638	1.43579
3.8282	11.7798
6.285	8.53576
16.7564	1.40993
9.11	1.79769
4.9331	16.4142
8.1988	2.73509
9.1367	2.3768
10.7229	8.28562
0.107229	95.316

## Sheet: 6e
	r coefficient	Cecal microbiome	Jejunal microbiome
g__NA.s__sp35877	0.732881	7.46587
g__Tyzzerella.s__sp33283.sp33287.sp33296	0.630648	5.12007
g__NA.s__sp32166	0.585706	4.33687
B. acidifaciens	0.577056	4.19918
g__NA.s__sp12572.sp12578.sp12693	0.565536	4.02175
g__NA.s__sp12571	0.525386	3.45181
g__Roseburia.s__sp33152	0.495277	3.06872
g__NA.s__sp33438	0.488482	2.98703
g__Alloprevotella.s__sp13520	0.475897	2.84007
g__NA.s__sp33436	0.462593	2.69064
g__NA.s__sp32648	0.444609	2.49785
g__NA.s__sp35869	0.441145	2.46188
g__NA.s__sp33721	0.417911	2.22998
g__NA.s__sp12748	0.408213	2.13781
g__NA.s__sp33518.sp33558.sp33762	0.408213	2.13781
g__NA.s__sp33714	0.405906	2.11626
g__NA.s__sp32843	0.396717	2.03191
g__NA.s__sp33478	0.34722	1.61505
g__Oscillibacter.s__sp34645	0.346828	1.61199
g__NA.s__sp32146	0.311391	1.34958
g__Anaerotruncus.s__sp34453	0.299185	1.26554
g__NA.s__sp12539	0.298326	1.25974
g__NA.s__sp33421.sp33679	0.294144	1.23174
g__NA.s__sp33639	0.285439	1.17459
g__Lachnoclostridium.s__sp32344	0.278154	1.12794
g__NA.s__sp33456	0.277068	1.12107
g__Lachnoclostridium.s__sp32387.sp32432.sp33707	0.267246	1.06004
g__NA.s__sp34246	0.263538	1.03748
g__NA.s__sp35374.sp35384.sp35416	0.258117	1.00498
g__Kocuria.s__polaris	0.253356	0.976892
g__Lachnoclostridium.s__sp32425	0.253356	0.976892
g__Staphylococcus.s__carnosus.condimenti.piscifermentans	0.253356	0.976892
g__NA.s__sp33760	0.252851	0.973938
g__Blautia.s__sp32015	0.239436	0.89719
g__Anaerotruncus.s__sp34462	0.236667	0.881759
g__Erysipelatoclostridium.s__ramosum	0.235775	0.876812
g__Enterorhabdus.s__caecimuris	0.225553	0.821198
g__NA.s__sp33718	0.223821	0.811958
g__Staphylococcus.s__capitis.caprae.epidermidis	0.222361	0.804205
g__NA.s__sp33518	0.221717	0.800803
g__Lachnoclostridium.s__sp32387	0.218698	0.784932
g__Oscillibacter.s__sp34638	0.217293	0.777597
g__Anaerotruncus.s__sp34450	0.215455	0.768061
g__Arthrobacter.Glutamicibacter.s__arilaitensis.mysorens	0.214993	0.765671
g__Enterococcus.s__canintestini	0.214993	0.765671
g__Marvinbryantia.s__sp32983	0.214993	0.765671
g__NA.s__sp33518.sp33694	0.214993	0.765671
g__NA.s__sp32498	0.213601	0.758493
g__NA.s__sp12475.sp12557	0.211633	0.748408
g__NA.s__sp33670	0.206408	0.721942
g__Roseburia.s__sp33139	0.205723	0.718508
g__NA.s__sp12503	0.203567	0.707749
g__NA.s__sp33739	0.202476	0.702337
g__Leuconostoc.s__pseudomesenteroides	0.198842	0.684444
g__NA.s__sp12497.sp12503	0.196582	0.673428
g__NA.s__sp12494	0.196413	0.672608
g__NA.s__sp34878	0.194903	0.665294
g__NA.s__sp32622	0.193455	0.658321
g__NA.s__sp12790	0.180572	0.597783
g__NA.s__sp32596.sp32610	0.178577	0.588649
g__NA.s__sp32798	0.177224	0.58249
g__Anaerotruncus.s__sp34471	0.174968	0.572286
g__NA.s__sp33658	0.172421	0.560858
g__NA.s__sp67901	0.157078	0.494183
g__NA.s__NA	0.155781	0.488712
g__NA.s__sp12589	0.151211	0.46964
g__Lachnoclostridium.s__sp32351	0.148774	0.459602
g__NA.s__sp32885	0.147141	0.452922
g__NA.s__sp32156	0.144896	0.443808
g__NA.s__sp12497	0.143892	0.439754
g__NA.s__sp35832.sp35839	0.140602	0.426581
g__Akkermansia.s__muciniphila	0.131855	0.392334
g__NA.s__sp34822	0.131372	0.390474
g__NA.s__sp33470.sp33680	0.128516	0.379553
g__Lachnoclostridium.s__NA	0.125439	0.367917
g__NA.s__sp33513	0.118174	0.340984
g__NA.s__sp12543	0.117253	0.337625
g__NA.s__sp33413	0.115987	0.333021
g__NA.s__sp33525	0.112651	0.321008
g__NA.s__sp31082	0.109758	0.310713
g__NA.s__sp33524	0.107255	0.301901
g__Anaerotruncus.s__colihominis	0.106779	0.300235
g__NA.s__sp32761	0.106057	0.297715
g__Anaerotruncus.s__sp34451	0.102187	0.284326
g__NA.s__sp33453	0.101487	0.281925
g__NA.s__sp31094	0.101382	0.281565
g__NA.s__sp32486	0.097713	0.269098
g__NA.s__sp12532	0.097484	0.268328
g__NA.s__sp35733	0.095461	0.261539
g__NA.s__sp67817	0.090937	0.246555
g__Intestinimonas.s__sp34628	0.090814	0.246152
g__NA.s__sp34871	0.085613	0.229274
g__NA.s__sp12499	0.082286	0.218664
g__NA.s__sp35181	0.078261	0.206023
g__NA.s__sp33440	0.076404	0.200262
g__NA.s__sp35693	0.075523	0.197545
g__Roseburia.s__sp33149	0.070098	0.181032
g__Klebsiella.Salmonella.s__enterica.oxytoca	0.061224	0.154831
g__NA.s__sp34867	0.060351	0.152305
g__NA.s__sp32149	0.060328	0.152241
g__NA.s__sp32883	0.056616	0.141616
g__NA.s__sp35310	0.055682	0.13897
g__NA.s__sp35328.sp35341.sp35377	0.05222	0.129256
g__Roseburia.s__sp33136	0.049321	0.121234
g__NA.s__sp33432.sp33629	0.047805	0.117082
g__NA.s__sp32254	0.047667	0.116703
g__NA.s__sp34829	0.047278	0.115644
g__NA.s__sp35118.sp35896	0.047278	0.115644
g__Halomonas.s__meridiana	0.047278	0.115644
g__Curtobacterium.s__flaccumfaciens.oceanosedimentum	0.047278	0.115644
g__Blautia.s__sp32026	0.047278	0.115644
g__Bacteroides.s__vulgatus	0.047278	0.115644
g__NA.s__sp20568	0.047278	0.115644
g__NA.s__sp35488	0.047278	0.115644
g__Rheinheimera.s__aquimaris	0.047278	0.115644
g__Clostridium.s__celatum	0.047278	0.115644
g__Anaerotruncus.s__sp34443	0.047278	0.115644
g__Blautia.s__hansenii.producta	0.046669	0.113986
g__Lachnoclostridium.s__sp32435	0.043501	0.10544
g__NA.s__sp32758.sp32766	0.039266	0.094206
g__NA.s__sp32166.sp33418	0.035285	0.083843
g__Ruminiclostridium.s__sp34925	0.034007	0.080554
g__Parabacteroides.s__distasonis	0.033093	0.078214
g__NA.s__sp12778	0.029904	0.070131
g__NA.s__sp36777	0.02688	0.062573
g__NA.s__sp12616	0.025327	0.058735
g__NA.s__sp35730	0.0252	0.058423
g__Roseburia.s__sp33112	0.024168	0.055889
g__Ruminiclostridium.s__sp34950	0.0233	0.053766
g__Anaerotruncus.s__sp34452.sp34475	0.022783	0.052506
g__Oscillibacter.s__sp34634	0.017545	0.039916
g__NA.s__sp33426	0.016365	0.037125
g__NA.s__sp31103	0.015051	0.034033
g__Corynebacterium.s__accolens	0.014903	0.033686
g__NA.s__sp31072	0.012758	0.028684
g__NA.s__sp34771	0.012148	0.027272
g__NA.s__sp12505	0.010811	0.02419
g__NA.s__sp12549	0.010811	0.02419
g__NA.s__sp32255	0.010811	0.02419
g__NA.s__sp35384	0.010811	0.02419
g__NA.s__sp23727	0.010811	0.02419
g__NA.s__sp32826	0.010811	0.02419
g__NA.s__sp67844	0.010811	0.02419
g__NA.s__sp32706	0.008848	0.0197
g__NA.s__sp35598	0.008024	0.01783
g__NA.s__sp33459	0.007319	0.016235
g__Marvinbryantia.s__sp32979	0.005475	0.012088
g__NA.s__sp32758	0.004963	0.010945
g__Bacteroides.s__sp12288.thetaiotaomicron	0.004605	0.010146
g__NA.s__sp33451.sp33593	0.001527	0.003338
g__Thalassospira.s__sp46235	-0.00075	0.001629
g__NA.s__sp31115	-0.00469	0.010332
g__NA.s__sp12506	-0.0061	0.013486
g__NA.s__sp33673	-0.00692	0.015345
g__Oscillibacter.s__sp34648	-0.0074	0.016412
g__NA.s__sp33766	-0.00826	0.018371
g__Allobaculum.s__sp36555	-0.00929	0.020698
g__NA.s__sp32862	-0.00952	0.021234
g__NA.s__sp34863	-0.01051	0.023491
g__NA.s__sp32872	-0.01071	0.023952
g__NA.s__sp33503	-0.01498	0.03387
g__Pseudomonas.s__aeruginosa	-0.01691	0.038413
g__NA.s__sp31116	-0.01732	0.039394
g__NA.s__sp35215	-0.01732	0.039394
g__NA.s__sp33459.sp33572	-0.01732	0.039394
g__NA.s__sp30444	-0.01995	0.04566
g__Oscillibacter.Oscillospira.s__sp34648.sp34660	-0.02136	0.049065
g__NA.s__sp33614	-0.02376	0.054885
g__NA.s__sp33577	-0.02427	0.056138
g__Alistipes.s__putredinis	-0.02961	0.069382
g__Roseburia.s__intestinalis.sp33137	-0.03598	0.085627
g__Peptococcus.s__sp34117	-0.0373	0.089068
g__Staphylococcus.s__argenteus.aureus.simiae	-0.03859	0.092441
g__NA.s__sp34764	-0.03861	0.092486
g__Alistipes.s__sp14381	-0.04014	0.096511
g__Enterococcus.s__cecorum	-0.04285	0.103709
g__Roseburia.s__sp33177	-0.04468	0.108611
g__NA.s__sp31631	-0.04495	0.109325
g__NA.s__sp33731	-0.04525	0.110156
g__NA.s__sp33582	-0.0457	0.111368
g__Enterorhabdus.s__mucosicola	-0.04573	0.111429
g__Klebsiella.s__pneumoniae.quasipneumoniae	-0.04855	0.119108
g__Bacteroides.s__sp12251	-0.04855	0.119108
g__NA.s__sp12647	-0.05167	0.127715
g__Mucispirillum.s__sp23890.sp23892	-0.05247	0.129964
g__NA.s__sp33597	-0.05649	0.141266
g__Enterorhabdus.s__sp10448	-0.05719	0.143233
g__NA.s__sp31622	-0.06153	0.155729
g__NA.s__sp12473.sp12526	-0.06184	0.156622
g__NA.s__sp34884	-0.06279	0.159384
g__NA.s__sp34878.sp34883	-0.06366	0.161912
g__Weissella.s__hellenica	-0.06467	0.164894
g__NA.s__sp12565	-0.06498	0.16581
g__NA.s__sp12595	-0.06519	0.16642
g__Anaerostipes.s__caccae	-0.06809	0.17501
g__NA.s__sp34879	-0.06813	0.175139
g__NA.s__sp33492	-0.07018	0.181284
g__NA.s__sp33470	-0.07138	0.184904
g__Lachnoclostridium.s__sp32444	-0.07168	0.185821
g__Pseudomonas.s__NA	-0.07244	0.188127
g__NA.s__sp33602	-0.07244	0.188127
g__Rikenella.s__sp14426	-0.07609	0.199282
g__NA.s__sp34731	-0.07648	0.200495
g__Anaerotruncus.s__sp34457	-0.07648	0.200495
g__NA.s__sp35873	-0.07648	0.200495
g__NA.s__sp34857	-0.07865	0.207244
g__NA.s__sp35841	-0.07875	0.207547
g__NA.s__sp34750	-0.0806	0.213339
g__NA.s__sp31122	-0.08116	0.215111
g__Desulfovibrio.s__sp52643	-0.08195	0.21759
g__NA.s__sp12473.sp12526.sp12633	-0.08365	0.222993
g__Lactobacillus.s__jensenii	-0.08365	0.222993
g__NA.s__sp33563	-0.08365	0.222993
g__Pseudoalteromonas.s__arabiensis.ganghwensis.mariniglutinosa	-0.08365	0.222993
g__Fusobacterium.s__mortiferum	-0.08365	0.222993
g__Enterobacter.s__NA	-0.08409	0.224405
g__Pseudomonas.s__luteola	-0.08424	0.224871
g__NA.s__sp32702	-0.08433	0.225165
g__NA.s__sp34196	-0.08535	0.228432
g__NA.s__sp34858.sp34873	-0.08535	0.228432
g__Staphylococcus.s__saprophyticus.xylosus	-0.08535	0.228432
g__NA.s__sp35074	-0.08535	0.228432
g__Lactobacillus.s__johnsonii	-0.08544	0.228703
g__Anaerotruncus.s__sp34466	-0.08686	0.233281
g__NA.s__sp32655.sp32677.sp33643	-0.08827	0.237844
g__Staphylococcus.s__epidermidis	-0.08866	0.239125
g__NA.s__sp33434	-0.09295	0.253196
g__NA.s__sp33756	-0.09309	0.253668
g__Roseburia.s__sp33130	-0.09367	0.25559
g__NA.s__sp31106	-0.09483	0.25943
g__NA.s__sp32642.sp33491	-0.09483	0.25943
g__Klebsiella.s__pneumoniae.variicola	-0.09509	0.260287
g__NA.s__sp12476	-0.0952	0.260659
g__NA.s__sp33516	-0.0952	0.260659
g__NA.s__sp32639.sp33645	-0.0952	0.260659
g__NA.s__sp35400	-0.09544	0.261476
g__Corynebacterium.s__pseudogenitalium.tuberculostearicum	-0.09574	0.262455
g__Escherichia.Shigella.s__coli	-0.09574	0.262455
g__Roseburia.s__sp33143	-0.09574	0.262455
g__Blautia.s__coccoides	-0.09621	0.264044
g__Anaerotruncus.s__sp34437	-0.09651	0.265059
g__NA.s__sp12779	-0.09667	0.265598
g__Anaeroplasma.s__sp67615	-0.09695	0.266518
g__NA.s__sp35748.sp35869	-0.09707	0.266934
g__Erysipelatoclostridium.s__sp36617	-0.09707	0.266934
g__NA.s__sp32711	-0.09707	0.266934
g__Anaerotruncus.s__sp34450.sp34478	-0.09707	0.266934
g__Erysipelatoclostridium.s__ramosum.sp36629	-0.09707	0.266934
g__NA.s__sp32668	-0.09748	0.268325
g__NA.s__sp12475.sp12557.sp12623	-0.09861	0.272134
g__NA.s__sp32606	-0.09898	0.273376
g__NA.s__sp32630	-0.09898	0.273376
g__NA.s__sp33428	-0.09898	0.273376
g__NA.s__sp33431	-0.09898	0.273376
g__NA.s__sp33503.sp33540	-0.09898	0.273376
g__NA.s__sp30355	-0.09898	0.273376
g__NA.s__sp31564	-0.09898	0.273376
g__NA.s__sp34795	-0.09898	0.273376
g__NA.s__sp33694	-0.09907	0.273682
g__NA.s__sp35481	-0.09914	0.27394
g__Romboutsia.s__ilealis	-0.09918	0.274073
g__NA.s__sp32620.sp32761	-0.09931	0.274498
g__NA.s__sp33738	-0.10118	0.280866
g__NA.s__sp34820	-0.10144	0.281779
g__Klebsiella.s__pneumoniae	-0.10228	0.284642
g__Enterococcus.s__faecalis	-0.10269	0.286059
g__Allobaculum.s__sp36552	-0.10276	0.286308
g__NA.s__sp33558	-0.10289	0.286746
g__NA.s__sp35748	-0.10767	0.303361
g__Adlercreutzia.Asaccharobacter.s__celatus.equolifaciens	-0.10946	0.309671
Other	-0.11081	0.314442
g__Oscillibacter.s__sp34640	-0.11192	0.318394
g__NA.s__sp35077	-0.11201	0.318704
g__Odoribacter.s__sp13176	-0.11213	0.319152
g__NA.s__sp33767	-0.11263	0.320947
g__Lactobacillus.s__reuteri.vaginalis	-0.11336	0.323565
g__NA.s__sp33140	-0.11372	0.324839
g__Staphylococcus.s__pasteuri	-0.11502	0.32951
g__NA.s__sp32635.sp32668	-0.1152	0.33017
g__Marvinbryantia.s__sp32970.sp32983	-0.1158	0.332346
g__NA.s__sp32910	-0.11797	0.340229
g__Subdoligranulum.s__sp35590	-0.11863	0.342634
g__NA.s__sp34875	-0.11983	0.347064
g__Anaerotruncus.s__sp34462.sp35834	-0.12127	0.352365
g__Senegalimassilia.s__sp10471	-0.12324	0.359702
g__Bilophila.s__sp52475	-0.12351	0.360703
g__.Arthromitus.s__sp30492	-0.12381	0.36183
g__NA.s__sp32165	-0.12425	0.363464
g__NA.s__sp32693	-0.12504	0.366414
g__NA.s__sp31075	-0.1253	0.367399
g__NA.s__sp32655	-0.1261	0.370394
g__NA.s__sp33631	-0.12677	0.372915
g__Blautia.s__sp32038	-0.1271	0.374185
g__NA.s__sp35360	-0.1283	0.378735
g__NA.s__sp35693.sp35877	-0.12871	0.380275
g__Mucispirillum.s__sp23892	-0.12923	0.382289
g__Neisseria.s__flavescens	-0.12926	0.382371
g__NA.s__sp35423	-0.12992	0.384915
g__NA.s__sp33744	-0.13032	0.386453
g__NA.s__sp31136	-0.13041	0.386782
g__NA.s__sp34794	-0.13073	0.38802
g__NA.s__sp32812	-0.13097	0.388929
g__NA.s__sp33625	-0.13158	0.391265
g__NA.s__sp33747	-0.13228	0.393981
g__Turicibacter.s__sanguinis	-0.13251	0.394846
g__NA.s__sp33616.sp33639	-0.13258	0.395118
g__NA.s__sp32165.sp32166	-0.13267	0.395481
g__NA.s__sp31119	-0.13286	0.396229
g__NA.s__sp31126	-0.13444	0.402325
g__Streptococcus.s__danieliae	-0.13543	0.406214
g__NA.s__sp32721	-0.1362	0.409206
g__NA.s__sp35403	-0.13743	0.414048
g__NA.s__sp35736	-0.13912	0.420716
g__NA.s__sp35849	-0.13949	0.422181
g__NA.s__sp34849	-0.13995	0.423996
g__Streptococcus.s__salivarius.vestibularis	-0.14169	0.430903
g__NA.s__sp33734	-0.14251	0.4342
g__NA.s__sp32623	-0.14295	0.435957
g__NA.s__sp31521	-0.14327	0.437265
g__Parasutterella.s__excrementihominis	-0.14352	0.438251
g__NA.s__sp67782	-0.14386	0.439615
g__NA.s__sp32625	-0.14391	0.439848
g__Oscillibacter.s__sp34650.sp34654	-0.14438	0.441718
g__NA.s__sp32147	-0.14675	0.451346
g__NA.s__sp33518.sp33762	-0.14882	0.459778
g__NA.s__sp36786	-0.14882	0.459781
g__Bifidobacterium.s__animalis	-0.14974	0.463556
g__NA.s__sp33690	-0.1504	0.466278
g__Ruminiclostridium.s__sp34857.sp34950	-0.15155	0.471059
g__NA.s__sp12802	-0.15183	0.47222
g__Anaerotruncus.s__sp34463.sp34482	-0.15205	0.473108
g__Blautia.s__coccoides.sp33565	-0.15348	0.479074
g__Anaerotruncus.s__sp34481	-0.15393	0.480957
g__NA.s__sp31118	-0.15646	0.491585
g__NA.s__sp33761	-0.1568	0.493014
g__NA.s__sp12520	-0.157	0.493846
g__Anaerovorax.s__sp31505	-0.15755	0.496164
g__Tyzzerella.s__sp33287	-0.16	0.50661
g__NA.s__sp33651	-0.1605	0.508716
g__NA.s__sp12656	-0.16166	0.513694
g__NA.s__sp33433	-0.16167	0.513742
g__NA.s__sp31064.sp31078	-0.16481	0.52733
g__Anaerotruncus.s__sp34455	-0.16542	0.529961
g__NA.s__sp33518.sp33694.sp33762	-0.16592	0.532143
g__Coprococcus.s__comes.sp32193	-0.16662	0.535229
g__Erysipelatoclostridium.s__sp36616.sp36629	-0.17013	0.550663
g__Alistipes.s__sp14330	-0.17107	0.55482
g__NA.s__sp67838	-0.17137	0.556187
g__Acetatifactor.s__sp31893	-0.17156	0.557019
g__NA.s__sp33430	-0.17296	0.563269
g__Parvibacter.s__caecicola	-0.1732	0.564344
g__NA.s__sp32754	-0.17407	0.568246
g__NA.s__sp34883	-0.17407	0.568257
g__NA.s__sp32629	-0.17452	0.570257
g__NA.s__sp31120	-0.17525	0.573571
g__NA.s__sp32790	-0.17686	0.580838
g__NA.s__sp34977	-0.17716	0.582196
g__NA.s__sp33565	-0.18	0.595151
g__NA.s__sp35696	-0.18469	0.616842
g__Lactobacillus.s__NA	-0.18719	0.62855
g__NA.s__sp12660	-0.18861	0.635249
g__Anaerotruncus.s__sp34438	-0.18965	0.640142
g__NA.s__sp31651	-0.19034	0.64345
g__NA.s__sp31102	-0.19294	0.655829
g__NA.s__sp33430.sp33432	-0.19558	0.668568
g__NA.s__sp12757	-0.19601	0.670636
g__NA.s__sp31125	-0.19658	0.673427
g__NA.s__sp34795.sp34820	-0.19782	0.679458
g__Alistipes.s__sp14336	-0.20389	0.709342
g__Lachnoclostridium.s__sp32442	-0.20478	0.713807
g__Bacteroides.s__sartorii	-0.20635	0.721646
g__NA.s__sp12554	-0.20737	0.726806
g__NA.s__sp33432	-0.20752	0.727513
g__Lactococcus.s__lactis	-0.20879	0.733957
g__Alistipes.s__sp14343	-0.21801	0.781349
g__NA.s__sp12616.sp12777	-0.22421	0.814028
g__NA.s__sp32734	-0.22463	0.816289
g__NA.s__sp33419	-0.22572	0.822083
g__Anaerotruncus.s__sp34475	-0.22624	0.824872
g__Oscillibacter.s__sp34643	-0.22974	0.843731
g__NA.s__sp31536	-0.23087	0.849882
g__NA.s__sp14636	-0.23134	0.852464
g__NA.s__sp12755	-0.23167	0.854235
g__NA.s__sp32593	-0.23902	0.894888
g__Olsenella.s__profusa	-0.24335	0.91925
g__NA.s__sp32862.sp32872.sp32880	-0.25087	0.962374
g__.Saccharimonas.s__sp65946	-0.26209	1.02872
g__Ruminococcus.s__bromii	-0.26358	1.03776
g__NA.s__sp35799	-0.2732	1.09682
g__NA.s__sp33425	-0.27702	1.1208
g__NA.s__sp12654	-0.28595	1.17792
g__Allobaculum.s__sp36553	-0.2896	1.20174
B.pseudolongum	-0.33419	1.51518
k__Bacteria.p__Firmicutes.c__Erysipelotrichia.o__Erysipelotrichales.f__Erysipelotrichaceae.g__Allobaculum.s__sp36555	0.576441		2.30243
k__Bacteria.p__Firmicutes.c__Erysipelotrichia.o__Erysipelotrichales.f__Erysipelotrichaceae.g__Allobaculum.s__sp36552	0.303217		0.769189
k__Bacteria.p__Firmicutes.c__Clostridia.o__Clostridiales.f__Lachnospiraceae.g__Lachnoclostridium.s__sp32442	0.183542		0.383443
k__Bacteria.p__Firmicutes.c__Clostridia.o__Clostridiales.f__Lachnospiraceae.g__NA.s__sp32885	0.170559		0.348796
k__Bacteria.p__Firmicutes.c__Clostridia.o__Clostridiales.f__Ruminococcaceae.g__NA.s__sp35388.sp35422.sp35423	0.170559		0.348796
k__Bacteria.p__Firmicutes.c__Clostridia.o__Clostridiales.f__Ruminococcaceae.g__NA.s__sp35400	0.170559		0.348796
k__Bacteria.p__Firmicutes.c__Clostridia.o__Clostridiales.f__Ruminococcaceae.g__NA.s__sp34771	0.154639		0.308036
k__Bacteria.p__Actinobacteria.c__Actinobacteria.o__Bifidobacteriales.f__Bifidobacteriaceae.g__Bifidobacterium.s__adolescentis	0.132079		0.253421
k__Bacteria.p__Firmicutes.c__Clostridia.o__Clostridiales.f__Lachnospiraceae.g__NA.s__sp33616.sp33639	0.09968		0.181141
k__Bacteria.p__Firmicutes.c__Clostridia.o__Clostridiales.f__Lachnospiraceae.g__Lachnoclostridium.s__sp32387.sp32432.sp33707	0.085678		0.152051
k__Bacteria.p__Firmicutes.c__Clostridia.o__Clostridiales.f__Lachnospiraceae.g__Lachnoclostridium.s__sp32402	0.072136		0.125104
k__Bacteria.p__Actinobacteria.c__Coriobacteriia.o__Coriobacteriales.f__Coriobacteriaceae.g__Adlercreutzia.Asaccharobacter.s__celatus.equolifaciens	0.056719		0.095803
k__Bacteria.p__Firmicutes.c__Clostridia.o__Clostridiales.f__Ruminococcaceae.g__NA.s__sp34795.sp34820	0.056301		0.095029
k__Bacteria.p__Verrucomicrobia.c__Verrucomicrobiae.o__Verrucomicrobiales.f__Verrucomicrobiaceae.g__Akkermansia.s__muciniphila	0.052034		0.087185
k__Bacteria.p__Firmicutes.c__Bacilli.o__Lactobacillales.f__Lactobacillaceae.g__Lactobacillus.s__antri.oris	0.029972		0.048339
k__Bacteria.p__Firmicutes.c__Clostridia.o__Clostridiales.f__Lachnospiraceae.g__NA.s__sp33597	0.027885		0.04481
k__Bacteria.p__Firmicutes.c__Clostridia.o__Clostridiales.f__Lachnospiraceae.g__Marvinbryantia.s__sp32979	0.02724		0.043725
k__Bacteria.p__Firmicutes.c__Clostridia.o__Clostridiales.f__Lachnospiraceae.g__NA.s__sp32498	0.022632		0.036038
k__Bacteria.p__Firmicutes.c__Clostridia.o__Clostridiales.f__Lachnospiraceae.g__NA.s__sp32883	0.020022		0.031737
k__Bacteria.p__Firmicutes.c__Bacilli.o__Lactobacillales.f__Lactobacillaceae.g__Lactobacillus.s__johnsonii	0.018124		0.028633
k__Bacteria.p__Firmicutes.c__Clostridia.o__Clostridiales.f__Lachnospiraceae.g__Lachnoclostridium.s__NA	0.00906		0.014089
k__Bacteria.p__Firmicutes.c__Erysipelotrichia.o__Erysipelotrichales.f__Erysipelotrichaceae.g__Erysipelatoclostridium.s__sp36616.sp36629	0.00787		0.012213
k__Bacteria.p__Firmicutes.c__Clostridia.o__Clostridiales.f__Ruminococcaceae.g__NA.s__sp35403	0.004905		0.007572
k__Bacteria.p__Firmicutes.c__Clostridia.o__Clostridiales.f__Lachnospiraceae.g__NA.s__sp32486	0.004905		0.007572
k__Bacteria.p__Firmicutes.c__Bacilli.o__Lactobacillales.f__Lactobacillaceae.g__Lactobacillus.s__crispatus	0.004695		0.007245
k__Bacteria.p__Firmicutes.c__Clostridia.o__Clostridiales.f__Ruminococcaceae.g__NA.s__sp35388	-0.00928		0.014432
k__Bacteria.p__Actinobacteria.c__Actinobacteria.o__Bifidobacteriales.f__Bifidobacteriaceae.g__Bifidobacterium.s__choerinum.pseudolongum	-0.01689		0.026632
k__Bacteria.p__Firmicutes.c__Clostridia.o__Clostridiales.f__Lachnospiraceae.g__NA.s__sp32623	-0.04482		0.074164
k__Bacteria.p__Firmicutes.c__Clostridia.o__Clostridiales.f__Lachnospiraceae.g__NA.s__sp32872	-0.04812		0.08009
k__Bacteria.p__Bacteroidetes.c__Bacteroidia.o__Bacteroidales.f__NA.g__NA.s__sp12520	-0.05283		0.088643
k__Bacteria.p__Firmicutes.c__Clostridia.o__Clostridiales.f__Lachnospiraceae.g__NA.s__sp33639	-0.05657		0.095519
k__Bacteria.p__Firmicutes.c__Bacilli.o__Lactobacillales.f__Lactobacillaceae.g__Lactobacillus.s__reuteri	-0.06448		0.110367
k__Bacteria.p__Firmicutes.c__Clostridia.o__Clostridiales.f__Ruminococcaceae.g__NA.s__sp35598	-0.0705		0.121916
k__Bacteria.p__Firmicutes.c__Clostridia.o__Clostridiales.f__Ruminococcaceae.g__NA.s__sp35424	-0.07377		0.128298
k__Bacteria.p__Firmicutes.c__Bacilli.o__Lactobacillales.f__Lactobacillaceae.g__Lactobacillus.s__reuteri.vaginalis	-0.07643		0.133529
k__Bacteria.p__Bacteroidetes.c__Bacteroidia.o__Bacteroidales.f__NA.g__NA.s__sp12610	-0.07666		0.133982
k__Bacteria.p__Actinobacteria.c__Actinobacteria.o__Bifidobacteriales.f__Bifidobacteriaceae.g__Bifidobacterium.s__animalis	-0.08281		0.146247
k__Bacteria.p__Firmicutes.c__Clostridia.o__Clostridiales.f__Lachnospiraceae.g__NA.s__sp32734	-0.08672		0.154174
k__Bacteria.p__Firmicutes.c__Clostridia.o__Clostridiales.f__Lachnospiraceae.g__NA.s__sp33531	-0.08672		0.154174
k__Bacteria.p__Firmicutes.c__Bacilli.o__Lactobacillales.f__Lactobacillaceae.g__Lactobacillus.s__gasseri	-0.08766		0.15609
k__Bacteria.p__Actinobacteria.c__Coriobacteriia.o__Coriobacteriales.f__Coriobacteriaceae.g__Enterorhabdus.s__mucosicola	-0.10986		0.203087
k__Bacteria.p__Firmicutes.c__Bacilli.o__Bacillales.f__Bacillaceae.g__Bacillus.s__clausii	-0.11116		0.205949
k__Bacteria.p__Firmicutes.c__Clostridia.o__Clostridiales.f__Lachnospiraceae.g__NA.s__sp32146	-0.11116		0.205949
k__Bacteria.p__Firmicutes.c__Clostridia.o__Clostridiales.f__Lachnospiraceae.g__NA.s__sp32622	-0.11116		0.205949
k__Bacteria.p__Firmicutes.c__Clostridia.o__Clostridiales.f__Lachnospiraceae.g__NA.s__sp32706	-0.11116		0.205949
k__Bacteria.p__Firmicutes.c__Clostridia.o__Clostridiales.f__Lachnospiraceae.g__NA.s__sp32758	-0.11116		0.205949
k__Bacteria.p__Firmicutes.c__Clostridia.o__Clostridiales.f__Lachnospiraceae.g__NA.s__sp33426	-0.11116		0.205949
k__Bacteria.p__Firmicutes.c__Clostridia.o__Clostridiales.f__Lachnospiraceae.g__NA.s__sp33453	-0.11116		0.205949
k__Bacteria.p__Firmicutes.c__Clostridia.o__Clostridiales.f__Lachnospiraceae.g__NA.s__sp33478	-0.11116		0.205949
k__Bacteria.p__Firmicutes.c__Clostridia.o__Clostridiales.f__Lachnospiraceae.g__NA.s__sp33525	-0.11116		0.205949
k__Bacteria.p__Firmicutes.c__Clostridia.o__Clostridiales.f__Lachnospiraceae.g__NA.s__sp33721	-0.11116		0.205949
k__Bacteria.p__Firmicutes.c__Clostridia.o__Clostridiales.f__Peptococcaceae.g__NA.s__sp34246	-0.11116		0.205949
k__Bacteria.p__Firmicutes.c__Clostridia.o__Clostridiales.f__Ruminococcaceae.g__Anaerotruncus.s__sp34453	-0.11116		0.205949
k__Bacteria.p__Firmicutes.c__Clostridia.o__Clostridiales.f__Ruminococcaceae.g__NA.s__sp34871.sp34878.sp34883	-0.11116		0.205949
k__Bacteria.p__Firmicutes.c__Clostridia.o__Clostridiales.f__Ruminococcaceae.g__NA.s__sp34878	-0.11116		0.205949
k__Bacteria.p__Firmicutes.c__Clostridia.o__Clostridiales.f__Ruminococcaceae.g__NA.s__sp35077	-0.11116		0.205949
k__Bacteria.p__Firmicutes.c__Clostridia.o__Clostridiales.f__Ruminococcaceae.g__NA.s__sp35181	-0.11116		0.205949
k__Bacteria.p__Firmicutes.c__Clostridia.o__Clostridiales.f__Ruminococcaceae.g__NA.s__sp35423	-0.11116		0.205949
k__Bacteria.p__Firmicutes.c__Clostridia.o__Clostridiales.f__Ruminococcaceae.g__NA.s__sp35799	-0.11116		0.205949
k__Bacteria.p__Firmicutes.c__Clostridia.o__Clostridiales.f__Ruminococcaceae.g__Ruminiclostridium.s__sp34857.sp34950	-0.11116		0.205949
k__Bacteria.p__Firmicutes.c__Clostridia.o__Clostridiales.f__Ruminococcaceae.g__NA.s__sp35736	-0.11328		0.210629
k__Bacteria.p__Firmicutes.c__Clostridia.o__Clostridiales.f__Lachnospiraceae.g__Lachnoclostridium.s__sp32434	-0.11511		0.214684
k__Bacteria.p__Actinobacteria.c__Actinobacteria.o__Micrococcales.f__Micrococcaceae.g__Nesterenkonia.s__jeotgali.sandarakina	-0.11511		0.214684
k__Bacteria.p__Firmicutes.c__Bacilli.o__Bacillales.f__Paenibacillaceae.g__Paenibacillus.s__barengoltzii	-0.11511		0.214684
k__Bacteria.p__Proteobacteria.c__Alphaproteobacteria.o__Rhodobacterales.f__Rhodobacteraceae.g__Amaricoccus.s__kaplicensis	-0.11511		0.214684
k__Bacteria.p__Actinobacteria.c__Actinobacteria.o__Micrococcales.f__Cellulomonadaceae.g__Cellulomonas.s__flavigena.iranensis	-0.11556		0.215678
k__Bacteria.p__Firmicutes.c__Bacilli.o__Bacillales.f__Bacillaceae.g__Bacillus.s__aerophilus.altitudinis.pumilus	-0.11753		0.220086
k__Bacteria.p__Firmicutes.c__Bacilli.o__Lactobacillales.f__Streptococcaceae.g__Lactococcus.s__lactis.taiwanensis	-0.11753		0.220086
k__Bacteria.p__Firmicutes.c__Clostridia.o__Clostridiales.f__Lachnospiraceae.g__NA.s__sp32156	-0.11753		0.220086
k__Bacteria.p__Firmicutes.c__Clostridia.o__Clostridiales.f__Lachnospiraceae.g__NA.s__sp33513	-0.11753		0.220086
k__Bacteria.p__Firmicutes.c__Clostridia.o__Clostridiales.f__Ruminococcaceae.g__NA.s__sp35380	-0.11867		0.222653
k__Bacteria.p__Firmicutes.c__Clostridia.o__Clostridiales.f__Lachnospiraceae.g__Blautia.s__sp32015	-0.12219		0.230599
k__Bacteria.p__Firmicutes.c__Clostridia.o__Clostridiales.f__Lachnospiraceae.g__NA.s__sp33718	-0.12239		0.231056
k__Bacteria.p__Firmicutes.c__Clostridia.o__Clostridiales.f__Lachnospiraceae.g__Lachnoclostridium.s__sp32338	-0.12252		0.231355
k__Bacteria.p__Firmicutes.c__Clostridia.o__Clostridiales.f__Lachnospiraceae.g__NA.s__sp33425	-0.12252		0.231355
k__Bacteria.p__Firmicutes.c__Clostridia.o__Clostridiales.f__Lachnospiraceae.g__NA.s__sp32843	-0.12371		0.234062
k__Bacteria.p__Firmicutes.c__Erysipelotrichia.o__Erysipelotrichales.f__Erysipelotrichaceae.g__Turicibacter.s__sanguinis	-0.12371		0.234062
k__Bacteria.p__Proteobacteria.c__Betaproteobacteria.o__Burkholderiales.f__Alcaligenaceae.g__Parasutterella.s__excrementihominis	-0.12807		0.244097
k__Bacteria.p__Actinobacteria.c__Coriobacteriia.o__Coriobacteriales.f__Coriobacteriaceae.g__NA.s__sp10426	-0.12902		0.246282
k__Bacteria.p__Firmicutes.c__Clostridia.o__Clostridiales.f__Lachnospiraceae.g__NA.s__sp33558	-0.13095		0.250772
k__Bacteria.p__Firmicutes.c__Clostridia.o__Clostridiales.f__Lachnospiraceae.g__NA.s__sp33658	-0.13634		0.263454
k__Bacteria.p__Proteobacteria.c__Gammaproteobacteria.o__Pseudomonadales.f__Moraxellaceae.g__Acinetobacter.s__bereziniae.bouvetii	-0.13987		0.271872
k__Bacteria.p__Actinobacteria.c__Coriobacteriia.o__Coriobacteriales.f__Coriobacteriaceae.g__Enterorhabdus.s__sp10448	-0.14334		0.28024
k__Bacteria.p__Firmicutes.c__Clostridia.o__Clostridiales.f__Lachnospiraceae.g__NA.s__sp33582	-0.14405		0.281958
k__Bacteria.p__Firmicutes.c__Clostridia.o__Clostridiales.f__Lachnospiraceae.g__Roseburia.s__sp33152	-0.14439		0.282781
k__Bacteria.p__Bacteroidetes.c__Bacteroidia.o__Bacteroidales.f__NA.g__NA.s__sp12565	-0.14807		0.291768
k__Bacteria.p__Actinobacteria.c__Actinobacteria.o__Bifidobacteriales.f__Bifidobacteriaceae.g__Bifidobacterium.s__thermacidophilum.thermophilum	-0.15029		0.297224
k__Bacteria.p__Firmicutes.c__Clostridia.o__Clostridiales.f__Lachnospiraceae.g__Lachnoclostridium.s__sp32344	-0.1512		0.29948
k__Bacteria.p__Firmicutes.c__Clostridia.o__Clostridiales.f__Lachnospiraceae.g__NA.s__sp32862	-0.15333		0.304758
k__Bacteria.p__Bacteroidetes.c__Bacteroidia.o__Bacteroidales.f__NA.g__NA.s__sp12645	-0.15925		0.319654
k__Bacteria.p__Bacteroidetes.c__Bacteroidia.o__Bacteroidales.f__NA.g__NA.s__sp12473.sp12526.sp12633	-0.15946		0.320178
k__Bacteria.p__Firmicutes.c__Clostridia.o__Clostridiales.f__Peptostreptococcaceae.g__Peptoclostridium.s__sp34340	-0.16267		0.328362
k__Bacteria.p__Actinobacteria.c__Coriobacteriia.o__Coriobacteriales.f__Coriobacteriaceae.g__Olsenella.s__profusa	-0.1639		0.331525
k__Bacteria.p__Proteobacteria.c__Betaproteobacteria.o__Burkholderiales.f__Burkholderiaceae.g__Burkholderia.Paraburkholderia.s__insulsa	-0.16517		0.334792
k__Bacteria.p__Bacteroidetes.c__Bacteroidia.o__Bacteroidales.f__NA.g__NA.s__sp12589	-0.17175		0.351933
k__Bacteria.p__Firmicutes.c__Clostridia.o__Clostridiales.f__Clostridiaceae.g__Clostridium.s__celatum	-0.17662		0.3648
k__Bacteria.p__Firmicutes.c__Bacilli.o__Bacillales.f__Staphylococcaceae.g__Staphylococcus.s__saprophyticus.xylosus	-0.19549		0.416482
None.Other.Other.Other.Other.Other.Other	-0.19563		0.416876
k__Bacteria.p__Proteobacteria.c__Gammaproteobacteria.o__Pseudomonadales.f__Pseudomonadaceae.g__Pseudomonas.s__azotoformans.fluorescens.synxantha	-0.19772		0.422783
k__Bacteria.p__Firmicutes.c__Bacilli.o__Lactobacillales.f__Enterococcaceae.g__Enterococcus.s__faecalis	-0.19891		0.426129
B.pseudolongum	-0.22162		0.492699
k__Bacteria.p__Firmicutes.c__Clostridia.o__Clostridiales.f__Peptostreptococcaceae.g__Romboutsia.s__ilealis	-0.2249		0.502663
k__Bacteria.p__Firmicutes.c__Bacilli.o__Lactobacillales.f__Streptococcaceae.g__Lactococcus.s__lactis	-0.25689		0.604724
k__Bacteria.p__Bacteroidetes.c__Bacteroidia.o__Bacteroidales.f__NA.g__NA.s__sp12595	-0.27566		0.668909
k__Bacteria.p__Firmicutes.c__Clostridia.o__Clostridiales.f__Lachnospiraceae.g__NA.s__sp32686	-0.29499		0.738448
k__Bacteria.p__Actinobacteria.c__Coriobacteriia.o__Coriobacteriales.f__Coriobacteriaceae.g__Enterorhabdus.s__caecimuris	-0.35682		0.986829

## Sheet: 6f
B. acidifaciens	13C-Serine
0.00691	0
0.000881	0
0.014511	3.33712
0.001966	0
0.031251	2.05498
0.010533	2.75691
0.014637	0
0.005039	0
0.039787	0
0.037113	2.84908
0.04118	5.97468
0.040488	1.71465
0.036573	2.85499
0.054628	1.2916
0.086168	1.55748
0.055399	0
0.071595	1.23488
0.039269	0
0.029753	0
0.038971	20.499
0.01852	7.26037
0.0418	10.6341
0.028023	33.8628
0.033894	2.27596
0.040778	2.57256
0.140864	34.6711
0.143656	59.7598
0.087223	42.169
0.16958	163.342
0.134318	129.591
0.137277	68.6875
0.036723	82.3492
0.091775	33.2294
0.021638	5.34956
0.038282	94.0102
0.06285	3.10787
0.167564	2.56429
0.0911	61.0159
0.049331	16.792
0.081988	39.8469
0.091367	1.37432
0.107229	95.316

## Sheet: 6g
Jejunal Bacteroides			Cecal B. acidifaciens
CF	IF		C	CF	IF
0	0.969262		0.691	3.9269	14.0864
0	10.8517		0.0881	2.9753	14.3656
1.06039	0.011945		1.4511	3.8971	8.7223
0.188158	7.77091		0.1966	1.852	16.958
0	25796.4		3.1251	4.18	13.4318
4.75145	203592		1.0533	2.8023	13.7277
	262904		1.4637	3.3894	3.6723
			0.5039	4.0778	9.1775

## Sheet: 6i
13C-C16:0				13C-C18:0				13C-C18:1
vehicle	B.pseudolongum	B.acidifaciens		vehicle	B.pseudolongum	B.acidifaciens		vehicle	B.pseudolongum	B.acidifaciens
1.50874	4.81196	0.596444		0.359984	1.25368	0.201379		7.54225	25.8917	2.50535
1.11828	6.96671	2.28554		0.261214	1.83133	0.405902		8.27473	41.5609	9.05881
4.40135	5.48058	1.24419		1.53138	1.42572	0.238452		25.1098	33.4784	7.0619
2.21995	0.712027	1.15226		0.620453	0.13054	0.260641		14.7916	2.37524	6.56001
1.4299	0.2438	0.494599		0.33172	0.0438095	0.202087		6.64634	1.05774	1.66844
4.91205	2.69354	0.931608		1.50381	0.817521	0.244018		30.0959	17.4385	5.49897
0.692204	1.55668	0.217697		0.19077	0.384843	0.0338027		5.87927	10.8183	0.752879
4.19656	1.79231	0.897292		1.02353	0.452818	0.16253		27.4775	12.2007	3.46423
1.4754	2.49197	1.08379		0.289571	0.44646	0.215766		8.9053	15.5535	6.21834
0.588389	0.240628	0.902087		0.151248	0.0380338	0.171575		3.50602	1.25749	5.43395
0.404548	0.253902	0.880454		0.0558498	0.0659929	0.16447		1.68991	1.30607	5.10486
0.309478	1.30231	0.99701		0.0607317	0.346799	0.209844		1.58304	8.76303	8.0539

## Sheet: 6j
13C-acetate				13C-butyrate				13C-acetate %				13C-butyrate %
vehicle	B.pseudolongum	B.acidifaciens		vehicle	B.pseudolongum	B.acidifaciens		vehicle	B.pseudolongum	B.acidifaciens		vehicle	B.pseudolongum	B.acidifaciens
23.67	0.832196	103.06		2.6366	0.032561	13.83		45.885	41.0214	73.265		56.16	2.94873	81.824
18.457	3.00371	54.674		5.1934	0.031432	12.483		13.981	12.8235	53.272		18.174	0	74.115
36.876	4.18609	35.832		4.4588	2.27093	7.5985		12.528	8.20124	42.273		17.285	2.91285	66.523
52.585	13.3704	36.986		7.7586	25.1357	6.1485		36.613	31.347	45.871		47.802	51.7102	72.266
10.594	80.5388	40.646		1.0286	11.498	5.4428		49.475	79.6902	3.0338		58.874	73.5671	3.6827
32.55	40.0225	119.47		8.2087	0.154962	16.326		18.665	55.0428	53.148		34.091	77.7155	62
54.323	4.09047	60.125		6.6193	0.001275	11.005		36.793	6.06201	71.764		65.125	12.1362	86.468
70.78	2.95257	72.948		12.752	0.093034	14.461		38.912	9.34727	69.369		53.321	0.138591	87.621
36.482	2.55345	8.758		7.2249	11.9005	0.8144		30.984	9.51086	68.315		37.435	9.67976	86.625
27.367	48.2816	266.99		6.5254	50.6699	25.159		51.92	56.7076	23.952		61.164	76.0833	28.841
77.605	49.4039	38.013		16.179	24.2346	10.709		37.314	71.8758	53.055		57.13	81.0495	69.421
								59.366		43.795		83.683		76.24
