# Supplementary material for: Dietary fibre-adapted gut microbiome clears dietary fructose and reverses hepatic steatosis
Source: Nat Metab. 2025 Sep 15;7(9):1801–18. doi: 10.1038/s42255-025-01356-0 (PMC12460171; doi:10.1038/s42255-025-01356-0)
Supplement: Supplementary file 11 — Source Data of Extended Data Fig. 1 [file 42255_2025_1356_MOESM11_ESM.xlsx]

## Sheet: 1a.
C	I	CF	IF	CIF
3.67	3.59333	2.24333	2.1675	2.5925
3.6425	3.86667	2.44083	2.26	2.43333
4.10167	3.94333	1.99167	2.02833	2.03333

## Sheet: 1b.
C	I	CF	IF	CIF
5.4	4.35939	8.68333	9.91818	9.34773
5.37667	5.72833	9.09848	11.0258	10.0258
6.18833	4.61348	10.8992	12.3917	9.43939

## Sheet: 1c.
	water	water	water	food	food	food
C	0	0	0	12.6	14.3	16.2
I	0	0	0	12.4	14.6	14.1
CF	9.9	11	12.1	8.8	9.4	8.1
IF	12.7	14.8	16.5	7.4	7.4	7.3
CIF	11.7	12.9	12.1	10.7	8.6	7.3

## Sheet: 1d.
C	I	CF	IF	CIF
86.4109	85.4226	62.4793	82.2366	80.9835
84.1362	91.2274	62.8172	82.7155	78.6382
90.1381	91.6547	79.2498	80.0669	71.7218
91.2318	91.2625	81.0026	79.4201	84.5387
92.3627	89.3149	84.2412	84.2008	81.5357
	87.2412		80.8058	80.8377
82.8208	89.5905	80.3129		81.5618
89.3694	88.5514	74.3157	84.1621	87.1117
93.0443	89.4702	68.6485	80.3232	82.2679

## Sheet: 1e
Time	C	C	C	C	C	C	C	C	I	I	I	I	I	I	I	I	I	CF	CF	CF	CF	CF	CF	CF	CF	IF	IF	IF	IF	IF	IF	IF	IF	CIF	CIF	CIF	CIF	CIF	CIF	CIF	CIF	CIF
12	13322	269	404	751	1569	12801	1910	1282	24415	346	21645	222	489	230	12005	3725	335	3028	3019	656	7753	1647	324	2226	328	655	1719	457	719	953	1125	12430	397	836	13083	933	343	605	949	2545	9217	1806
12	14684	2477	1568	2188	1878	335	1506	10123	3951	1679	669	4956	3396	5811	4413	4655	778	336	3732	564	1899	3843	5364	6169	9099	1434	119	1955	727	7408	24605	12964	6853	17879	282	1963	395	726	2740	8664	4284	6925
13	641	14682	331	8681	2926	1194	298	12487	294	9901	395	1685	605	11757	1430	439	5398	12008	371	11947	3048	1571	5705	5059	1402	6440	1835	3467	931	5356	7595	20828	1767	642	525	1486	14912	11676	1487	3567	1121	5647
14	7064	481	1078	198	5627	8262	2900	328	488	14458	181	10435	3126	533	5951	908	1074	675	1820	23607	11294	1151	614	916	516	6730	2449	5949	10101	2460	798	18681	3453	312	27374	25300	1566	876	1018	633	2190	287
14	205	583	12294	878	754	344	1851	6999	5298	598	8432	1439	15237	309	9974	3614	283	477	2913	223	3091	2695	4436	743	436	1519	537	459	343	6596	356	15304	236	1482	3777	6456	171	857	2296	3643	365	5826
15	2289	671	563	2384	2983	2287	15242	9475	3846	1226	18198	394	391	2721	30460	3646	2700	1060	197	423	2159	16577	3420	9831	8371	1418	10438	9304	944	206	2237	21317	5603	5206	472	1065	10357	7782	1645	899	13706	2248
16	10626	12176	3910	11502	16788	366	5939	5861	552	10206	1634	2119	3819	7461	4453	922	14785	12371	2047	5539	5168	313	4750	406	279	9252	293	4181	6715	6727	2224	14409	766	2772	4594	7382	7006	4892	2890	5690	267	10692
16	240	9372	12297	8455	1289	7289	1080	1222	1055	1389	900	13998	13203	3560	14690	3777	344	359	644	896	1956	807	335	6945	924	946	1258	4231	9296	6636	6125	19394	1348	3094	610	1921	236	2097	16034	2613	801	1739
17	938	396	3189	1043	8307	4671	5243	16402	18718	3711	3755	5213	6164	599	4165	9140	9039	3458	2061	12012	16616	1273	3049	2199	17757	3038	1803	1756	1813	3771	608	15439	2788	2088	3294	5125	6258	3632	953	375	7011	4146
18	4940	4383	20932	5359	2991	2938	2975	8401	7021	20032	30956	2331	2615	3317	5007	3691	6968	1932	3611	3914	1966	5449	4652	2635	1606	3805	3375	4242	4067	9578	2103	11981	1732	6445	1646	5129	2916	3189	6514	4685	3572	14024
18	15945	6695	24942	23050	10417	32971	32282	29404	2776	3510	11734	6971	28608	12584	13338	20604	17462	21420	17792	10936	12228	11817	9755	12008	12880	12217	5587	20470	21631	17661	15989	27415	30014	22092	10346	15424	11784	20739	21356	2045	19801	14656
19	15746	27428	32169	25073	15804	33978	54958	41241	4241	12041	958	32239	19639	21116	39689	29930	27369	5019	10799	26211	6119	32269	17844	20780	13760	32929	2680	25009	31160	18416	4032	18930	30581	31860	4124	26246	30785	9337	3932	30018	10206	42816
20	71276	45919	31570	25752	41452	43534	24556	52720	18267	25268	17733	12324	17113	18925	42346	30586	37723	29967	5665	19940	6155	33438	4599	1982	8244	18342	20736	46177	26358	3833	3380	20476	14867	40530	18419	32910	24371	24210	6272	11523	47459	27739
20	56768	34457	21708	23905	34225	35128	25908	53313	38833	32602	9774	11389	47893	27947	38670	34263	16706	8911	2917	3559	6164	4071	39739	5219	31707	12521	3037	26612	44682	3511	14511	20531	5995	17335	24409	16375	15116	17201	3703	621	10079	22744
21	40144	44881	17084	20069	22646	61277	13743	53892	44019	27548	30927	7161	41399	21601	1475	15626	1185	1690	14280	17767	27380	7763	7652	1978	3083	10392	9030	22985	28454	3063	7047	16621	3837	34300	19201	66646	68047	3531	25819	5878	54074	3662
22	36192	53975	22577	38455	7942	63662	21863	30428	19619	51456	4582	4962	27834	46284	8829	7829	19672	21815	27388	6244	16625	6839	10693	12382	2449	6170	2037	14572	51184	15578	7017	8754	20994	31966	21708	38100	19129	4886	23415	23676	33799	6938
22	47814	77773	27974	24329	44568	50546	10137	28378	12549	54353	22729	7550	2292	70833	27095	19015	6626	25695	6234	568	2207	14923	953	4146	20578	9462	1535	1772	29743	3122	14644	7598	1245	4575	13378	9547	20790	2117	8453	4192	53463	25602
23	60025	10956	332	11339	34145	55649	13431	32546	11100	31359	54391	4842	1751	63361	12810	1414	50022	6336	731	2839	19493	20748	3421	3274	1708	11040	1633	1468	11855	11854	3744	4663	3536	9325	15250	318	3243	3386	7948	2983	9461	2188
0	21959	723	12761	1719	28258	34997	18355	6052	12149	11272	42815	4546	8174	15797	893	9245	12011	2699	5246	1481	1600	4240	25129	20816	4820	19561	6876	3708	1923	5684	1780	5516	3560	6250	666	14572	1224	11377	2381	1300	3911	1233
0	29419	7803	16020	20658	2070	8861	7525	1240	63106	307	38873	21121	19445	2126	24957	3631	1435	5994	1273	11106	7041	5070	9482	8665	1794	8273	12305	20175	2972	3055	8028	2433	5302	8097	2781	8915	5720	14140	7455	1168	4529	13979
1	12797	1713	22923	9862	6694	8489	478	258	32733	2953	47109	21646	27989	420	18064	24355	5424	1767	1702	31915	17167	12957	761	4414	18217	5190	312	3943	5088	14459	5171	19119	21856	4896	6636	1793	18163	1700	8587	7000	4972	26582
2	2656	1139	7884	539	5043	1759	1066	15690	3163	1759	16289	41289	1297	1349	1860	29505	1245	16735	11868	16907	27386	4600	2569	626	1801	5148	2458	9322	4937	1423	2404	8825	669	6930	2214	5256	18417	19835	1101	612	3282	1101
2	2828	2214	410	4580	5430	5159	11578	20418	2222	27900	532	3630	442	7064	671	6944	284	3298	5168	380	2876	13294	9484	5593	2871	34216	1213	6545	9011	5634	2034	2870	2204	23964	7179	3526	7735	977	16307	2315	3883	1169
3	23728	19658	545	528	14516	4411	407	13921	1672	3490	6805	14103	1545	9796	13354	149	13496	2686	2245	1007	1976	9687	729	10376	4680	3089	319	4224	4773	330	2861	6161	2042	23828	2970	9602	1264	2768	1454	1438	7840	6055
4	2485	825	10415	2027	6790	9999	15865	17023	5074	590	683	9488	7295	436	5524	5780	3151	10866	1262	14039	2457	4961	4111	1366	5547	4383	4829	4846	5215	3526	4728	3959	4517	5541	3488	5484	5103	1268	7390	1847	34531	1740
4	10827	3463	11069	5769	15042	6305	21782	327	6909	2488	2444	2341	3946	4880	11441	3513	14288	1546	9439	4889	2393	7436	9478	8183	13880	1806	2668	8326	22071	3114	3102	7317	1741	3684	10624	13207	5023	2365	3918	2020	2866	12786
5	33151	11462	26103	13350	13828	12734	5305	3983	12433	25966	1761	3165	11691	11737	9406	10193	41812	18684	2104	5065	15369	24482	8685	2736	9101	10682	2041	23783	14240	10205	32450	7966	23000	12277	11132	10957	4116	10869	3090	15261	10036	834
6	18654	2092	19708	25903	20876	17360	7610	587	672	32095	10184	14279	12976	173	2488	7107	32481	19472	16022	2775	6777	5802	5843	4227	387	5364	11842	30545	661	2286	14295	3723	9290	3980	14273	13011	9477	1026	10834	10539	10528	18343
6	13954	15289	16161	16550	3506	15241	35202	9992	12877	17232	9572	19698	3935	441	3563	19623	20257	7527	19561	21787	10401	15192	8916	15202	2653	29256	3344	16968	16926	3385	514	10239	6949	9309	13993	7806	1646	4474	9933	2633	671	7879
7	6794	14521	2910	3107	729	3240	1521	8169	22960	23399	14424	427	6428	6742	6120	684	382	674	785	8010	2736	3723	1831	4400	2662	1584	1376	448	5920	209	605	1132	2567	7015	804	357	13928	1127	195	1567	7423	891
8	427	194	560	1454	2703	1026	1733	312	427	415	10585	498	22056	16808	19468	239	2679	723	553	417	3123	1081	740	1388	253	6668	2815	4394	212	1984	702	2842	2246	1999	1705	8093	204	3081	503	211	10205	1785
8	1492	1732	1837	10529	5236	2081	6127	302	576	1582	543	7696	4260	4689	1491	2742	15386	5681	310	453	2985	937	3245	6057	2490	806	468	463	385	2458	2573	3502	729	2033	480	343	1908	2230	3408	10299	874	2857
9	4787	2948	8805	1478	777	991	1838	2739	370	19761	12874	3691	6467	777	3185	2186	462	660	678	1818	3371	2169	1707	1206	2801	4080	2724	990	316	304	665	4049	2549	3280	4199	335	3300	4576	1710	1244	1047	1271
10	259	942	262	777	18435	2107	5406	269	1829	6858	1548	298	420	825	3471	16344	1025	382	684	491	423	347	411	6873	26930	829	342	1111	3333	4121	14218	1078	337	2200	20455	16409	2474	924	1230	282	1402	2061
10	1168	1636	2249	9347	645	434	216	1678	3558	431	2723	851	224	325	1338	237	14880	3051	398	12070	3058	3362	7644	1525	595	1111	2473	1423	7554	1160	321	5587	3434	786	418	909	413	4537	12702	960	2318	776
11	296	336	252	2209	1550	699	3730	18248	524	1733	758	852	634	997	9452	383	439	790	10507	714	1649	896	389	2060	509	15382	5850	10004	318	3982	269	3179	434	1133	285	509	4587	639	708	1575	979	2632
12	7188	9854	4959	3756	2614	4692	272	11824	1478	5009	1898	8759	4277	3661	8923	4146	2350	1259	394	10691	17234	652	3930	7930	1025	467	438	470	950	186	6034	964	2876	2321	12628	1432	1524	9250	433	1482	3371	876
12	23594	2140	208	1144	1853	349	343	1072	6693	5528	1231	16776	469	8862	4516	1614	8211	3310	1476	320	411	1959	243	415	1932	1791	5897	806	4638	1901	10246	9674	4469	499	7243	17484	4383	11970	2294	7184	1438	1032
13	7508	905	98	779	1682	4043	5405	2601	584	19205	2839	476	4272	473	995	14405	632	10050	348	1017	1768	1689	4740	6333	7628	349	1336	3263	1470	264	579	2850	276	10911	355	5260	2365	1086	12701	1280	1860	6421
14	712	3608	11794	3056	1193	870	12559	7470	1486	2659	847	701	14249	512	4395	304	634	1513	234	377	666	1889	411	449	768	4330	419	790	503	2410	7091	1258	9544	13163	2501	706	417	3951	212	322	18382	924
14	5528	363	1080	12944	7407	2084	479	414	17692	258	23411	2146	3051	6544	2107	4193	2750	1990	15796	10967	4853	1008	1253	7469	592	4647	1723	1437	7518	5926	250	733	618	519	422	1133	7735	1117	1930	6695	1445	1956
15	1446	2203	296	1087	8899	611	777	4699	671	921	3438	13570	3746	10244	17902	762	3301	1427	2388	600	1538	621	5610	345	3069	724	1625	3093	277	281	9818	18867	2421	1973	6941	577	325	3497	263	473	2664	2787
16	534	16832	10147	3892	493	3075	11398	4460	631	2357	5559	5571	486	7426	1809	4902	558	4879	632	13431	8582	16943	192	10157	244	1255	1011	10199	6553	5874	463	11040	1065	8228	11700	2403	399	5227	2647	5317	13566	1642
16	5776	1891	8419	4705	2099	19106	1087	8903	13784	12623	13940	3014	1548	610	5054	434	1675	10274	1898	1494	3191	12802	5396	699	9139	7157	1773	536	4095	3010	3159	3734	4881	12872	4397	7270	14983	3609	15872	401	393	16888
17	7230	8889	1197	4818	5711	2884	4961	2539	1934	18407	11023	2938	2973	6098	13036	11836	11274	878	2280	4699	1902	833	426	7331	3209	1272	2183	5157	5541	2092	3556	7915	2259	5018	1597	3391	1168	4923	3940	4253	1696	941
18	2850	2911	11519	4079	4144	3220	6324	4107	6610	16995	4517	6881	8290	1922	3520	2200	12945	2944	2150	3920	1522	3047	5336	2475	1165	2277	1060	4984	4230	2120	8429	10108	5606	4328	8702	3929	3610	13259	2977	2951	12140	3223
18	6416	22470	29410	20413	7296	8308	27562	12993	2594	3036	1121	12332	14524	12951	7953	4801	13770	2923	8516	22708	16558	10635	16942	16419	15713	12364	11761	14246	15299	11429	11901	21738	29682	20406	8364	17541	6023	6438	3730	33658	9825	32432
19	20940	36722	26854	18796	26650	20561	27810	24580	14934	5732	3452	11291	43392	29529	9341	32680	39290	12471	15032	9697	10325	18972	22374	30461	17574	18874	9238	47436	18836	4729	19264	6251	4799	8658	18233	32755	41847	7743	33055	6867	33054	5040
20	37401	99501	21934	44817	21899	15387	24917	33016	3941	4715	24055	12177	27878	47589	64085	18994	25226	21423	6413	22349	11964	18250	19126	30582	4690	3236	3191	53876	35783	20698	7112	39526	7473	29265	25347	20053	20366	5782	5022	3450	48619	3494
20	16017	45754	17152	16155	9965	2708	60090	71782	28950	14602	34374	6748	28051	43270	4690	46870	1054	10535	5355	16160	15011	6801	26739	12399	5416	4320	3494	35056	22252	6360	16021	27175	30339	7434	66188	8594	73805	2259	13777	5005	40598	34276
21	41630	5863	21060	25846	3624	39374	36238	38554	69310	25014	21698	7878	23045	42919	41196	13340	30002	965	1890	7971	3649	32692	7522	2309	2295	19743	16853	49272	11237	3068	2566	12590	4385	7089	26509	34733	32643	20079	11272	7633	13742	14176
22	49214	3244	303	21299	19345	24476	17135	32431	34786	53381	1495	9112	17095	1531	52315	7742	7134	37024	4968	30567	10510	5058	8870	3062	21922	12648	2552	10636	9661	5778	27196	7655	13460	7188	80728	10578	62786	3888	6767	19932	3973	30964
22	1998	13792	3364	2451	37035	63789	4423	41582	7287	20105	11634	8343	1526	2040	8560	1780	28341	1746	2291	2286	8089	29923	7186	2963	53917	25561	3210	1009	3154	4447	11706	10988	2522	5725	35994	1708	9535	5521	2154	2705	9529	9960
23	23232	31574	19043	1432	5812	13861	1121	6409	4957	1096	9209	10612	707	8131	22073	5288	31328	2100	2979	17480	3736	32502	5968	13828	67904	2701	4311	510	2818	5931	1906	10142	4798	7393	35519	6514	5129	5555	16760	4969	1413	4577
0	2135	1119	15154	12146	9732	1579	2043	1003	26424	52814	3758	598	1672	20773	33429	7850	431	13907	9083	1474	3576	7215	21746	2884	48257	12246	1469	5836	931	24499	1500	6126	13316	5396	9682	3718	3243	19063	5967	5218	8842	4986
0	13443	30222	2146	24329	8449	3613	29809	4017	11053	84514	6039	10886	4937	2199	972	38202	2185	1919	15697	3623	18387	13432	5582	1762	14762	14045	1027	9113	3165	3613	5096	14227	9797	6122	824	1710	5638	2538	8873	17052	21856	6031
1	19399	11365	200	20849	17244	4312	8707	13905	954	31990	12164	41158	29156	8482	392	580	16929	2735	1762	5580	3967	5537	2815	11545	1840	4389	2637	13941	15182	3964	14030	1411	2526	14656	2121	11365	13325	4665	5339	3456	4687	10734
2	13172	4283	10821	33713	39062	3768	6278	7495	7382	7664	19147	8885	2344	448	7234	2747	6740	2862	1135	19192	14892	22585	2857	13453	7476	7928	1434	16820	10982	2888	8809	5940	5859	3919	8869	1209	35028	4337	8851	6806	4418	23663
2	1701	6615	27512	41473	4385	5021	347	625	22064	325	17701	2051	1769	3248	1155	8370	366	11246	3770	1226	22718	3660	12144	1846	3470	28147	657	4166	7621	1950	2954	1737	3318	8444	1487	4296	7417	2241	28888	1792	13817	2348
3	11566	5077	406	10814	9558	2462	3548	5430	925	3050	856	20261	2485	971	10402	1485	1678	3167	19867	2364	2250	6857	4727	11029	3167	1309	2593	1622	1424	14634	2992	3105	7491	7174	6852	5988	7050	2023	1311	3343	2908	4608
4	27532	13589	661	2654	7898	4636	2386	1982	4285	523	2045	3437	5100	6658	16846	4293	11090	21986	2229	23144	2339	10987	4302	1796	7053	2022	696	4861	3287	6909	12303	5820	3361	3338	16881	4621	4007	6251	4863	2242	9040	13033
4	9703	7819	4614	13018	8941	27998	11704	8869	7910	6127	1302	2917	8511	2013	1706	9545	1063	4540	2284	3041	4267	4450	10475	15857	5183	1892	5116	2669	27448	2461	1353	8054	4918	5524	961	10987	3018	12559	2414	4731	2127	2257
5	13111	4178	14665	4280	12386	12301	7654	5485	12350	10173	7037	6977	15652	16456	25759	5475	1855	3696	6992	20163	6326	24152	5516	2347	21060	7827	13096	32934	11114	25272	3250	9691	14441	12001	16387	18139	20103	2312	6438	3371	8016	28611
6	18898	7094	24515	19693	26812	432	34398	523	4524	5077	33510	8035	21943	7341	23394	21758	20164	7676	13269	465	11064	21985	2532	8041	1031	6809	5398	6458	11903	320	3702	3220	13394	20786	386	6223	11419	7211	23759	4764	36295	1457
6	419	931	15721	1835	7337	9980	20911	719	20371	33221	23056	6380	5346	1617	7050	25392	37867	22891	17563	735	6506	23247	12231	13911	14296	22809	1470	15842	31522	885	315	4524	3866	23116	9009	4914	882	18819	7582	4545	3867	4266
7	870	2977	17268	453	3701	587	464	9645	438	5674	15619	2579	11592	17312	305	393	5057	17004	4270	4199	1411	5329	864	570	6228	983	967	447	20429	2780	1510	761	3243	7193	16045	1772	7701	11468	1823	4128	860	4458
8	18031	384	444	773	3931	6208	3694	17894	1489	193	1696	2544	348	913	473	419	573	267	422	19492	3449	646	2896	260	610	4924	1630	296	4999	86	339	2840	1331	3399	12891	608	3032	1674	691	625	3669	1315
9	3487	1190	601	489	8705	338	9380	373	1937	11491	9598	739	743	463	3019	5252	1905	2304	227	642	3976	778	1044	7407	564	1270	1815	3231	9087	6413	1361	2045	2009	2171	473	2021	1207	2566	2403	1586	523	3492

## Sheet: 1f
Time	C	C	C	C	C	C	C	C	I	I	I	I	I	I	I	I	I	CF	CF	CF	CF	CF	CF	CF	CF	IF	IF	IF	IF	IF	IF	IF	IF	CIF	CIF	CIF	CIF	CIF	CIF	CIF	CIF	CIF
12	0.468	0.479	0.458	0.469	0.285	0.611	0.601	0.508	0.574	0.456	0.598	0.482	0.562	0.41	0.626	0.625	0.505	0.593	0.632	0.442	0.674	0.503	0.583	0.572	0.48	0.211	0.352	0.46	0.27	0.509	0.479	0.581	0.429	0.532	0.467	0.44	0.291	0.372	0.504	0.315	0.617	0.479
12	0.627	0.435	0.435	0.53	0.438	0.6	0.51	0.702	0.578	0.445	0.487	0.512	0.539	0.511	0.45	0.531	0.433	0.573	0.704	0.411	0.656	0.452	0.477	0.653	0.496	0.241	0.392	0.512	0.271	0.448	0.706	0.5	0.581	0.892	0.386	0.441	0.3	0.341	0.514	0.601	0.509	0.509
13	0.487	0.594	0.485	0.591	0.264	0.502	0.512	0.662	0.457	0.617	0.458	0.553	0.501	0.53	0.433	0.584	0.584	0.714	0.631	0.533	0.616	0.515	0.569	0.701	0.572	0.341	0.463	0.501	0.26	0.684	0.614	0.601	0.499	0.532	0.366	0.572	0.411	0.462	0.533	0.54	0.56	0.58
14	0.497	0.528	0.479	0.479	0.377	0.593	0.633	0.534	0.479	0.629	0.447	0.683	0.519	0.442	0.453	0.554	0.463	0.664	0.603	0.601	0.653	0.443	0.509	0.633	0.521	0.241	0.382	0.51	0.341	0.479	0.602	0.499	0.529	0.461	0.526	0.603	0.31	0.341	0.512	0.396	0.48	0.519
14	0.506	0.429	0.578	0.459	0.285	0.509	0.514	0.607	0.647	0.518	0.566	0.584	0.725	0.412	0.442	0.654	0.464	0.603	0.703	0.46	0.601	0.503	0.51	0.559	0.476	0.291	0.451	0.451	0.27	0.592	0.542	0.683	0.438	0.492	0.386	0.462	0.31	0.381	0.543	0.408	0.489	0.581
15	0.479	0.436	0.492	0.468	0.254	0.46	0.57	0.675	0.458	0.449	0.657	0.502	0.533	0.381	0.584	0.58	0.45	0.573	0.593	0.422	0.605	0.583	0.68	0.705	0.644	0.302	0.553	0.602	0.211	0.52	0.52	0.529	0.539	0.682	0.377	0.432	0.441	0.352	0.534	0.417	0.632	0.497
16	0.626	0.578	0.464	0.694	0.367	0.511	0.653	0.69	0.485	0.606	0.486	0.512	0.509	0.654	0.523	0.656	0.63	0.733	0.653	0.503	0.614	0.473	0.532	0.634	0.535	0.292	0.462	0.531	0.461	0.663	0.59	0.488	0.448	0.502	0.506	0.532	0.33	0.462	0.573	0.509	0.511	0.614
16	0.568	0.559	0.597	0.562	0.315	0.512	0.531	0.584	0.456	0.479	0.476	0.7	0.76	0.583	0.584	0.583	0.459	0.704	0.582	0.483	0.553	0.473	0.604	0.58	0.476	0.241	0.411	0.683	0.341	0.51	0.51	0.612	0.428	0.651	0.338	0.462	0.309	0.402	0.623	0.388	0.471	0.438
17	0.496	0.439	0.593	0.499	0.336	0.724	0.634	0.662	0.643	0.558	0.557	0.672	0.753	0.451	0.5	0.704	0.584	0.684	0.633	0.532	0.836	0.443	0.562	0.683	0.587	0.301	0.41	0.582	0.361	0.611	0.509	0.53	0.427	0.602	0.407	0.655	0.36	0.392	0.513	0.408	0.593	0.53
18	0.524	0.495	0.624	0.581	0.408	0.575	0.533	0.769	0.573	0.625	0.577	0.654	0.632	0.532	0.571	0.695	0.659	0.654	0.641	0.554	0.805	0.474	0.58	0.65	0.603	0.312	0.492	0.652	0.361	0.552	0.528	0.602	0.508	0.674	0.386	0.532	0.52	0.502	0.502	0.53	0.532	0.641
18	0.476	0.574	0.711	0.713	0.398	0.643	0.712	0.74	0.456	0.596	0.627	0.645	0.763	0.622	0.571	0.717	0.705	0.795	0.833	0.662	0.764	0.572	0.57	0.645	0.655	0.581	0.503	0.69	0.392	0.715	0.672	0.662	0.591	0.683	0.505	0.624	0.472	0.553	0.703	0.337	0.695	0.581
19	0.756	0.558	0.797	0.827	0.498	0.761	0.761	0.759	0.587	0.638	0.527	0.793	0.798	0.703	0.636	0.734	0.682	0.736	0.785	0.645	0.807	0.705	0.642	0.725	0.746	0.46	0.594	0.683	0.382	0.754	0.57	0.763	0.621	0.804	0.426	0.633	0.522	0.543	0.561	0.438	0.623	0.765
20	0.716	0.698	0.742	0.705	0.439	0.871	0.743	0.767	0.657	0.647	0.598	0.743	0.816	0.713	0.734	0.836	0.659	0.836	0.754	0.622	0.791	0.696	0.767	0.683	0.645	0.371	0.543	0.691	0.32	0.695	0.56	0.633	0.622	0.874	0.575	0.653	0.52	0.583	0.564	0.438	0.736	0.807
20	0.722	0.649	0.776	0.735	0.437	0.767	0.75	0.736	0.676	0.707	0.559	0.704	0.835	0.653	0.71	0.834	0.635	0.808	0.732	0.533	0.735	0.615	0.685	0.685	0.663	0.523	0.564	0.681	0.341	0.714	0.682	0.703	0.58	0.701	0.605	0.61	0.543	0.614	0.593	0.418	0.634	0.786
21	0.738	0.635	0.701	0.705	0.418	0.765	0.644	0.769	0.666	0.685	0.677	0.66	0.733	0.705	0.615	0.73	0.539	0.715	0.784	0.6	0.854	0.564	0.734	0.631	0.582	0.421	0.541	0.661	0.292	0.593	0.664	0.653	0.541	0.784	0.567	0.612	0.46	0.532	0.686	0.499	0.663	0.631
22	0.754	0.617	0.679	0.674	0.408	0.803	0.613	0.69	0.613	0.689	0.548	0.742	0.73	0.632	0.495	0.784	0.687	0.804	0.807	0.56	0.853	0.563	0.755	0.75	0.577	0.411	0.503	0.68	0.332	0.764	0.54	0.633	0.581	0.751	0.605	0.611	0.561	0.492	0.686	0.49	0.632	0.643
22	0.677	0.603	0.677	0.705	0.418	0.753	0.694	0.701	0.605	0.657	0.568	0.629	0.603	0.613	0.535	0.818	0.508	0.874	0.754	0.543	0.704	0.615	0.733	0.643	0.65	0.392	0.473	0.551	0.291	0.807	0.642	0.581	0.581	0.581	0.574	0.542	0.381	0.463	0.593	0.357	0.664	0.693
23	0.687	0.655	0.538	0.601	0.427	0.71	0.686	0.643	0.557	0.656	0.657	0.643	0.543	0.654	0.576	0.837	0.722	0.747	0.774	0.472	0.725	0.697	0.681	0.582	0.578	0.501	0.483	0.622	0.261	0.768	0.509	0.631	0.459	0.894	0.417	0.471	0.401	0.552	0.675	0.336	0.633	0.541
0	0.736	0.495	0.61	0.611	0.366	0.711	0.623	0.685	0.589	0.757	0.705	0.674	0.79	0.622	0.515	0.807	0.667	0.754	0.805	0.554	0.725	0.584	0.726	0.679	0.73	0.473	0.493	0.643	0.23	0.736	0.552	0.469	0.51	0.78	0.377	0.61	0.381	0.513	0.594	0.315	0.604	0.551
0	0.703	0.459	0.637	0.613	0.386	0.67	0.697	0.624	0.634	0.526	0.686	0.692	0.817	0.562	0.6	0.706	0.564	0.908	0.703	0.654	0.682	0.616	0.712	0.706	0.608	0.481	0.68	0.672	0.362	0.809	0.562	0.561	0.561	0.923	0.547	0.601	0.381	0.654	0.786	0.285	0.612	0.643
1	0.645	0.616	0.65	0.634	0.397	0.679	0.554	0.52	0.695	0.567	0.646	0.692	0.734	0.471	0.612	0.806	0.687	0.764	0.734	0.604	0.925	0.513	0.684	0.581	0.684	0.462	0.494	0.57	0.231	0.838	0.58	0.652	0.612	0.905	0.407	0.503	0.5	0.532	0.635	0.418	0.623	0.694
2	0.637	0.489	0.638	0.49	0.356	0.625	0.501	0.666	0.614	0.464	0.587	0.693	0.582	0.462	0.616	0.734	0.582	0.704	0.824	0.593	0.844	0.586	0.681	0.664	0.608	0.544	0.491	0.621	0.23	0.681	0.579	0.632	0.458	0.705	0.565	0.573	0.452	0.583	0.585	0.428	0.582	0.561
2	0.566	0.446	0.514	0.591	0.335	0.646	0.625	0.792	0.466	0.688	0.518	0.563	0.53	0.451	0.492	0.685	0.534	0.787	0.734	0.503	0.806	0.615	0.633	0.609	0.592	0.462	0.442	0.589	0.301	0.685	0.611	0.539	0.458	0.684	0.418	0.522	0.331	0.493	0.634	0.346	0.563	0.654
3	0.627	0.547	0.465	0.511	0.388	0.674	0.553	0.706	0.527	0.566	0.557	0.694	0.515	0.621	0.559	0.579	0.641	0.756	0.733	0.45	0.733	0.594	0.642	0.686	0.663	0.442	0.453	0.641	0.261	0.561	0.46	0.49	0.521	1.074	0.467	0.612	0.38	0.653	0.614	0.346	0.603	0.664
4	0.616	0.498	0.564	0.49	0.316	0.643	0.522	0.696	0.578	0.498	0.497	0.588	0.69	0.452	0.511	0.532	0.61	0.854	0.733	0.574	0.634	0.806	0.564	0.592	0.629	0.442	0.484	0.59	0.261	0.633	0.561	0.51	0.551	1.136	0.535	0.632	0.382	0.462	0.553	0.337	0.653	0.582
4	0.494	0.437	0.637	0.532	0.387	0.663	0.826	0.523	0.518	0.447	0.517	0.552	0.674	0.492	0.574	0.641	0.534	0.715	0.773	0.535	0.696	0.625	0.661	0.581	0.665	0.432	0.453	0.621	0.301	0.756	0.612	0.571	0.52	0.722	0.517	0.572	0.401	0.483	0.623	0.347	0.613	0.632
5	0.706	0.648	0.68	0.613	0.407	0.602	0.811	0.549	0.588	0.635	0.515	0.469	0.569	0.594	0.535	0.543	0.668	0.886	0.745	0.502	0.695	0.625	0.721	0.631	0.66	0.412	0.502	0.782	0.21	0.763	0.665	0.582	0.571	0.842	0.425	0.645	0.341	0.503	0.726	0.489	0.59	0.642
6	0.659	0.518	0.667	0.705	0.376	0.743	0.553	0.571	0.485	0.689	0.566	0.694	0.694	0.452	0.534	0.69	0.67	0.867	0.763	0.493	0.675	0.697	0.613	0.612	0.53	0.514	0.555	0.642	0.23	0.664	0.58	0.51	0.5	0.521	0.496	0.504	0.37	0.453	0.655	0.315	0.582	0.734
6	0.568	0.57	0.779	0.612	0.315	0.64	0.693	0.675	0.565	0.718	0.657	0.69	0.573	0.423	0.479	0.622	0.614	0.864	0.793	0.592	0.725	0.565	0.715	0.562	0.516	0.452	0.481	0.591	0.261	0.632	0.508	0.55	0.581	0.918	0.426	0.452	0.4	0.501	0.574	0.315	0.51	0.654
7	0.646	0.576	0.629	0.551	0.316	0.684	0.619	0.742	0.815	0.647	0.636	0.472	0.534	0.571	0.513	0.605	0.564	0.685	0.644	0.592	0.612	0.573	0.584	0.665	0.5	0.361	0.423	0.522	0.25	0.531	0.438	0.488	0.458	0.703	0.356	0.442	0.401	0.483	0.461	0.316	0.552	0.612
8	0.527	0.487	0.526	0.499	0.295	0.645	0.472	0.563	0.516	0.499	0.596	0.45	0.695	0.612	0.583	0.503	0.493	0.636	0.613	0.533	0.665	0.482	0.571	0.569	0.547	0.311	0.42	0.52	0.221	0.572	0.447	0.468	0.52	0.431	0.436	0.573	0.34	0.443	0.411	0.357	0.59	0.582
8	0.468	0.447	0.504	0.592	0.346	0.53	0.693	0.518	0.446	0.447	0.487	0.542	0.604	0.452	0.524	0.469	0.67	0.713	0.632	0.473	0.642	0.471	0.589	0.602	0.498	0.302	0.483	0.522	0.16	0.561	0.509	0.55	0.498	0.502	0.356	0.472	0.41	0.472	0.523	0.469	0.5	0.572
9	0.569	0.534	0.617	0.5	0.264	0.571	0.512	0.478	0.427	0.627	0.637	0.52	0.524	0.432	0.432	0.492	0.522	0.642	0.622	0.503	0.644	0.452	0.53	0.634	0.476	0.331	0.403	0.54	0.2	0.479	0.418	0.479	0.51	0.573	0.466	0.462	0.33	0.433	0.453	0.346	0.49	0.542
10	0.528	0.417	0.503	0.458	0.336	0.524	0.642	0.481	0.456	0.626	0.468	0.452	0.554	0.421	0.514	0.695	0.523	0.692	0.572	0.504	0.553	0.412	0.539	0.588	0.627	0.302	0.433	0.521	0.32	0.468	0.508	0.427	0.479	0.411	0.376	0.572	0.331	0.402	0.491	0.316	0.521	0.541
10	0.477	0.529	0.549	0.561	0.284	0.532	0.513	0.484	0.587	0.498	0.487	0.509	0.532	0.441	0.482	0.592	0.683	0.643	0.59	0.552	0.614	0.574	0.559	0.602	0.541	0.331	0.452	0.55	0.221	0.561	0.457	0.458	0.458	0.532	0.358	0.51	0.339	0.432	0.595	0.315	0.491	0.48
11	0.479	0.437	0.456	0.529	0.325	0.53	0.468	0.672	0.503	0.468	0.466	0.481	0.513	0.442	0.452	0.524	0.51	0.676	0.723	0.483	0.551	0.443	0.571	0.487	0.467	0.332	0.393	0.622	0.2	0.637	0.44	0.448	0.499	0.602	0.338	0.461	0.341	0.442	0.483	0.265	0.509	0.469
12	0.476	0.479	0.523	0.57	0.326	0.502	0.481	0.686	0.455	0.578	0.506	0.601	0.651	0.431	0.592	0.555	0.523	0.573	0.603	0.573	0.715	0.442	0.529	0.591	0.499	0.211	0.454	0.481	0.2	0.499	0.448	0.468	0.386	0.583	0.526	0.513	0.391	0.381	0.422	0.295	0.47	0.478
12	0.61	0.509	0.494	0.5	0.254	0.552	0.481	0.563	0.626	0.498	0.447	0.7	0.562	0.602	0.473	0.502	0.654	0.583	0.572	0.442	0.564	0.432	0.519	0.528	0.459	0.321	0.483	0.481	0.291	0.495	0.552	0.509	0.447	0.551	0.366	0.673	0.34	0.452	0.503	0.377	0.532	0.5
13	0.638	0.454	0.449	0.448	0.264	0.491	0.442	0.532	0.466	0.687	0.496	0.519	0.522	0.432	0.482	0.683	0.543	0.713	0.632	0.521	0.634	0.463	0.47	0.48	0.642	0.311	0.432	0.552	0.22	0.499	0.47	0.521	0.417	0.601	0.377	0.5	0.351	0.442	0.584	0.347	0.49	0.592
14	0.458	0.625	0.554	0.448	0.274	0.592	0.64	0.664	0.437	0.578	0.428	0.493	0.7	0.411	0.463	0.605	0.58	0.654	0.562	0.422	0.684	0.482	0.578	0.581	0.573	0.371	0.441	0.49	0.221	0.468	0.532	0.469	0.541	0.701	0.367	0.463	0.391	0.463	0.423	0.367	0.641	0.51
14	0.468	0.438	0.519	0.581	0.408	0.521	0.56	0.547	0.567	0.498	0.586	0.473	0.623	0.54	0.483	0.513	0.581	0.705	0.722	0.552	0.653	0.463	0.541	0.599	0.53	0.291	0.512	0.47	0.311	0.671	0.459	0.448	0.48	0.561	0.346	0.462	0.382	0.422	0.462	0.408	0.622	0.582
15	0.526	0.439	0.476	0.459	0.336	0.552	0.473	0.522	0.494	0.508	0.517	0.67	0.623	0.572	0.509	0.631	0.677	0.613	0.69	0.481	0.563	0.412	0.584	0.562	0.476	0.281	0.484	0.469	0.21	0.529	0.581	0.651	0.54	0.684	0.515	0.502	0.311	0.472	0.412	0.356	0.532	0.603
16	0.469	0.618	0.595	0.581	0.304	0.501	0.49	0.694	0.497	0.544	0.497	0.651	0.641	0.602	0.581	0.533	0.555	0.599	0.623	0.544	0.673	0.491	0.56	0.582	0.531	0.312	0.473	0.621	0.33	0.479	0.53	0.581	0.582	0.672	0.586	0.502	0.331	0.511	0.462	0.377	0.635	0.633
16	0.475	0.529	0.638	0.521	0.305	0.689	0.652	0.674	0.607	0.597	0.626	0.603	0.582	0.531	0.605	0.584	0.514	0.736	0.632	0.513	0.724	0.584	0.533	0.582	0.527	0.361	0.483	0.511	0.24	0.641	0.531	0.562	0.551	0.623	0.594	0.583	0.462	0.483	0.583	0.356	0.531	0.706
17	0.799	0.593	0.579	0.57	0.396	0.701	0.503	0.55	0.608	0.679	0.557	0.591	0.554	0.623	0.472	0.593	0.521	0.624	0.602	0.472	0.662	0.473	0.632	0.695	0.623	0.301	0.464	0.611	0.261	0.644	0.519	0.591	0.621	0.742	0.397	0.673	0.361	0.522	0.524	0.377	0.572	0.604
18	0.559	0.526	0.578	0.602	0.367	0.554	0.595	0.667	0.516	0.688	0.627	0.702	0.746	0.552	0.521	0.615	0.655	0.703	0.703	0.59	0.562	0.443	0.625	0.715	0.568	0.321	0.464	0.763	0.241	0.674	0.552	0.694	0.633	0.702	0.426	0.522	0.401	0.491	0.513	0.419	0.624	0.736
18	0.616	0.604	0.678	0.592	0.376	0.595	0.655	0.693	0.558	0.505	0.527	0.674	0.735	0.673	0.61	0.755	0.633	0.716	0.753	0.591	0.735	0.533	0.655	0.698	0.624	0.372	0.603	0.621	0.311	0.695	0.594	0.756	0.795	0.784	0.535	0.672	0.431	0.573	0.564	0.52	0.675	0.919
19	0.708	0.598	0.757	0.684	0.437	0.669	0.761	0.74	0.657	0.679	0.539	0.692	0.793	0.643	0.604	0.817	0.707	0.773	0.834	0.523	0.825	0.857	0.727	0.826	0.76	0.422	0.535	0.691	0.26	0.805	0.644	0.674	0.754	0.986	0.596	0.711	0.571	0.634	0.615	0.509	0.757	0.909
20	0.715	0.648	0.72	0.665	0.418	0.732	0.733	0.755	0.576	0.527	0.826	0.735	0.792	0.611	0.714	0.74	0.653	0.755	0.793	0.594	0.745	0.623	0.855	0.685	0.627	0.381	0.603	0.681	0.291	0.962	0.683	0.756	0.847	0.823	0.576	0.612	0.491	0.652	0.646	0.418	0.682	0.921
20	0.737	0.667	0.751	0.582	0.388	0.602	0.713	0.733	0.707	0.669	0.806	0.664	0.754	0.622	0.605	0.816	0.605	0.794	0.764	0.563	0.862	0.664	0.835	0.703	0.639	0.361	0.531	0.682	0.271	0.766	0.734	0.765	0.734	0.845	0.567	0.582	0.461	0.683	0.824	0.438	0.684	0.929
21	0.658	0.608	0.628	0.614	0.418	0.707	0.71	0.708	0.656	0.676	0.678	0.683	0.715	0.671	0.552	0.693	0.624	0.776	0.744	0.582	0.776	0.695	0.833	0.613	0.644	0.419	0.626	0.673	0.301	0.827	0.675	0.734	0.683	0.653	0.558	0.633	0.43	0.603	0.624	0.734	0.652	0.927
22	0.684	0.564	0.59	0.613	0.429	0.705	0.703	0.698	0.687	0.705	0.516	0.604	0.78	0.583	0.627	0.645	0.739	0.792	0.744	0.58	0.824	0.644	0.686	0.624	0.658	0.411	0.552	0.658	0.271	0.909	0.663	0.643	0.732	0.671	0.585	0.563	0.491	0.674	0.655	0.5	0.645	0.858
22	0.678	0.588	0.548	0.561	0.407	0.683	0.704	0.793	0.706	0.648	0.618	0.65	0.683	0.493	0.602	0.697	0.671	0.776	0.725	0.512	0.796	0.603	0.664	0.633	0.706	0.481	0.593	0.652	0.251	0.879	0.733	0.685	0.704	0.643	0.546	0.461	0.41	0.864	0.654	0.388	0.632	0.837
23	0.597	0.648	0.688	0.49	0.397	0.684	0.581	0.686	0.568	0.584	0.568	0.784	0.633	0.612	0.521	0.613	0.695	0.745	0.725	0.582	0.722	0.712	0.832	0.613	0.659	0.462	0.615	0.56	0.17	0.989	0.645	0.664	0.694	0.792	0.566	0.583	0.37	0.844	0.675	0.418	0.662	0.787
0	0.684	0.558	0.64	0.562	0.387	0.615	0.573	0.535	0.583	0.604	0.568	0.67	0.574	0.653	0.745	0.65	0.598	0.916	0.743	0.595	0.752	0.654	0.819	0.665	0.686	0.482	0.573	0.633	0.21	0.973	0.635	0.745	0.837	0.954	0.446	0.523	0.42	0.815	0.614	0.54	0.684	0.767
0	0.615	0.548	0.616	0.684	0.468	0.627	0.703	0.498	0.656	0.755	0.517	0.67	0.593	0.523	0.585	0.828	0.53	0.744	0.965	0.553	0.745	0.676	0.808	0.62	0.633	0.603	0.504	0.67	0.251	0.773	0.664	0.704	0.633	0.673	0.378	0.574	0.441	0.844	0.654	0.388	0.684	0.786
1	0.62	0.639	0.507	0.674	0.417	0.593	0.714	0.722	0.515	0.727	0.658	0.713	0.847	0.572	0.533	0.625	0.655	0.786	0.723	0.521	0.672	0.868	0.724	0.634	0.543	0.411	0.583	0.672	0.281	0.754	0.808	0.715	0.664	0.795	0.428	0.522	0.622	0.663	0.623	0.458	0.612	0.837
2	0.754	0.585	0.588	0.632	0.417	0.64	0.55	0.746	0.536	0.684	0.606	0.679	0.625	0.522	0.482	0.504	0.677	0.759	0.723	0.591	0.776	0.674	0.735	0.704	0.549	0.432	0.502	0.692	0.241	0.756	0.728	0.786	0.877	0.604	0.467	0.47	0.432	0.734	0.776	0.488	0.644	0.836
2	0.566	0.548	0.706	0.602	0.417	0.624	0.593	0.592	0.616	0.548	0.619	0.593	0.594	0.543	0.494	0.686	0.532	0.865	0.733	0.583	0.837	0.596	0.745	0.694	0.607	0.502	0.482	0.651	0.26	0.714	0.635	0.723	0.735	0.743	0.397	0.55	0.452	0.593	0.705	0.326	0.663	0.784
3	0.585	0.525	0.598	0.612	0.388	0.643	0.513	0.586	0.567	0.477	0.497	0.693	0.642	0.501	0.594	0.494	0.479	0.766	0.905	0.594	0.743	0.554	0.665	0.654	0.66	0.361	0.504	0.502	0.23	0.88	0.674	0.756	0.927	0.653	0.525	0.593	0.399	0.552	0.623	0.357	0.624	0.765
4	0.616	0.545	0.549	0.541	0.406	0.612	0.534	0.593	0.494	0.495	0.467	0.572	0.583	0.522	0.532	0.505	0.534	0.774	0.704	0.573	0.723	0.603	0.686	0.686	0.633	0.362	0.45	0.682	0.3	0.824	0.703	0.733	0.631	0.682	0.437	0.522	0.401	0.573	0.694	0.347	0.685	0.855
4	0.621	0.616	0.596	0.601	0.367	0.641	0.658	0.635	0.617	0.497	0.467	0.644	0.692	0.521	0.532	0.649	0.574	0.787	0.745	0.574	0.693	0.797	0.746	0.635	0.633	0.371	0.522	0.592	0.241	0.816	0.644	0.754	0.703	0.723	0.587	0.672	0.381	0.813	0.604	0.367	0.614	0.786
5	0.637	0.566	0.568	0.553	0.458	0.79	0.712	0.772	0.566	0.688	0.525	0.674	0.688	0.542	0.622	0.51	0.53	0.747	0.692	0.635	0.795	0.676	0.686	0.631	0.707	0.381	0.571	0.743	0.26	0.909	0.645	0.808	0.756	0.532	0.467	0.623	0.471	0.552	0.553	0.459	0.611	0.785
6	0.685	0.548	0.671	0.631	0.386	0.595	0.553	0.54	0.496	0.547	0.666	0.642	0.725	0.523	0.644	0.675	0.609	0.796	0.774	0.502	0.735	0.595	0.735	0.581	0.615	0.452	0.555	0.56	0.25	0.787	0.736	0.705	0.701	0.766	0.407	0.502	0.35	0.603	0.666	0.377	0.645	0.808
6	0.577	0.489	0.597	0.459	0.337	0.72	0.711	0.504	0.629	0.723	0.697	0.695	0.705	0.492	0.552	0.674	0.681	0.874	0.824	0.471	0.704	0.656	0.733	0.706	0.613	0.413	0.483	0.672	0.331	0.622	0.51	0.806	0.787	0.671	0.506	0.523	0.33	0.582	0.573	0.438	0.602	0.807
7	0.535	0.498	0.684	0.439	0.295	0.623	0.553	0.474	0.516	0.598	0.588	0.641	0.672	0.591	0.492	0.513	0.609	0.786	0.723	0.523	0.665	0.616	0.653	0.612	0.612	0.361	0.474	0.521	0.231	0.633	0.491	0.735	0.735	0.972	0.545	0.471	0.351	0.512	0.513	0.316	0.532	0.807
8	0.587	0.459	0.567	0.427	0.285	0.574	0.472	0.673	0.465	0.496	0.498	0.714	0.621	0.563	0.442	0.462	0.539	0.715	0.662	0.574	0.632	0.513	0.611	0.583	0.51	0.372	0.464	0.469	0.21	0.487	0.419	0.765	0.796	0.492	0.447	0.471	0.39	0.462	0.513	0.367	0.614	0.705
9	0.649	0.378	0.554	0.428	0.336	0.621	0.675	0.534	0.589	0.519	0.586	0.592	0.58	0.512	0.451	0.432	0.53	0.674	0.601	0.482	0.784	0.483	0.572	0.538	0.507	0.311	0.402	0.599	0.391	0.505	0.458	0.551	0.632	0.552	0.387	0.5	0.441	0.533	0.624	0.367	0.573	0.705

## Sheet: 1g
Time	C	C	C	C	C	C	C	C	I	I	I	I	I	I	I	I	I	CF	CF	CF	CF	CF	CF	CF	CF	IF	IF	IF	IF	IF	IF	IF	IF	CIF	CIF	CIF	CIF	CIF	CIF	CIF	CIF	CIF
12	3042	3394	3099	3411	2129	3827	3740	3415	4050	3221	4037	3089	3332	3224	4562	4004	3259	2968	2908	3090	4393	3808	4394	3408	2943	1583	2951	2696	1958	3860	3677	4739	3175	3260	3142	2664	1871	2655	3583	2274	4357	3640
12	3984	3123	2944	3852	3305	3711	3216	4671	4007	3140	3267	3327	3182	4026	3353	3449	2866	2898	3176	2908	4291	3450	3672	3870	3070	1795	3283	2990	1955	3460	5253	4152	4417	5389	2632	2676	1934	2395	3650	4314	3553	3881
13	3128	4201	3265	4191	1976	3136	3229	4279	3211	4310	3123	3543	2958	4065	3246	3707	3813	3600	2891	3742	4045	3858	4332	4135	3480	2511	3917	2933	1854	5105	4571	4957	3725	3243	2490	3441	2570	3268	3849	3841	3916	4350
14	3205	3718	3240	3436	2846	3698	4034	3468	3381	4373	3076	4402	3083	3441	3402	3546	2999	3302	2767	4150	4273	3355	3956	3807	3228	1726	3212	2943	2413	3643	4490	4225	4016	2841	3533	3557	1993	2496	3721	2855	3402	3983
14	3260	3077	3902	3323	2145	3178	3249	3962	4538	3567	3891	3704	4256	3215	3314	4115	3014	3077	3163	3244	3947	3818	3918	3390	2948	2192	3728	2623	1923	4435	4054	5685	3265	3041	2629	2741	2000	2798	3943	2919	3491	4408
15	3102	3130	3291	3427	1925	2875	3593	4318	3187	3138	4386	3205	3134	2980	4334	3625	2945	2932	2697	2962	3962	4270	5196	4230	3992	2182	4557	3460	1503	3993	3956	4378	4007	4041	2567	2567	2749	2486	3897	2968	4454	3832
16	4026	4126	3120	4957	2702	3177	4089	4411	3370	4151	3251	3309	3023	5025	3836	4088	4074	3667	2978	3546	4073	3515	4062	3737	3303	2097	3753	3025	3235	5101	4482	4033	3377	2995	3378	3127	2097	3287	4208	3634	3617	4605
16	3592	3915	3956	3970	2302	3203	3348	3758	3207	3298	3243	4465	4419	4437	4302	3676	2946	3524	2688	3316	3738	3522	4513	3431	2953	1750	3431	3875	2348	3891	3912	4958	3164	3879	2259	2716	1982	2814	4485	2750	3276	3353
17	3173	3089	3928	3596	2450	4383	4005	4214	4464	3835	3746	4278	4303	3463	3615	4461	3785	3416	2906	3663	5497	3323	4204	3992	3636	2188	3447	3317	2510	4550	3918	4307	3159	3652	2725	3804	2246	2758	3825	2837	4092	4028
18	3346	3515	4197	4224	2985	3478	3379	4922	3926	4290	3855	4139	3616	4068	4126	4320	4199	3218	2957	3787	5239	3561	4340	3824	3658	2235	4086	3701	2494	4151	4045	4933	3736	3981	2606	3084	3223	3573	3669	3702	3674	4846
18	3039	3989	4737	5027	2888	3865	4524	4694	3194	4048	4190	4046	4347	4785	4070	4443	4459	3899	3738	4477	4943	4234	4252	3764	3971	4167	4203	3911	2705	5300	5150	5410	4387	4040	3348	3626	2919	3881	5010	2363	4764	4410
19	4808	3875	5322	5763	3650	4589	4780	4830	4085	4318	3485	5006	4581	5323	4511	4552	4318	3572	3464	4352	5202	5152	4803	4247	4464	3277	4818	3865	2639	5576	4349	6259	4698	4760	2870	3668	3270	3818	4144	3100	4293	5784
20	4528	4897	4944	4879	3203	5283	4684	4892	4577	4358	3968	4703	4670	5370	5246	5288	4169	4124	3300	4212	5124	5104	5729	4052	3808	2669	4391	3979	2202	5127	4253	5188	4674	5234	3869	3808	3249	4027	4052	3106	5090	6093
20	4626	4555	5214	5092	3188	4650	4688	4698	4618	4782	3702	4414	4729	4904	5210	5293	4030	3921	3300	3613	4750	4532	5072	4108	3911	3723	4534	3865	2337	5258	5128	5713	4237	4216	4040	3556	3345	4323	4269	2964	4405	5890
21	4711	4470	4731	4872	3043	4656	4040	4913	4526	4650	4475	4151	4138	5290	4442	4617	3470	3566	3454	4052	5525	4202	5465	3781	3474	3012	4363	3747	1984	4432	4946	5265	3950	4670	3756	3592	2888	3710	4837	3543	4582	4683
22	4777	4365	4591	4656	2967	4861	3830	4385	4241	4726	3648	4674	4126	4720	3639	4929	4387	3956	3574	3829	5564	4177	5625	4525	3445	2974	4075	3823	2291	5643	3986	5202	4259	4545	4003	3617	3476	3419	4901	3428	4416	4740
22	4257	4232	4535	4906	3036	4563	4296	4507	4127	4496	3769	3950	3440	4572	3854	5067	3253	4228	3309	3705	4735	4553	5422	3787	3901	2835	3859	3138	2005	5953	4714	4824	4288	3505	3782	3183	2368	3208	4242	2518	4573	5149
23	4292	4650	3647	4195	3132	4290	4238	4178	3858	4481	4320	4064	3151	4905	4144	5202	4579	3600	3416	3235	4737	5057	5059	3502	3468	3602	3845	3519	1804	5613	3857	5284	3386	5289	2769	2796	2489	3824	4788	2368	4440	4110
0	4626	3500	4189	4344	2684	4288	3868	4458	4002	5215	4659	4287	4577	4695	3755	5041	4242	3699	3573	3790	4769	4264	5364	4106	4406	3395	4004	3662	1637	5378	4110	3853	3749	4609	2562	3593	2388	3537	4185	2240	4236	4201
0	4430	3276	4286	4277	2827	4069	4301	4016	4300	3611	4540	4400	4680	4296	4428	4385	3623	4492	3145	4456	4501	4510	5324	4195	3585	3495	5475	3795	2519	5904	4169	4540	4081	5490	3686	3572	2379	4566	5574	2010	4218	4776
1	4063	4308	4349	4395	2918	4111	3489	3389	4786	3951	4271	4391	4170	3637	4469	5012	4379	3731	3328	4086	6144	3751	5142	3511	4084	3326	4005	3292	1623	6139	4325	5272	4493	5412	2709	2971	3095	3703	4536	2927	4281	5153
2	3972	3432	4342	3424	2622	3764	3209	4425	4215	3260	3930	4453	3365	3578	4467	4601	3705	3424	3736	4061	5503	4291	5044	3957	3601	3913	4010	3520	1600	5076	4418	5083	3494	4202	3771	3360	2797	4067	4132	3005	4023	4132
2	3600	3194	3537	4099	2450	3887	3937	5172	3276	4748	3474	3679	3122	3488	3635	4309	3402	3817	3237	3514	5245	4570	4695	3662	3512	3326	3650	3374	2061	5112	4618	4427	3404	4093	2759	3075	2073	3432	4499	2463	3839	4793
3	3961	3858	3210	3565	2836	4060	3462	4530	3666	3897	3730	4503	3051	4725	4124	3709	4078	3716	3282	3175	4763	4333	4826	4029	3970	3198	3733	3708	1797	4145	3438	4043	3833	6435	3070	3594	2382	4526	4381	2435	4145	4919
4	3869	3521	3912	3407	2342	3888	3303	4457	4031	3455	3351	3786	4036	3462	3718	3442	3873	4171	3328	3930	4090	5939	4187	3560	3735	3174	3995	3363	1803	4750	4227	4230	4090	6830	3540	3697	2373	3244	4018	2348	4521	4365
4	3173	3141	4342	3723	2822	4051	5124	3424	3564	3147	3480	3572	3856	3828	4166	4091	3392	3495	3508	3632	4456	4553	4891	3506	4022	3089	3704	3593	2084	5559	4491	4711	3835	4309	3435	3323	2494	3323	4516	2458	4268	4712
5	4456	4547	4599	4272	2993	3703	5018	3648	4104	4358	3481	3073	3285	4572	3840	3496	4245	4303	3307	3429	4466	4602	5361	3752	3913	2965	4050	4463	1459	5694	4956	4735	4269	5004	2836	3731	2147	3458	5138	3498	4076	4788
6	4159	3585	4535	4884	2781	4566	3455	3783	3365	4706	3858	4522	3961	3519	3809	4382	4255	4193	3374	3395	4382	5047	4537	3664	3220	3675	4459	3626	1630	4959	4296	4225	3709	3125	3313	2952	2308	3101	4628	2279	4047	5387
6	3636	3954	5230	4269	2354	3900	4298	4489	3911	4895	4396	4426	3341	3329	3427	3960	3921	4166	3468	4024	4699	4088	5303	3396	3152	3244	3858	3384	1821	4691	3859	4611	4328	5448	2846	2686	2474	3460	4082	2239	3560	4839
7	4085	4016	4179	3917	2369	4146	3847	4771	5555	4421	4263	3052	3143	4501	3747	3880	3661	3327	2856	4012	3993	4170	4360	3932	3041	2642	3425	3029	1783	4010	3363	4110	3343	4220	2423	2631	2490	3351	3415	2178	3854	4537
8	3376	3423	3526	3591	2179	3918	2997	3605	3530	3498	3954	2959	3992	4689	4215	3253	3247	3095	2760	3624	4364	3656	4348	3398	3299	2244	3406	2945	1578	4387	3462	3989	3826	2655	2978	3346	2123	3080	3085	2524	4123	4304
8	3033	3177	3358	4189	2549	3222	4381	3379	3111	3158	3265	3580	3447	3479	3799	3052	4354	3458	2878	3215	4196	3510	4462	3627	3053	2204	3909	2946	1149	4305	3892	4557	3681	3075	2425	2767	2555	3265	3854	3339	3543	4268
9	3679	3770	4103	3554	1962	3450	3240	3143	2991	4351	4240	3399	3011	3380	3185	3212	3401	3126	2840	3428	4256	3363	4014	3793	2906	2381	3340	3067	1436	3697	3200	3999	3735	3456	3145	2727	2067	2997	3375	2475	3436	4012
10	3369	2975	3403	3287	2506	3207	4031	3199	3216	4315	3142	2980	3178	3303	3810	4474	3427	3377	2622	3459	3668	3167	4044	3514	3789	2189	3562	3018	2274	3610	3877	3626	3518	2486	2564	3328	2045	2839	3692	2235	3647	4014
10	3043	3770	3745	4040	2131	3264	3261	3238	4048	3444	3324	3364	3121	3496	3543	3735	4408	3148	2705	3809	4091	4341	4163	3623	3276	2403	3720	3216	1570	4249	3467	3893	3399	3200	2430	3030	2154	3037	4269	2248	3431	3586
11	3105	3152	3135	3801	2469	3281	2991	4429	3482	3288	3215	3183	3034	3499	3378	3301	3333	3318	3316	3304	3697	3387	4319	2965	2881	2401	3301	3637	1444	4937	3385	3811	3786	3619	2304	2747	2130	3113	3437	1921	3622	3523
12	3087	3443	3594	4101	2469	3139	3065	4413	3197	3996	3500	3969	3850	3419	4356	3517	3401	2845	2755	3937	4678	3335	3998	3537	3089	1575	3711	2840	1440	3763	3444	3975	2891	3473	3537	3027	2465	2748	3056	2162	3324	3590
12	3862	3577	3330	3602	1953	3455	3082	3629	4282	3472	3091	4494	3329	4638	3534	3208	4256	2912	2620	3096	3723	3330	3936	3175	2847	2384	4024	2811	2056	3775	4114	4270	3412	3354	2478	3911	2150	3205	3640	2680	3731	3725
13	3998	3229	3016	3229	2019	3085	2820	3464	3184	4677	3423	3288	3088	3358	3633	4359	3513	3525	2924	3626	4181	3507	3573	2893	3942	2296	3625	3218	1566	3760	3562	4258	3106	3690	2568	2908	2201	3165	4204	2442	3417	4407
14	2912	4421	3735	3235	2094	3638	4034	4292	3020	3925	2964	3134	4076	3225	3488	3824	3762	3287	2603	2986	4475	3664	4426	3480	3441	2697	3691	2866	1553	3591	3977	3915	3980	4212	2483	2671	2424	3258	3111	2578	4444	3838
14	3005	3094	3452	4186	3090	3248	3513	3522	3905	3385	3946	3069	3548	4232	3616	3282	3745	3491	3291	3805	4274	3560	4099	3635	3204	2209	4233	2763	2140	5115	3476	3797	3502	3449	2355	2692	2357	3003	3371	2909	4408	4310
15	3382	3133	3222	3333	2526	3386	3001	3354	3380	3514	3460	4280	3559	4360	3814	3968	4326	3072	3136	3325	3733	3139	4383	3369	2900	2073	3947	2763	1499	4047	4450	5514	3958	4123	3512	2944	1918	3331	3057	2584	3774	4462
16	2985	4330	3985	4187	2325	3089	3133	4435	3407	3739	3350	4132	3606	4537	4284	3330	3558	3019	2880	3721	4413	3754	4248	3524	3220	2265	3891	3547	2282	3711	3965	4695	4293	4012	3912	2942	2084	3618	3415	2682	4357	4708
16	3067	3698	4252	3674	2290	4229	4114	4324	4159	4159	4142	3826	3322	4003	4481	3652	3290	3643	2920	3550	4731	4332	3983	3409	3258	2641	3987	2958	1680	4767	4010	4608	4139	3722	3922	3423	2894	3380	4244	2504	3703	5177
17	5067	4215	3857	4032	2988	4256	3165	3514	4114	4665	3715	3728	3155	4690	3499	3673	3326	3144	2775	3273	4336	3628	4741	4071	3675	2212	3814	3490	1793	4751	3844	4726	4539	4486	2651	3970	2255	3660	3765	2632	3962	4411
18	3505	3639	3836	4249	2729	3366	3692	4242	3531	4692	4163	4406	4230	4167	3756	3835	4176	3509	3170	4073	3665	3383	4638	4119	3391	2334	3753	4319	1664	4958	4034	5588	4629	4179	2811	3048	2494	3401	3664	2932	4334	5369
18	3878	4181	4481	4140	2768	3581	4064	4415	3798	3520	3496	4239	4158	5054	4427	4722	4024	3502	3347	4007	4780	3970	4829	3985	3679	2735	4912	3527	2183	5182	4313	6064	5758	4641	3486	3918	2666	4001	3985	3696	4643	6753
19	4512	4115	5019	4758	3192	4021	4726	4705	4450	4691	3572	4346	4490	4812	4332	5070	4478	3774	3703	3564	5386	6318	5368	4780	4487	3052	4332	3965	1824	5971	4700	5396	5508	5817	3896	4130	3597	4436	4364	3642	5191	6680
20	4474	4473	4772	4611	3040	4373	4491	4792	3932	3628	5499	4600	4462	4561	5111	4604	4148	3660	3470	4002	4799	4538	6365	4021	3697	2733	4865	3860	1993	7136	4964	6104	6199	4845	3748	3538	3009	4591	4582	2955	4709	6752
20	4589	4596	4962	4046	2812	3602	4348	4634	4884	4563	5337	4189	4242	4643	4321	5080	3836	3839	3381	3784	5578	4903	6195	4118	3790	2582	4251	3839	1885	5691	5348	6130	5394	5075	3689	3419	2881	4772	5813	3049	4709	6806
21	4077	4186	4116	4227	3036	4216	4328	4489	4550	4565	4493	4286	4023	5026	4054	4287	4041	3793	3309	3990	5011	5057	6198	3605	3801	3076	5013	3788	2072	6125	4905	5908	5014	3850	3615	3680	2642	4216	4398	5115	4581	6827
22	4228	3898	3906	4216	3112	4203	4280	4421	4775	4770	3416	3811	4410	4372	4489	4050	4720	3843	3328	3922	5493	4747	5037	3690	3909	2974	4457	3695	1867	6732	4797	5124	5331	3944	3822	3286	3068	4761	4634	3547	4464	6293
22	4206	4063	3711	3877	2967	4095	4312	5068	4832	4404	4119	4105	3843	3708	4334	4367	4238	3755	3197	3507	5182	4390	4923	3723	4165	3461	4812	3655	1728	6410	5296	5522	5111	3831	3586	2723	2596	6058	4652	2738	4320	6150
23	3712	4479	4624	3421	2892	4095	3543	4434	3920	3962	3784	4947	3589	4611	3803	3832	4399	3651	3202	3919	4692	5224	6232	3614	3874	3308	4994	3143	1181	7267	4729	5357	5029	4689	3700	3414	2286	5930	4780	2948	4570	5810
0	4247	3871	4221	3892	2847	3722	3518	3488	3960	4147	3770	4232	3300	4887	5371	4048	3855	4551	3342	4027	4946	4788	6014	3908	4047	3485	4678	3564	1488	7181	4623	5972	6124	5651	2969	3044	2629	5771	4366	3758	4710	5629
0	3805	3805	4076	4778	3387	3770	4291	3289	4505	5166	3449	4225	3455	3927	4224	5209	3442	3621	4241	3767	4808	4937	5964	3646	3779	4334	4045	3838	1768	5811	4798	5639	4666	3969	2517	3385	2719	5896	4647	2700	4732	5780
1	3848	4426	3405	4779	3034	3594	4380	4748	3534	4999	4354	4490	4815	4306	3927	3969	4245	3833	3206	3591	4367	6376	5303	3696	3335	2983	4722	3848	1951	5640	5856	5671	4802	4689	2838	3061	3814	4620	4381	3218	4183	6170
2	4677	4071	3936	4404	3021	3902	3424	4793	3743	4670	4060	4308	3560	3965	3593	3261	4313	3676	3251	4101	4982	4944	5394	4112	3396	3106	4045	3932	1688	5558	5291	6279	6497	3572	3040	2805	2703	5106	5466	3462	4434	6172
2	3533	3835	4671	4233	3027	3812	3673	3825	4267	3788	4087	3847	3464	4149	3605	4378	3452	4201	3265	3966	5391	4403	5539	4034	3654	3632	3889	3704	1822	5280	4614	5766	5382	4352	2624	3227	2789	4125	4983	2280	4568	5780
3	3657	3720	4003	4287	2803	3885	3230	3803	4008	3322	3337	4433	3661	3861	4302	3122	3160	3718	3986	4039	4791	4121	5017	3822	3955	2609	4070	2882	1615	6508	4884	6077	6792	3862	3414	3472	2503	3874	4464	2526	4286	5602
4	3825	3879	3682	3775	2945	3729	3355	3909	3476	3469	3194	3638	3330	4002	3853	3227	3542	3754	3064	3867	4734	4446	5065	4017	3782	2600	3661	3924	2135	6039	5134	5901	4562	4123	2873	3040	2493	4030	4999	2421	4733	6326
4	3890	4350	3946	4220	2648	3911	4167	4207	4227	3510	3208	4082	3932	3983	3832	4175	3715	3791	3309	3894	4518	5865	5485	3719	3791	2691	4252	3370	1674	6026	4762	6087	5111	4304	3809	3912	2410	5698	4292	2588	4215	5788
5	3958	3991	3764	3893	3326	4778	4385	5019	3848	4751	3622	4235	3915	4162	4575	3272	3439	3600	3069	4303	5226	4926	5060	3663	4171	2767	4599	4206	1821	6807	4721	6540	5515	3178	3024	3601	2928	3850	3955	3185	4182	5730
6	4277	3845	4488	4420	2801	3589	3417	3519	3393	3818	4429	4051	4121	3958	4667	4349	3990	3846	3439	3454	4764	4325	5418	3400	3639	3233	4510	3192	1776	5859	5349	5656	5137	4508	2647	2938	2204	4195	4733	2630	4424	5900
6	3599	3448	3972	3296	2451	4342	4403	3341	4247	4915	4590	4387	4025	3749	3980	4223	4356	4235	3617	3246	4546	4784	5353	4168	3673	2954	3873	3790	2295	4712	3644	6490	5740	4081	3239	3078	2106	4101	4101	3104	4285	5896
7	3379	3584	4532	3185	2155	3751	3469	3172	3528	4075	3898	4122	3842	4454	3594	3258	3903	3812	3189	3594	4314	4501	4850	3601	3590	2676	3820	2964	1612	4813	3637	5858	5362	5937	3530	2799	2191	3609	3630	2245	3692	5910
8	3677	3256	3813	3110	2076	3477	2987	4475	3246	3429	3344	4502	3554	4254	3275	2968	3520	3491	2984	3899	4090	3795	4526	3478	3044	2686	3777	2717	1497	3712	3170	6079	5799	3058	2903	2807	2457	3249	3656	2563	4252	5127
9	4046	2694	3697	3115	2467	3741	4258	3495	4032	3588	3918	3776	3338	3900	3321	2787	3469	3364	2722	3298	5166	3652	4210	3238	3067	2267	3315	3431	2771	3901	3483	4423	4603	3249	2518	2993	2760	3724	4446	2580	3967	5119

## Sheet: 1h
Time	C	C	C	C	C	C	C	C	I	I	I	I	I	I	I	I	I	CF	CF	CF	CF	CF	CF	CF	CF	IF	IF	IF	IF	IF	IF	IF	IF	CIF	CIF	CIF	CIF	CIF	CIF	CIF	CIF	CIF
12	2172	2728	2571	2470	1721	2750	3135	2359	2971	2403	3388	2665	2400	2358	3811	3114	2876	2370	2082	2389	4194	3161	3709	2673	2248	1211	2407	1909	1286	3171	2647	4294	2885	2523	2439	1866	1306	2334	3494	1829	3584	2893
12	3239	2343	2455	2800	2533	2868	2518	3452	3250	2346	2829	2645	2353	2897	2489	2475	2215	2189	2546	2115	4015	2728	2769	3134	2219	1429	2705	2163	1328	2566	4489	3435	3507	4526	1871	1866	1337	2294	3587	3550	3107	3043
13	2390	3423	2801	3482	1583	2303	2524	3707	2425	3418	2488	3042	2182	3411	2303	3045	3178	2757	2136	2850	3721	3367	3463	3432	2763	2130	3064	2099	1366	4530	3885	4240	3259	2583	1808	2505	2096	3027	3499	3318	3399	3722
14	2415	3113	2715	2696	2155	2738	2981	2923	2480	3578	2344	3682	2187	2650	2403	2765	2589	2736	2028	3459	4016	2763	2828	2837	2319	1698	2599	2297	1838	2953	3795	3127	3204	2146	2745	2898	1393	1918	3274	2298	2744	2992
14	2463	2319	3289	2463	1656	2331	2497	3246	3446	3074	2969	3344	3238	2430	2359	3519	2586	2209	2575	2389	3644	3115	2998	2403	2105	1649	3300	1955	1410	3887	3366	4639	2856	2236	1902	2175	1366	2127	3492	2439	2712	3522
15	2264	2337	2896	2387	1430	2108	2820	3924	2533	2494	3912	2810	2381	2224	3275	3226	2425	2065	2066	2257	3710	4152	4088	3183	2847	2037	4099	2737	1098	3042	2993	3698	3586	3732	1836	2010	2287	2296	3359	2548	3699	2821
16	3079	3192	2697	3968	2360	2397	3318	4020	2712	3669	2880	2731	2167	4164	3092	3692	3573	2952	2252	2622	3556	3207	3218	3106	2405	2009	3618	2523	2608	3872	3414	3434	2798	2674	2732	2608	1569	2935	3504	3097	2938	3930
16	3005	3370	3659	3363	2065	2326	2630	3323	2415	2845	2591	3930	3546	3851	3393	3123	2664	2810	1895	2827	2963	3172	3983	2793	2111	1605	2892	3292	2084	3100	2836	4651	2886	3477	1798	2261	1417	2723	4134	2419	2900	2557
17	2484	2581	3647	2755	2246	3800	3099	3933	3600	3310	3203	3805	3781	2889	3158	3699	3284	2770	2112	3079	5023	2899	3705	3474	2607	1993	2786	2748	2125	4108	2777	3977	2897	2990	2168	3359	1849	2615	2926	2748	3793	3211
18	2654	2800	3600	3054	2671	3040	2558	4475	3382	3736	3436	3781	3165	3462	3609	3947	3967	2818	2088	3316	5032	3063	3809	3216	2967	2186	3539	3140	2182	3557	2951	4364	3526	3726	1976	2744	2771	3196	3149	3518	3388	3978
18	2402	3562	4275	4330	2704	3472	3397	4456	2449	3721	3721	3861	3879	3949	3807	4110	4344	3474	3097	4127	4892	3925	3810	3295	3209	4035	3494	3336	2365	4869	3736	4851	3949	3774	2808	3198	2525	3699	4865	2184	4553	3543
19	3892	3482	4737	5248	3259	4062	3815	4502	3241	4038	3262	4633	3939	4760	4320	4196	4199	3347	3126	4072	5227	5064	4223	3659	3873	3298	4666	3334	2300	5179	3251	5521	3819	4424	2195	3289	2658	3632	3359	2742	4008	4735
20	3787	4179	4457	4607	2906	4547	3672	4508	3638	4160	3642	4295	4073	4922	4837	4428	4074	3558	3098	3871	5030	4956	5079	3264	3545	2558	4321	3120	1961	4833	3265	4592	3956	4593	2986	3306	2667	4159	3776	2731	4665	5015
20	3607	3857	4487	4775	2909	4004	3846	4307	4050	4488	3425	4235	4367	4540	4198	4348	3858	3668	2669	3303	4712	4308	4705	3109	3631	3740	4557	3296	2111	4988	4166	5281	4105	3620	3261	3087	2971	4068	3932	2607	3945	5058
21	3745	3740	4002	4606	2793	3941	3244	4494	4088	4289	4201	3918	3867	4940	3899	3857	3113	2905	3130	3756	5477	3788	4922	2875	3055	2967	4330	3193	1869	3917	4201	5049	3847	4215	3142	3011	2319	3674	4922	3109	4205	4203
22	3943	3562	3844	4409	2740	4224	3144	4114	3480	4128	3308	4371	3843	4518	2895	4247	4076	3462	3155	3344	5281	3843	5064	3300	3034	2782	3968	3404	2010	5288	3546	4525	4075	3769	3377	2891	2984	3437	4681	3221	3848	4393
22	3670	3603	3982	4486	2817	3950	3703	3998	3643	3994	3450	3745	3067	4397	3426	4690	2996	4030	3068	3274	3852	4208	5051	3155	3335	2657	3652	2613	1770	5603	4297	4005	3969	2949	3272	2670	1997	3251	4044	2266	4277	4601
23	3807	3715	3000	3803	2787	3753	3684	3508	3166	3998	4141	3733	2563	4588	3705	4762	4401	3481	3069	2794	4474	5134	4627	2609	2959	3469	4050	3029	1569	5517	2978	4195	3135	4921	2291	2207	2114	3900	4724	2164	3774	3274
0	3993	2848	3212	3566	2380	3800	3297	3702	3602	4480	4361	3822	3746	4242	3121	4476	4031	3286	3136	3307	4353	4235	5005	2954	3656	3294	3863	3057	1216	5318	3506	3382	3519	4322	1870	2961	1942	3669	4280	1956	3599	3273
0	3762	2545	3662	3886	2528	3474	3760	3557	3926	3142	4215	3930	4065	3642	3463	4010	3293	3817	2637	3971	4034	4391	4681	3332	3347	3191	5499	3308	2120	5841	3631	4280	4034	4977	2807	2810	1968	4464	5518	1820	3916	4272
1	3469	3736	3848	4109	2555	3558	2738	2813	4024	3197	4003	3982	3795	2931	3697	4564	4114	3383	2598	3759	5352	3699	4421	2533	3585	3167	3881	2552	1283	5996	3664	5003	4267	4777	2221	2406	2682	3688	4337	2748	4023	4614
2	3557	2906	3513	3077	2274	3351	2287	3280	3607	2511	3456	3776	2796	2832	3848	4037	3503	3179	2909	3533	5258	4197	4678	3099	3285	3744	3767	3020	1356	4547	3277	4938	2734	3763	3049	2822	2427	4012	4161	2777	3684	3865
2	2932	2427	2668	3824	2205	3480	3101	4222	2479	4025	3015	2847	2341	2792	2823	3689	3216	3577	2927	2745	5036	4157	4304	2737	3185	3189	3249	2723	1892	4547	3622	3883	3035	3611	2346	2535	1683	3410	4454	2122	3739	4580
3	3315	3204	2383	3239	2560	3606	2800	4059	2942	3359	3275	3615	2198	4111	3217	2892	3865	3282	2751	2351	4618	4313	4151	3406	3443	2986	3365	2832	1596	3879	2865	3445	3599	5621	2669	3008	1926	4602	4204	2233	3911	4454
4	3352	2860	2819	3139	1975	3387	2539	4032	3161	2844	2840	3176	3135	2901	3134	2524	3708	3800	2580	3409	4082	5637	3828	2663	3371	3080	3546	2790	1579	4118	3387	3514	3661	5871	2996	3165	1998	3107	3548	2242	4110	3728
4	2445	2342	3484	3313	2568	3365	4385	2758	3016	2393	2978	2905	3378	2953	3564	3264	3239	3155	2723	3298	4618	4560	4551	2558	3314	3033	3452	2744	1800	5325	4108	4020	3567	3841	2841	2949	2104	3476	4021	2158	3778	4143
5	3777	3861	3827	3893	2634	2948	4337	2699	3220	3812	2917	2349	2741	3736	3463	2658	4042	4027	2891	3025	4552	4376	4866	2983	3545	2835	4038	3680	1234	5076	4219	4350	3700	4551	2304	3354	1684	3629	5121	2937	3757	4216
6	3526	3268	3684	4565	2361	3666	2838	2851	2726	4200	3097	3552	3522	2694	3539	3575	4058	3994	3012	2854	4279	5169	4212	2809	2572	3610	4521	3172	1240	4396	3753	3534	3355	2716	2674	2488	1911	3318	4659	1794	3612	5127
6	2838	3553	4524	3882	1904	3276	3665	3312	3212	4414	3868	3792	2634	2400	3153	3196	3650	4030	3263	3635	4619	4230	4867	2460	2461	3130	3940	2753	1500	4301	2944	3625	3838	4991	2289	2095	2145	3568	3994	1954	3093	4408
7	3404	3524	3821	3212	1858	3591	3255	4231	4939	3946	3734	2497	2363	3228	3105	3002	3134	3100	2500	3661	3794	4199	3862	3218	2431	2332	3337	2280	1313	3351	2430	3157	3265	3660	1753	2032	2121	3381	2719	2197	3376	4113
8	2636	2874	3090	2767	1862	3333	2242	3256	3066	2731	3638	2208	3424	3943	3661	2408	2574	2861	2234	3273	4025	2990	3499	2633	2753	2129	3317	2525	1148	3380	2370	2864	3582	1995	2111	2878	1762	3065	2284	2259	3577	3934
8	2201	2509	3020	3519	2198	2752	3376	2772	2450	2367	2864	2615	3068	2843	3269	2183	3723	3261	2197	2897	3970	3149	3686	2682	2326	1967	3816	2588	810	3309	2865	3798	3391	2379	1733	2335	2141	3344	3146	2867	2856	3748
9	2712	3092	3744	2940	1639	3019	2484	2465	2294	3571	3840	2614	2573	2522	2488	2235	2868	2873	2130	3045	3793	3041	3311	2904	2263	2266	2896	2596	1022	2760	2342	3217	3566	2916	2372	2224	1669	3045	2591	2086	2942	3648
10	2694	2308	2842	2578	2031	2624	3214	2378	2366	3671	2709	2186	2738	2426	2915	3392	2793	3086	1917	2964	3211	2425	3506	2713	3127	2009	3218	2292	1712	2686	2900	2646	3315	2082	1843	2918	1769	2644	2696	1992	3134	3598
10	2434	2935	2987	3097	1686	2646	2443	2309	3390	2903	2647	2443	2402	2407	2841	3167	3887	2817	1986	3174	3507	3610	3757	2676	2662	2213	3349	2307	1176	3518	2673	2833	3056	2742	1767	2377	1622	2873	3987	1906	2972	3118
11	2259	2293	2388	2963	1812	2520	2162	3435	2844	2537	2408	2288	2208	2459	2463	2812	2753	2931	2435	2871	3065	2650	3596	2059	2110	2232	2669	2619	994	3594	2389	2737	3023	3125	1635	2121	1739	2944	3336	1501	2849	2986
12	2247	2551	2756	3173	1838	2282	2270	3915	2423	3372	2582	2898	2822	2349	3455	2900	2905	2366	2061	3355	4391	2804	3347	2710	2213	1250	3447	1922	1001	3167	2467	2900	2477	3120	2746	2462	1932	2302	2733	1581	2706	3048
12	3206	3010	2821	2749	1331	2500	2194	3192	3728	2781	2275	3831	2407	3765	2571	2537	3597	2360	1933	2385	3345	2483	3224	2364	2020	1944	3415	2020	1582	3008	3480	3348	2663	2697	1858	3450	1658	2905	3273	2337	3183	3273
13	3502	2562	2599	2462	1424	2169	2068	2889	2805	4254	2547	3006	2267	2604	2514	3458	3070	3013	2037	2882	3759	2910	2906	2125	2975	1941	2956	2348	1168	3198	2759	3806	2753	2845	1847	2559	1782	2748	3891	2221	3006	3917
14	2356	3600	3161	2425	1486	2925	3156	3703	2500	3618	2164	2816	3256	2358	2420	3213	3230	2574	1786	2180	4208	2965	3457	2650	2941	2452	3042	2058	1238	2755	3316	3162	3737	3642	1867	2441	2071	3075	2558	2385	4011	3228
14	2300	2525	3125	3208	2294	2417	2838	3109	3292	3090	3354	2485	3178	3137	2613	2565	3333	2964	2487	3201	4017	2719	3393	2564	2648	1598	3719	1930	1897	4083	2703	2809	3429	2633	1708	2331	2057	2675	2904	2484	3569	3934
15	2587	2432	2686	2422	1952	2734	2264	2993	2956	2956	3037	3747	3138	3746	2725	3418	4009	2451	2428	2755	3273	2501	3791	2546	2279	1764	3713	1913	1107	3171	3260	4093	3773	3490	2512	2488	1690	3097	2404	1996	3011	4080
16	2403	3701	3482	3183	1653	2422	2269	4049	2950	3242	2846	3723	3433	4140	3362	2974	3239	2330	2018	3243	4082	2939	3461	2515	2596	2072	3537	2909	1997	2709	3302	4460	3971	3587	3168	2488	1639	3328	2750	2324	4122	4198
16	2298	3206	3832	3151	1795	3408	3216	3889	3603	3370	3852	3453	2946	3650	3432	3242	3033	3093	2043	2915	4467	3964	3523	2933	2360	2339	3546	2251	1368	4325	3158	4055	3486	3316	3349	2871	2337	3266	3716	2288	3249	4935
17	4162	3355	3485	3411	2277	3653	2509	3204	3792	4049	3327	3470	2819	4315	2682	3400	3107	2432	1973	2654	4039	2784	4109	3509	3413	1899	3450	2866	1617	4474	3366	4710	4389	3759	2133	3238	1860	3520	3500	2505	3599	4288
18	3072	3315	3515	3612	2239	2882	3138	3984	3085	4211	3817	4205	3872	3760	3333	3450	3907	2854	2559	3402	3488	2670	4249	3838	2981	2139	3664	3708	1446	4746	3768	5401	4469	3783	2422	2613	2103	3475	3508	2736	3875	5237
18	3321	3819	4202	3692	2419	3205	3453	4094	3390	2822	3225	3999	3856	4689	3792	4182	3832	3151	2911	3667	4625	3585	4571	3872	3440	2351	4677	2990	1748	4623	4149	5962	5830	4298	3169	3412	2319	3913	4000	3209	4368	6374
19	3608	3840	4623	4365	2897	3627	4002	4416	4077	3954	3296	4126	4147	4543	3927	4676	4347	3441	3235	3183	5120	5982	5044	4367	4159	2851	4216	3171	1486	5470	4435	5357	5339	5506	3504	3653	2825	4299	4323	3057	4945	6315
20	3939	4119	4396	4297	2814	4050	4073	4534	3479	3103	4968	4435	4208	4374	4681	4185	3972	3456	3250	3750	4851	4544	5747	3418	3460	2665	4841	3293	1820	6547	4768	5822	5981	4624	3443	3202	2736	4335	4539	2639	4339	6450
20	4160	4265	4662	3736	2644	3307	4041	4448	4042	4099	4940	3895	4046	4428	3992	4600	3695	3668	3000	3610	5515	4586	5674	3540	3447	2553	4373	3405	1593	5169	5079	6063	5100	4393	3390	2853	2375	4652	5899	2935	4388	6509
21	3788	3923	4009	4080	2827	3946	4043	4262	3700	4326	4156	4095	3817	4738	3249	4010	3505	3438	2874	3446	5003	5096	5614	3036	3531	2675	5142	3366	1850	5674	4730	5696	4769	3658	3387	3246	2356	4105	4489	4906	3872	6373
22	3951	3566	3620	4080	2897	3929	4017	4228	3834	4482	3189	3546	4101	4087	4094	3520	4384	3606	2787	3634	4686	4499	4838	3029	3520	2775	4401	3322	1657	6242	4716	5185	5251	3783	3432	2830	2516	4423	4648	3104	4068	5982
22	3880	3733	3079	3662	2724	3747	3931	4639	4195	4032	3694	3795	3654	3414	3863	3818	4172	3564	2891	3035	4989	4401	4531	3128	3881	3324	4655	3312	1530	6365	5217	5313	5091	3443	3140	2218	1982	5823	4541	2453	4183	5799
23	3370	4112	3993	3104	2657	3764	3305	3837	3274	3671	3402	4604	3282	4216	3166	3396	4269	3261	2864	3709	4549	5067	5436	3012	3673	3231	4795	2826	1014	6978	4369	5118	5059	4350	3332	2888	1997	5636	4758	2679	4223	5365
0	3884	3482	3992	3646	2484	3227	3156	2877	3574	3615	3464	3919	2807	4604	4749	3649	3426	3780	2732	3708	4538	4668	5791	3316	3761	3257	4386	3141	1132	6752	4400	5890	5915	5234	2428	2655	2152	5285	4264	3618	4383	5350
0	3540	3395	3810	4296	3220	3397	3968	2535	3862	4582	3077	3940	2749	3654	3694	4467	2946	3352	3897	3359	4820	4864	5601	3072	3320	4179	4107	3108	1383	4982	4737	5581	4332	3759	2041	2758	2390	5772	4565	2592	4324	5453
1	3527	4014	2951	3992	2785	3097	3967	3753	3018	4307	4048	4212	4348	3964	3111	3254	3664	3504	2811	3022	4232	6137	5162	3269	2506	2745	4607	3114	1654	4968	5693	5847	4867	4425	2380	2569	3448	4572	4512	2966	4041	5735
2	4300	3607	3470	4027	2835	3280	2874	4275	2925	4191	3569	3889	3176	3486	2658	2390	4065	3468	2648	3325	5099	4781	5210	3590	2459	2969	4038	3326	1368	5330	5077	6282	5900	3322	2779	2159	2206	5107	5579	3042	4149	5699
2	3162	3290	4353	3691	2814	3150	3149	3324	3491	3184	3847	3097	2749	3523	3006	3491	2976	3929	2806	3564	5443	4107	5040	3593	3079	3371	3853	3110	1490	4936	4425	5827	5180	4245	2216	2709	2437	4123	4996	2158	4263	5361
3	3247	3008	3528	3802	2674	3416	2541	3208	2923	2692	2878	3860	3251	3152	3716	2620	2475	3478	3625	3637	4804	3720	4235	3331	3405	2431	4021	2293	1298	6053	4760	5905	6506	3598	3152	2952	2019	3711	4219	2251	4061	5381
4	3511	3047	3222	3402	2771	3142	2676	3029	2593	2717	2519	3248	2950	3346	3314	2540	2707	3519	2942	3598	4415	4210	4743	3471	3298	2512	3506	3109	1598	5862	4835	5709	4651	3453	2522	2657	2104	3820	4599	2313	4357	5788
4	3413	3574	3660	3701	2537	3273	3182	3178	3668	2608	2456	3711	3562	3373	3401	3187	3250	3671	2893	3543	4322	5587	5261	3200	3272	2485	4053	2807	1408	5655	4203	5791	5081	3885	3542	3423	1838	5491	4213	2327	4001	5418
5	3631	3316	3474	3358	3086	4180	3882	4198	3466	4007	2715	4018	3533	3461	3641	2541	2963	3483	2702	3943	4784	4916	4778	3298	3882	2548	4598	3614	1476	5978	4382	6146	5378	2811	2851	3268	2460	3807	3765	3108	4026	5585
6	3805	3272	3967	3925	2624	3180	2965	2910	2974	3048	4017	3758	3737	3538	4028	3273	3268	3681	3000	2926	4661	4382	5120	2924	3332	3179	4342	2665	1333	5277	5131	5550	4924	4308	2447	2503	1740	4199	4629	2514	4201	5725
6	3228	2845	3600	2581	2272	3843	3784	2512	3946	4507	4363	4058	3559	3251	3525	3717	4028	4010	3351	2728	4523	4757	5304	3443	3169	2890	3956	3325	1982	3871	3782	6259	5601	3315	3203	2541	1531	3850	3906	2736	3384	5721
7	2854	2648	4190	2329	1963	3335	2779	2265	3074	3688	3588	3486	3386	4075	2953	2669	3578	3588	2875	3069	4218	4432	4437	3013	3423	2203	3801	2478	1324	3879	3181	5908	5224	4681	3315	2204	1806	3390	3640	1962	3315	5670
8	3224	2608	3267	2229	1898	2999	2276	3308	2543	2891	2889	4183	3112	3843	2518	2273	2927	3186	2414	3519	4042	3537	4192	2716	2674	2537	3596	2073	1112	2950	2489	6216	5693	2198	2695	2160	1930	3081	3542	2433	3850	5075
9	3626	2092	3294	2252	2187	3323	3309	2824	3492	3005	3474	3326	2828	3377	2628	2075	2858	2726	2144	2862	4675	3036	4013	2399	2500	2050	2951	2779	2123	2901	2655	4330	4539	3090	2330	2265	2236	3629	4320	2358	3596	5100

## Sheet: 1i
Time	C	C	C	C	C	C	C	C	I	I	I	I	I	I	I	I	I	CF	CF	CF	CF	CF	CF	CF	CF	IF	IF	IF	IF	IF	IF	IF	IF	CIF	CIF	CIF	CIF	CIF	CIF	CIF	CIF	CIF
12	0.714	0.804	0.83	0.724	0.808	0.719	0.838	0.691	0.734	0.746	0.839	0.863	0.72	0.731	0.835	0.778	0.882	0.799	0.716	0.773	0.955	0.83	0.844	0.785	0.764	0.765	0.816	0.708	0.657	0.822	0.72	0.906	0.909	0.774	0.776	0.7	0.698	0.879	0.975	0.804	0.823	0.795
12	0.813	0.75	0.834	0.727	0.767	0.773	0.783	0.739	0.811	0.747	0.866	0.795	0.739	0.72	0.743	0.718	0.773	0.755	0.802	0.727	0.936	0.791	0.754	0.81	0.723	0.796	0.824	0.724	0.679	0.742	0.855	0.827	0.794	0.84	0.711	0.697	0.691	0.958	0.983	0.823	0.875	0.784
13	0.764	0.815	0.858	0.831	0.801	0.735	0.782	0.866	0.755	0.793	0.797	0.858	0.738	0.839	0.709	0.822	0.833	0.766	0.739	0.762	0.92	0.873	0.799	0.83	0.794	0.848	0.782	0.716	0.737	0.887	0.85	0.855	0.875	0.797	0.726	0.728	0.816	0.926	0.909	0.864	0.868	0.856
14	0.753	0.837	0.838	0.785	0.757	0.74	0.739	0.843	0.733	0.818	0.762	0.836	0.709	0.77	0.706	0.78	0.863	0.829	0.733	0.833	0.94	0.824	0.715	0.745	0.718	0.984	0.809	0.781	0.762	0.811	0.845	0.74	0.798	0.755	0.777	0.815	0.699	0.768	0.88	0.805	0.806	0.751
14	0.755	0.754	0.843	0.741	0.772	0.734	0.768	0.819	0.759	0.862	0.763	0.903	0.761	0.756	0.712	0.855	0.858	0.718	0.814	0.736	0.923	0.816	0.765	0.709	0.714	0.752	0.885	0.745	0.733	0.876	0.83	0.816	0.875	0.735	0.723	0.793	0.683	0.76	0.886	0.836	0.777	0.799
15	0.73	0.747	0.88	0.697	0.743	0.733	0.785	0.909	0.795	0.795	0.892	0.877	0.76	0.746	0.756	0.89	0.824	0.704	0.766	0.762	0.936	0.972	0.787	0.752	0.713	0.933	0.9	0.791	0.73	0.762	0.757	0.845	0.895	0.923	0.715	0.783	0.832	0.924	0.862	0.858	0.831	0.736
16	0.765	0.774	0.864	0.8	0.873	0.755	0.811	0.911	0.805	0.884	0.886	0.825	0.717	0.829	0.806	0.903	0.877	0.805	0.756	0.74	0.873	0.912	0.792	0.831	0.728	0.958	0.964	0.834	0.806	0.759	0.762	0.852	0.829	0.893	0.809	0.834	0.749	0.893	0.833	0.852	0.812	0.853
16	0.836	0.861	0.925	0.847	0.897	0.726	0.785	0.884	0.753	0.863	0.799	0.88	0.802	0.868	0.789	0.849	0.904	0.797	0.705	0.853	0.793	0.901	0.883	0.814	0.715	0.917	0.843	0.85	0.887	0.797	0.725	0.938	0.912	0.896	0.796	0.833	0.715	0.968	0.922	0.88	0.885	0.763
17	0.783	0.836	0.928	0.766	0.916	0.867	0.774	0.933	0.806	0.863	0.855	0.889	0.879	0.834	0.873	0.829	0.868	0.811	0.727	0.841	0.914	0.872	0.881	0.87	0.717	0.911	0.808	0.828	0.847	0.903	0.709	0.923	0.917	0.819	0.796	0.883	0.823	0.948	0.765	0.969	0.927	0.797
18	0.793	0.797	0.858	0.723	0.895	0.874	0.757	0.909	0.861	0.871	0.891	0.914	0.875	0.851	0.875	0.914	0.945	0.876	0.706	0.876	0.96	0.86	0.878	0.841	0.811	0.978	0.866	0.848	0.875	0.857	0.729	0.885	0.944	0.936	0.758	0.89	0.86	0.894	0.858	0.95	0.922	0.821
18	0.791	0.893	0.903	0.861	0.936	0.898	0.751	0.949	0.767	0.919	0.888	0.954	0.892	0.825	0.935	0.925	0.974	0.891	0.828	0.922	0.99	0.927	0.896	0.875	0.808	0.968	0.831	0.853	0.874	0.919	0.725	0.897	0.9	0.934	0.839	0.882	0.865	0.953	0.971	0.925	0.956	0.803
19	0.809	0.899	0.89	0.911	0.893	0.885	0.798	0.932	0.794	0.935	0.936	0.925	0.86	0.894	0.958	0.922	0.973	0.937	0.902	0.936	1.005	0.983	0.879	0.861	0.868	1.006	0.968	0.863	0.871	0.929	0.748	0.882	0.813	0.93	0.765	0.897	0.813	0.951	0.81	0.885	0.934	0.819
20	0.836	0.853	0.902	0.944	0.907	0.861	0.784	0.921	0.795	0.954	0.918	0.913	0.872	0.917	0.922	0.837	0.977	0.863	0.939	0.919	0.982	0.971	0.887	0.805	0.931	0.958	0.984	0.784	0.891	0.943	0.768	0.885	0.847	0.877	0.772	0.868	0.821	1.033	0.932	0.879	0.916	0.823
20	0.78	0.847	0.86	0.938	0.912	0.861	0.82	0.917	0.877	0.939	0.925	0.959	0.923	0.926	0.806	0.821	0.957	0.935	0.809	0.914	0.992	0.951	0.928	0.757	0.928	1.005	1.005	0.853	0.903	0.949	0.812	0.924	0.969	0.859	0.807	0.868	0.888	0.941	0.921	0.879	0.895	0.859
21	0.795	0.837	0.846	0.945	0.918	0.846	0.803	0.915	0.903	0.922	0.939	0.944	0.935	0.934	0.878	0.835	0.897	0.815	0.906	0.927	0.991	0.902	0.901	0.76	0.879	0.985	0.992	0.852	0.942	0.884	0.849	0.959	0.974	0.902	0.836	0.838	0.803	0.99	1.017	0.877	0.918	0.898
22	0.825	0.816	0.837	0.947	0.924	0.869	0.821	0.938	0.821	0.873	0.907	0.935	0.931	0.957	0.796	0.861	0.929	0.875	0.883	0.873	0.949	0.92	0.9	0.729	0.881	0.935	0.974	0.891	0.877	0.937	0.89	0.87	0.957	0.829	0.844	0.799	0.859	1.005	0.955	0.94	0.871	0.927
22	0.862	0.851	0.878	0.914	0.928	0.866	0.862	0.887	0.883	0.888	0.915	0.948	0.892	0.962	0.889	0.926	0.921	0.953	0.927	0.884	0.813	0.924	0.932	0.833	0.855	0.937	0.947	0.833	0.883	0.941	0.912	0.83	0.926	0.841	0.865	0.839	0.843	1.013	0.953	0.9	0.935	0.894
23	0.887	0.799	0.822	0.907	0.89	0.875	0.869	0.84	0.821	0.892	0.959	0.918	0.813	0.935	0.894	0.915	0.961	0.967	0.898	0.864	0.945	1.015	0.915	0.745	0.853	0.963	1.053	0.861	0.87	0.983	0.772	0.794	0.926	0.93	0.827	0.789	0.849	1.02	0.987	0.914	0.85	0.797
0	0.863	0.814	0.767	0.821	0.887	0.886	0.852	0.83	0.9	0.859	0.936	0.892	0.818	0.904	0.831	0.888	0.95	0.888	0.878	0.873	0.913	0.993	0.933	0.72	0.83	0.97	0.965	0.835	0.743	0.989	0.853	0.878	0.939	0.938	0.73	0.824	0.813	1.037	1.023	0.873	0.849	0.779
0	0.849	0.777	0.854	0.909	0.894	0.854	0.874	0.886	0.913	0.87	0.928	0.893	0.868	0.848	0.782	0.915	0.909	0.85	0.838	0.891	0.896	0.974	0.879	0.794	0.933	0.913	1.004	0.872	0.841	0.989	0.871	0.943	0.989	0.907	0.762	0.787	0.827	0.978	0.99	0.905	0.928	0.894
1	0.854	0.867	0.885	0.935	0.876	0.865	0.785	0.83	0.841	0.809	0.937	0.907	0.91	0.806	0.827	0.911	0.939	0.907	0.78	0.92	0.871	0.986	0.86	0.721	0.878	0.952	0.969	0.775	0.791	0.977	0.847	0.949	0.95	0.883	0.82	0.81	0.867	0.996	0.956	0.939	0.94	0.896
2	0.895	0.847	0.809	0.899	0.867	0.89	0.713	0.741	0.856	0.77	0.879	0.848	0.831	0.791	0.862	0.877	0.945	0.929	0.778	0.87	0.955	0.978	0.927	0.783	0.912	0.957	0.939	0.858	0.847	0.896	0.742	0.971	0.783	0.896	0.809	0.84	0.868	0.986	1.007	0.924	0.916	0.935
2	0.814	0.76	0.754	0.933	0.9	0.895	0.788	0.816	0.757	0.848	0.868	0.774	0.75	0.8	0.777	0.856	0.945	0.937	0.904	0.781	0.96	0.91	0.917	0.747	0.907	0.959	0.89	0.807	0.918	0.89	0.784	0.877	0.892	0.882	0.85	0.824	0.812	0.994	0.99	0.862	0.974	0.956
3	0.837	0.83	0.742	0.909	0.903	0.888	0.809	0.896	0.803	0.862	0.878	0.803	0.72	0.87	0.78	0.78	0.948	0.883	0.838	0.741	0.97	0.995	0.86	0.845	0.867	0.934	0.901	0.764	0.888	0.936	0.833	0.852	0.939	0.873	0.87	0.837	0.809	1.017	0.96	0.917	0.943	0.905
4	0.866	0.812	0.721	0.921	0.843	0.871	0.769	0.905	0.784	0.823	0.847	0.839	0.777	0.838	0.843	0.733	0.958	0.911	0.775	0.868	0.998	0.949	0.914	0.748	0.903	0.97	0.888	0.829	0.876	0.867	0.801	0.831	0.895	0.86	0.846	0.856	0.842	0.958	0.883	0.955	0.909	0.854
4	0.771	0.745	0.802	0.89	0.91	0.831	0.856	0.805	0.846	0.76	0.856	0.813	0.876	0.771	0.855	0.798	0.955	0.903	0.776	0.908	1.036	1.002	0.93	0.73	0.824	0.982	0.932	0.764	0.864	0.958	0.915	0.853	0.93	0.891	0.827	0.887	0.844	1.046	0.89	0.878	0.885	0.879
5	0.848	0.849	0.832	0.911	0.88	0.796	0.864	0.74	0.785	0.875	0.838	0.764	0.835	0.817	0.902	0.76	0.952	0.936	0.874	0.882	1.019	0.951	0.908	0.795	0.906	0.956	0.997	0.825	0.846	0.892	0.851	0.919	0.867	0.909	0.812	0.899	0.784	1.049	0.997	0.839	0.922	0.881
6	0.848	0.912	0.812	0.935	0.849	0.803	0.821	0.754	0.81	0.892	0.803	0.786	0.889	0.765	0.929	0.816	0.954	0.953	0.893	0.841	0.976	1.024	0.928	0.767	0.799	0.982	1.014	0.875	0.761	0.887	0.874	0.836	0.905	0.869	0.807	0.843	0.828	1.07	1.007	0.787	0.893	0.952
6	0.78	0.899	0.865	0.909	0.809	0.84	0.853	0.738	0.821	0.902	0.88	0.857	0.788	0.721	0.92	0.807	0.931	0.967	0.941	0.903	0.983	1.035	0.918	0.725	0.781	0.965	1.021	0.813	0.824	0.917	0.763	0.786	0.887	0.916	0.804	0.78	0.867	1.031	0.979	0.872	0.869	0.911
7	0.833	0.877	0.914	0.82	0.784	0.866	0.846	0.887	0.889	0.893	0.876	0.818	0.752	0.717	0.828	0.774	0.856	0.932	0.876	0.912	0.95	1.007	0.886	0.819	0.799	0.883	0.974	0.753	0.736	0.836	0.722	0.768	0.977	0.867	0.724	0.772	0.852	1.009	0.796	1.009	0.876	0.907
8	0.781	0.839	0.876	0.771	0.854	0.851	0.748	0.903	0.869	0.781	0.92	0.746	0.858	0.841	0.868	0.74	0.793	0.924	0.809	0.903	0.922	0.818	0.805	0.775	0.834	0.949	0.974	0.857	0.728	0.77	0.685	0.718	0.936	0.751	0.709	0.86	0.83	0.995	0.74	0.895	0.867	0.914
8	0.726	0.79	0.899	0.84	0.862	0.854	0.771	0.82	0.787	0.75	0.877	0.731	0.89	0.817	0.861	0.715	0.855	0.943	0.763	0.901	0.946	0.897	0.826	0.739	0.762	0.892	0.976	0.878	0.705	0.769	0.736	0.833	0.921	0.774	0.715	0.844	0.838	1.024	0.816	0.859	0.806	0.878
9	0.737	0.82	0.913	0.827	0.836	0.875	0.767	0.784	0.767	0.821	0.906	0.769	0.855	0.746	0.781	0.696	0.843	0.919	0.75	0.888	0.891	0.904	0.825	0.765	0.779	0.951	0.867	0.846	0.712	0.747	0.732	0.804	0.955	0.844	0.754	0.815	0.807	1.016	0.768	0.843	0.856	0.909
10	0.8	0.776	0.835	0.784	0.81	0.818	0.797	0.744	0.736	0.851	0.862	0.733	0.862	0.734	0.765	0.758	0.815	0.914	0.731	0.857	0.875	0.766	0.867	0.772	0.825	0.918	0.903	0.759	0.753	0.744	0.748	0.73	0.942	0.837	0.719	0.877	0.865	0.931	0.73	0.891	0.859	0.896
10	0.8	0.779	0.798	0.767	0.791	0.811	0.749	0.713	0.838	0.843	0.796	0.726	0.769	0.689	0.802	0.848	0.882	0.895	0.734	0.833	0.857	0.832	0.902	0.739	0.813	0.921	0.9	0.717	0.749	0.828	0.771	0.728	0.899	0.857	0.727	0.785	0.753	0.946	0.934	0.848	0.866	0.87
11	0.727	0.727	0.762	0.78	0.734	0.768	0.723	0.776	0.817	0.772	0.749	0.719	0.728	0.703	0.729	0.852	0.826	0.883	0.734	0.869	0.829	0.782	0.833	0.694	0.732	0.93	0.809	0.72	0.689	0.728	0.706	0.718	0.798	0.863	0.71	0.772	0.816	0.946	0.971	0.781	0.787	0.848
12	0.728	0.741	0.767	0.774	0.744	0.727	0.741	0.887	0.758	0.844	0.738	0.73	0.733	0.687	0.793	0.825	0.854	0.832	0.748	0.852	0.939	0.841	0.837	0.766	0.716	0.794	0.929	0.677	0.695	0.842	0.716	0.73	0.857	0.898	0.776	0.813	0.784	0.838	0.894	0.731	0.814	0.849
12	0.83	0.842	0.847	0.763	0.681	0.724	0.712	0.88	0.87	0.801	0.736	0.852	0.723	0.812	0.727	0.791	0.845	0.81	0.738	0.77	0.898	0.746	0.819	0.745	0.709	0.815	0.849	0.719	0.769	0.797	0.846	0.784	0.78	0.804	0.75	0.882	0.771	0.907	0.899	0.872	0.853	0.879
13	0.876	0.793	0.862	0.762	0.705	0.703	0.733	0.834	0.881	0.91	0.744	0.914	0.734	0.775	0.692	0.793	0.874	0.855	0.697	0.795	0.899	0.83	0.813	0.734	0.755	0.846	0.815	0.73	0.746	0.85	0.775	0.894	0.886	0.771	0.719	0.88	0.81	0.868	0.926	0.91	0.88	0.889
14	0.809	0.814	0.846	0.749	0.71	0.804	0.782	0.863	0.828	0.922	0.73	0.898	0.799	0.731	0.694	0.84	0.859	0.783	0.686	0.73	0.94	0.809	0.781	0.761	0.855	0.909	0.824	0.718	0.797	0.767	0.834	0.808	0.939	0.865	0.752	0.914	0.854	0.944	0.822	0.925	0.902	0.841
14	0.765	0.816	0.905	0.766	0.743	0.744	0.808	0.883	0.843	0.913	0.85	0.81	0.896	0.741	0.722	0.782	0.89	0.849	0.756	0.841	0.94	0.764	0.828	0.705	0.826	0.723	0.879	0.699	0.886	0.798	0.778	0.74	0.979	0.763	0.725	0.866	0.873	0.891	0.861	0.854	0.81	0.913
15	0.765	0.776	0.834	0.727	0.773	0.807	0.754	0.893	0.875	0.841	0.878	0.876	0.882	0.859	0.714	0.861	0.927	0.798	0.774	0.828	0.877	0.797	0.865	0.756	0.786	0.851	0.941	0.692	0.739	0.783	0.733	0.742	0.953	0.847	0.715	0.845	0.881	0.93	0.787	0.772	0.798	0.914
16	0.805	0.855	0.874	0.76	0.711	0.784	0.724	0.913	0.866	0.867	0.85	0.901	0.952	0.913	0.785	0.893	0.91	0.772	0.701	0.872	0.925	0.783	0.815	0.714	0.806	0.915	0.909	0.82	0.875	0.73	0.833	0.95	0.925	0.894	0.81	0.846	0.787	0.92	0.805	0.867	0.946	0.892
16	0.749	0.867	0.901	0.857	0.784	0.806	0.782	0.899	0.866	0.81	0.93	0.902	0.887	0.912	0.766	0.888	0.922	0.849	0.699	0.821	0.944	0.915	0.885	0.86	0.724	0.886	0.889	0.761	0.814	0.907	0.787	0.88	0.842	0.891	0.854	0.839	0.807	0.967	0.876	0.914	0.877	0.953
17	0.822	0.796	0.904	0.846	0.762	0.858	0.793	0.912	0.922	0.868	0.896	0.931	0.893	0.92	0.767	0.926	0.934	0.774	0.711	0.811	0.932	0.767	0.867	0.862	0.929	0.859	0.904	0.821	0.902	0.942	0.876	0.997	0.967	0.838	0.805	0.816	0.825	0.961	0.93	0.952	0.908	0.972
18	0.877	0.911	0.916	0.85	0.82	0.856	0.85	0.939	0.874	0.897	0.917	0.955	0.915	0.902	0.888	0.9	0.936	0.813	0.807	0.835	0.952	0.789	0.916	0.932	0.879	0.916	0.976	0.859	0.869	0.957	0.934	0.966	0.966	0.905	0.861	0.857	0.843	1.022	0.957	0.933	0.894	0.975
18	0.856	0.913	0.938	0.892	0.874	0.895	0.85	0.927	0.893	0.802	0.923	0.943	0.927	0.928	0.857	0.886	0.952	0.9	0.87	0.915	0.968	0.903	0.947	0.972	0.935	0.86	0.952	0.848	0.801	0.892	0.962	0.983	1.013	0.926	0.909	0.871	0.87	0.978	1.004	0.868	0.941	0.944
19	0.8	0.933	0.921	0.917	0.908	0.902	0.847	0.939	0.916	0.843	0.923	0.95	0.923	0.944	0.906	0.922	0.971	0.912	0.874	0.893	0.951	0.947	0.94	0.914	0.927	0.934	0.973	0.8	0.815	0.916	0.944	0.993	0.969	0.947	0.899	0.885	0.786	0.969	0.991	0.839	0.953	0.945
20	0.881	0.921	0.921	0.932	0.926	0.926	0.907	0.946	0.885	0.855	0.903	0.964	0.943	0.959	0.916	0.909	0.958	0.944	0.936	0.937	1.011	1.001	0.903	0.85	0.936	0.975	0.995	0.853	0.913	0.917	0.961	0.954	0.965	0.954	0.918	0.905	0.909	0.944	0.991	0.893	0.921	0.955
20	0.906	0.928	0.94	0.923	0.94	0.918	0.929	0.96	0.828	0.898	0.926	0.93	0.954	0.954	0.924	0.905	0.963	0.955	0.887	0.954	0.989	0.935	0.916	0.86	0.91	0.989	1.029	0.887	0.845	0.908	0.95	0.989	0.945	0.866	0.919	0.835	0.824	0.975	1.015	0.963	0.932	0.956
21	0.929	0.937	0.974	0.965	0.931	0.936	0.934	0.949	0.813	0.948	0.925	0.955	0.949	0.943	0.801	0.935	0.867	0.906	0.869	0.864	0.999	1.008	0.906	0.842	0.929	0.87	1.026	0.889	0.893	0.926	0.964	0.964	0.951	0.95	0.937	0.882	0.892	0.974	1.021	0.959	0.845	0.933
22	0.935	0.915	0.927	0.968	0.931	0.935	0.939	0.956	0.803	0.94	0.934	0.93	0.93	0.935	0.912	0.869	0.929	0.938	0.837	0.927	0.853	0.948	0.96	0.821	0.9	0.933	0.987	0.899	0.887	0.927	0.983	1.012	0.985	0.959	0.898	0.861	0.82	0.929	1.003	0.875	0.911	0.951
22	0.922	0.919	0.83	0.945	0.918	0.915	0.912	0.915	0.868	0.916	0.897	0.924	0.951	0.921	0.891	0.874	0.984	0.949	0.904	0.865	0.963	1.003	0.92	0.84	0.932	0.961	0.967	0.906	0.885	0.993	0.985	0.962	0.996	0.899	0.876	0.815	0.763	0.961	0.976	0.896	0.968	0.943
23	0.908	0.918	0.863	0.907	0.919	0.919	0.933	0.865	0.835	0.926	0.899	0.931	0.914	0.914	0.833	0.886	0.971	0.893	0.895	0.946	0.97	0.97	0.872	0.833	0.948	0.977	0.96	0.899	0.859	0.96	0.924	0.955	1.006	0.928	0.9	0.846	0.874	0.95	0.995	0.909	0.924	0.923
0	0.914	0.9	0.946	0.937	0.873	0.867	0.897	0.825	0.902	0.872	0.919	0.926	0.85	0.942	0.884	0.902	0.889	0.831	0.817	0.921	0.918	0.975	0.963	0.849	0.93	0.935	0.938	0.881	0.76	0.94	0.952	0.986	0.966	0.926	0.818	0.872	0.819	0.916	0.977	0.963	0.931	0.951
0	0.93	0.892	0.935	0.899	0.951	0.901	0.925	0.771	0.857	0.887	0.892	0.932	0.796	0.93	0.875	0.858	0.856	0.926	0.919	0.892	1.002	0.985	0.939	0.842	0.879	0.964	1.015	0.81	0.782	0.857	0.987	0.99	0.929	0.947	0.811	0.815	0.879	0.979	0.982	0.96	0.914	0.943
1	0.917	0.907	0.867	0.835	0.918	0.862	0.906	0.79	0.854	0.861	0.93	0.938	0.903	0.921	0.792	0.82	0.863	0.914	0.877	0.841	0.969	0.963	0.973	0.884	0.751	0.92	0.976	0.809	0.848	0.881	0.972	1.031	1.013	0.944	0.838	0.839	0.904	0.99	1.03	0.922	0.966	0.93
2	0.919	0.886	0.882	0.915	0.938	0.841	0.839	0.892	0.781	0.897	0.879	0.903	0.892	0.879	0.74	0.733	0.943	0.943	0.814	0.811	1.023	0.967	0.966	0.873	0.724	0.956	0.998	0.846	0.811	0.959	0.96	1	0.908	0.93	0.914	0.77	0.816	1	1.021	0.879	0.936	0.923
2	0.895	0.858	0.932	0.872	0.93	0.826	0.857	0.869	0.818	0.841	0.941	0.805	0.793	0.849	0.834	0.797	0.862	0.935	0.859	0.899	1.01	0.933	0.91	0.891	0.842	0.928	0.991	0.84	0.818	0.935	0.959	1.011	0.962	0.975	0.844	0.84	0.874	1	1.003	0.946	0.933	0.928
3	0.888	0.808	0.882	0.887	0.954	0.879	0.787	0.844	0.729	0.81	0.863	0.871	0.888	0.816	0.864	0.839	0.783	0.936	0.909	0.9	1.003	0.903	0.844	0.872	0.861	0.931	0.988	0.796	0.804	0.93	0.975	0.972	0.958	0.931	0.923	0.85	0.807	0.958	0.945	0.891	0.948	0.961
4	0.918	0.785	0.875	0.901	0.941	0.843	0.798	0.775	0.746	0.783	0.789	0.893	0.886	0.836	0.86	0.787	0.764	0.937	0.96	0.93	0.932	0.947	0.936	0.864	0.872	0.966	0.958	0.792	0.749	0.971	0.942	0.967	1.019	0.837	0.878	0.874	0.844	0.948	0.92	0.955	0.921	0.915
4	0.877	0.822	0.928	0.877	0.958	0.837	0.763	0.756	0.868	0.743	0.766	0.909	0.906	0.847	0.888	0.763	0.875	0.968	0.874	0.91	0.957	0.953	0.959	0.86	0.863	0.924	0.953	0.833	0.841	0.939	0.883	0.951	0.994	0.903	0.93	0.875	0.763	0.964	0.982	0.899	0.949	0.936
5	0.917	0.831	0.923	0.863	0.928	0.875	0.885	0.836	0.901	0.843	0.749	0.949	0.902	0.832	0.796	0.776	0.862	0.968	0.88	0.916	0.915	0.998	0.944	0.9	0.931	0.921	1	0.859	0.81	0.878	0.928	0.94	0.975	0.885	0.943	0.907	0.84	0.989	0.952	0.976	0.963	0.975
6	0.889	0.851	0.884	0.888	0.937	0.886	0.868	0.827	0.877	0.798	0.907	0.928	0.907	0.894	0.863	0.753	0.819	0.957	0.872	0.847	0.978	1.013	0.945	0.86	0.916	0.983	0.963	0.835	0.751	0.901	0.959	0.981	0.959	0.956	0.924	0.852	0.789	1.001	0.978	0.956	0.949	0.97
6	0.897	0.825	0.906	0.783	0.927	0.885	0.859	0.752	0.929	0.917	0.951	0.925	0.884	0.867	0.886	0.88	0.925	0.947	0.926	0.841	0.995	0.995	0.991	0.826	0.863	0.978	1.022	0.877	0.864	0.821	1.038	0.964	0.976	0.812	0.989	0.826	0.727	0.939	0.952	0.881	0.79	0.97
7	0.845	0.739	0.925	0.731	0.911	0.889	0.801	0.714	0.871	0.905	0.921	0.846	0.881	0.915	0.821	0.819	0.917	0.941	0.901	0.854	0.978	0.985	0.915	0.837	0.954	0.823	0.995	0.836	0.821	0.806	0.875	1.009	0.974	0.789	0.939	0.787	0.825	0.939	1.003	0.874	0.898	0.959
8	0.877	0.801	0.857	0.717	0.914	0.863	0.762	0.739	0.783	0.843	0.864	0.929	0.876	0.903	0.769	0.766	0.831	0.913	0.809	0.902	0.988	0.932	0.926	0.781	0.878	0.945	0.952	0.763	0.743	0.795	0.785	1.023	0.982	0.719	0.928	0.77	0.786	0.948	0.969	0.949	0.905	0.99
9	0.896	0.776	0.891	0.723	0.886	0.888	0.777	0.808	0.866	0.838	0.887	0.881	0.847	0.866	0.791	0.744	0.824	0.81	0.788	0.868	0.905	0.831	0.953	0.741	0.815	0.904	0.89	0.81	0.766	0.743	0.762	0.979	0.986	0.951	0.926	0.757	0.81	0.974	0.972	0.914	0.906	0.996

## Sheet: 1j
CF	IF	CIF
1.88967	0.092594	0.053898
1.42039	0.402397	0.558523
1.70712	0.066725	0.387172
0.17515	0.298077	1.01712
1.24604	0.134193	0.054865
	0.611296	0.71821
	0.062957	0.124721

[truncated: 4 more sheets: 1l., 1m., 1o, 1p]
