# Supplementary material for: Dietary fibre-adapted gut microbiome clears dietary fructose and reverses hepatic steatosis
Source: Nat Metab. 2025 Sep 15;7(9):1801–18. doi: 10.1038/s42255-025-01356-0 (PMC12460171; doi:10.1038/s42255-025-01356-0)
Supplement: Supplementary file 12 — Source Data of Extended Data Fig. 2 [file 42255_2025_1356_MOESM12_ESM.xlsx]

## Sheet: 2a
CF	IF	CIF
15.3679	8.82809	0.387014
8.98141	25.0615	3.96817
5.50079	16.4428	13.2029
20.106	18.7064	5.13978
13.2904	27.6642	12.0729
1.73063	2.17162	9.25998
16.5646	0.40532	15.9947
7.73237	4.48667	0.247138
		1.64312

## Sheet: 2b
Gene	CF								IF								CIF
Glut5	4.3159	0.3746	0.0894	7.5646	1.1889	0.8168	0.234	0.0982	7.9666	4.3462	1.4074	0.2767	0.4943	0.1222	0.5217	0.989	0.6323	0.9725	0.1898	0.264	1.9999	0.3775	3.7287	3.5568	1.0516
Khk-a	1.70669	0.927535	0.39515	3.75685	2.74331	1.56066	0.506973	1.08555	2.43501	1.85974	1.25319	0.699557	0.748106	0.416046	3.14655	1.83737	1.90852		0.997531	0.496884	1.00583	0.797871	3.42623	1.46582	2.32202
Khk-c	1.47516	0.581076	4.82325	2.48091	0.959255				4.37549	4.35113	1.44352	0.70742	0.829793	0.460436	1.8702	1.2846	1.55726		0.704305	0.912538	0.213406	4.33721	1.57997	2.54264
Aldob	2.05458	0.841597	0.24687	7.21589	3.99207	1.29235	0.269831	0.397205	4.543	5.12156	2.4833	0.562729	0.563294	0.362937	1.68412	1.97844	2.54241		0.634434	0.300518	1.63078	0.492471	5.88782	1.90639	3.39865

## Sheet: 2c
CF	IF	CIF
6.05057	5.1034	9.79881
2.39701	3.6099	5.23381
8.94092	12.3076	6.82138
17.4378	10.5047	2.69478
7.84485	2.68183	1.49049
11.665	1.84295	2.98615
10.5676	3.61825	5.51798
5.61891	9.2645	2.15645
		1.96719

## Sheet: 2d
Total SCFAs		acetate									propionate									butyrate
C		118.152	168.701	147.644	117.95	192.232	150.204	129.945	169.33		6.86942	3.19265	10.7826	5.58633	8.12055	9.69268	9.13737	12.4702		7.2156	2.28899	16.2684	3.54272	7.42417	6.04528	3.07428	6.97231
CF		235.744	257.694	336.097	93.1047	403.189	179.598	318.303	347.47		12.6262	9.8121	6.78153	1.07644	8.19899	9.1522	12.8384	6.37604		17.6722	14.0149	7.38872	0.566426	2.44128	4.85121	15.2218	7.97612
IF		344.373	481.928	307.558	452.519	269.117	187.407	306.843	872.207		16.7676	5.47337	4.27427	32.4501	14.7467	2.54114	4.32789	9.71985		4.29837	1.61508	1.53159	29.928	17.0815	2.29875	2.3089	2.81039
Total acetate				Total propionate				Total butyrate
C	CF	IF		C	CF	IF		C	CF	IF
118.152	235.744	344.373		6.86942	12.6262	16.7676		7.2156	17.6722	4.29837
168.701	257.694	481.928		3.19265	9.8121	5.47337		2.28899	14.0149	1.61508
147.644	336.097	307.558		10.7826	6.78153	4.27427		16.2684	7.38872	1.53159
117.95	93.1047	452.519		5.58633	1.07644	32.4501		3.54272	0.566426	29.928
192.232	403.189	269.117		8.12055	8.19899	14.7467		7.42417	2.44128	17.0815
150.204	179.598	187.407		9.69268	9.1522	2.54114		6.04528	4.85121	2.29875
129.945	318.303	306.843		9.13737	12.8384	4.32789		3.07428	15.2218	2.3089
169.33	347.47	872.207		12.4702	6.37604	9.71985		6.97231	7.97612	2.81039
13C-SCFAs		acetate									propionate									butyrate
C		2.27191	1.58421	2.78909	2.12124	2.78681	4.61634	4.14012	5.13926		0.108423	0.0088218	0.21912	0.00106877	0.0235441	0.0800496	0.00294486	0.23554		0.368965	0.041337	1.26794	0.060849	0.190732	0.185014	0.001123	0.25633
CF		10.6695	14.9249	22.189	3.28277	17.5332	7.44573	19.9321	27.6893		0.472287	0.419491	0.0296697	0.0349467	0.0380197	0.0166327	0.175824	0.0486575		1.64973	1.39754	0.553658	0.0493549	0.0300339	0.0646684	0.603422	0.810844
IF		20.2043	25.6574	16.5024	29.4162	18.8334	11.38	21.3691	63.9237		0.0862207	0.0184144	0.00442364	0.045486	0.0367436	0.000283081	0.0258113	0.046187		0.045034	0.013413	0.026653	0.001216	0.033929	0.01539	0.34419	0.082221
13C-acetate				13C-propionate				13C-butyrate
C	CF	IF		C	CF	IF		C	CF	IF
2.27191	10.6695	20.2043		0.108423	0.472287	0.086221		0.368965	1.64973	0.045034
1.58421	14.9249	25.6574		0.008822	0.419491	0.018414		0.041337	1.39754	0.013413
2.78909	22.189	16.5024		0.21912	0.02967	0.004424		1.26794	0.553658	0.026653
2.12124	3.28277	29.4162		0.001069	0.034947	0.045486		0.060849	0.049355	0.001216
2.78681	17.5332	18.8334		0.023544	0.03802	0.036744		0.190732	0.030034	0.033929
4.61634	7.44573	11.38		0.08005	0.016633	0.000283		0.185014	0.064668	0.01539
4.14012	19.9322	21.3691		0.002945	0.175824	0.025811		0.001123	0.603422	0.34419
5.13926	27.6893	63.9237		0.23554	0.048657	0.046187		0.25633	0.810844	0.082221

## Sheet: 2e
Total SCFAs		Acetate												Propionate												Butyrate
CF		755.963	677.493	1165.64	476.882	433.471	460.64	601.732	387.209	425.122	415.215	435.366	375.096	18.5716	19.528	13.5529	23.4484	16.4764	20.9803	27.6211	25.6324	22.9883	19.4459	22.4252	16.3005	6.18173	11.023	6.71529	7.89436	7.92479	7.66132	11.3864	18.3909	18.7247	10.6197	9.86359	9.89931
IF		472.907	651.349	374.56	678.295	751.615	506.786	395.968	432.573					22.6026	13.141	15.1559	15.9886	16.2245	20.7008	14.7453	13.3019					14.1674	7.2916	8.39372	10.5047	10.3539	8.22517	6.92208	4.8595
CIF		468.016	432.71	368.581	425.948	333.252	355.804	407.082	581.293	422.853	438.009	366.539	473.287	20.2412	17.8294	31.3819	19.3172	23.4009	32.7322	28.9983	23.307	22.1101	22.3853	19.396	32.981	13.4042	10.1148	10.7767	10.1815	10.6048	28.845	20.0645	13.2216	10.6835	24.5523	13.2044	15.3838
Total acetate				Total propionate				Total butyrate
CF	IF	CIF		CF	IF	CIF		CF	IF	CIF
755.963	472.907	468.016		18.5716	22.6026	20.2412		6.18173	14.1674	13.4042
677.493	651.349	432.71		19.528	13.141	17.8294		11.023	7.2916	10.1148
1165.64	374.56	368.581		13.5529	15.1559	31.3819		6.71529	8.39372	10.7767
476.882	678.295	425.948		23.4484	15.9886	19.3172		7.89436	10.5047	10.1815
433.471	751.615	333.252		16.4764	16.2245	23.4009		7.92479	10.3539	10.6048
460.64	506.786	355.804		20.9803	20.7008	32.7322		7.66132	8.22517	28.845
601.732	395.968	407.082		27.6211	14.7453	28.9983		11.3864	6.92208	20.0645
387.209	432.573	581.293		25.6324	13.3019	23.307		18.3909	4.8595	13.2216
425.122		422.853		22.9883		22.1101		18.7247		10.6835
415.215		438.009		19.4459		22.3853		10.6197		24.5523
435.366		366.539		22.4252		19.396		9.86359		13.2044
375.096		473.287		16.3005		32.981		9.89931		15.3838
13C-SCFAs		Acetate												Propionate												Butyrate
CF		2.34887	3.91069	2.02778	3.50301	1.866	1.37492	1.64236	8.3296	1.57257	3.98702	8.01609	1.24359	0.009986	0.223215	0	0.139726	0.16331	0.079742	0.114444	2.07818	0.159978	0.146696	0.550445	0	0	0.300313	0.031885	0.156037	0	0.056384	0	4.67456	0.458271	0.085164	1.01163	0.164738
IF		4.36074	3.14209	4.54353	8.77776	3.53492	8.058	0.137599	8.18359					0.135351	0.007532	0.148519	0.132062	0.092476	0.074295	0	0.009632					0.021889	0.100235	0.045338	0.093004	0	0.091569	0	0.271433
CIF		4.10872	3.56319	6.13799	2.86204	2.67724	3.7563	2.80879	4.68099	10.7295	4.80366	3.61776	20.5406	0.063354	0.017863	0.315018	0	0.178873	0.199433	0.199098	0	0.136361	0.139267	0.06835	1.09433	0.181816	0	0.11327	0	0.14158	0.143605	0.45142	0.359558	0.044533	0	0.103891	4.73984
13C-acetate				13C-propionate				13C-butyrate
CF	IF	CIF		CF	IF	CIF		CF	IF	CIF
2.34887	4.36074	4.10872		0.009986	0.135351	0.063354		0	0.021889	0.181816
3.91069	3.14209	3.56319		0.223215	0.007532	0.017863		0.300313	0.100235	0
2.02778	4.54353	6.13799		0	0.148519	0.315018		0.031885	0.045338	0.11327
3.50301	8.77776	2.86204		0.139726	0.132062	0		0.156037	0.093004	0
1.866	3.53492	2.67724		0.16331	0.092476	0.178873		0	0	0.14158
1.37492	8.058	3.7563		0.079742	0.074295	0.199433		0.056384	0.091569	0.143605
1.64236	0.137599	2.80879		0.114444	0	0.199098		0	0	0.45142
8.3296	8.18359	4.68099			0.009632	0			0.271433	0.359558
1.57257		10.7295		0.159978		0.136361		0.458271		0.044533
3.98702		4.80366		0.146696		0.139267		0.085164		0
8.01609		3.61776		0.550445		0.06835		1.01163		0.103891
1.24359		20.5406		0				0.164738
