# Supplementary material for: Dietary fibre-adapted gut microbiome clears dietary fructose and reverses hepatic steatosis
Source: Nat Metab. 2025 Sep 15;7(9):1801–18. doi: 10.1038/s42255-025-01356-0 (PMC12460171; doi:10.1038/s42255-025-01356-0)
Supplement: Supplementary file 13 — Source Data of Extended Data Fig. 3 [file 42255_2025_1356_MOESM13_ESM.xlsx]

## Sheet: 3a
Week	C	C	C	C	C	C	C	CF	CF	CF	CF	CF	CF	CF	CF	IF	IF	IF	IF	IF	IF	IF	CIF	CIF	CIF	CIF	CIF	CIF
0	19	19.4	25.1	24.9	24.5	23.9	25.1	24.5	23.9	24.1	21.3	21.8	24.2	23.3	25.2	23.4	22.6	24.5	23.9	21.5	24.2	23.2	24.4	25.6	24.5	22.3	22.7	22.5
1	20.9	20.6	24.9	25.2	24.9	24.4	26	26.1	25.3	26.4	22.63	25.3	22.3	24.6	24.5	26.4	23.8	22.5	25.3	24.62	23.5	24.4	25.8	27	25.8	21.26	24.78	24.73
2	21.29	21.48	25.3	25.69	26.01	24.79	27.24	27.03	26.32	28.6	23.07	23.51	24.71	25.91	27.43	24.67	24.16	27.09	25.45	25.08	25.56	24.21	26.68	27.9	27.48	24.68	25.52	25.53
3	21.65	22.64	27.01	26.62	28.04	24.67	28.15	28.17	26.47	30.11	25.3	24.3	25.9	26.59	28.23	25.89	25.16	28.09	26.18	26.76	26.59	24.88	27.79	28.81	27.07	25.89	26.29	26.66
4	22.31	23.43	27.35	27.18	29.01	25.35	28.23	28.76	27.34	30.94	25.71	24.22	25.54	27.17	29.12	25.97	25.02	26.7	25.16	26.52	26.66	25.24	27.61	29.03	27.8	26.08	27.09	27.85
5	22.6	23.5	29.5	28.2	30.2	25.9	29.8	29.2	27.6	31.6	25.8	24.4	25.6	27.3	29.2	27.6	25.7	28.1	26.4	27.4	26.4	25.4	27.5	29.6	27.7	26.4	27.8	28.3
6	23.5	23.8	32	29.4	31.4	26.6	30	28.8	28.7	32.5	25.6	24.8	26.1	28.4	31	25.74	25.46	29.3	26.9	27.8	26.7	25.6	28.5	30.9	27.6	26.9	27.6	29.2
7	24	24.3	31.3	29.2	31.7	27.6	31.5	29.3	28.9	33.8	27.1	27.1	27.5	29.1	32.7	27.8	26.9	29.8	27.8	28.3	27.3	26.8	28.9	30.6	27.9	28.6	27.5	29.5
8	24.4	24.4	30.6	28.6	30.7	27.9	31.6	29.5	28.7	34.6	27.2	27.1	26.9	28.7	33.2	27.2	26.4	29.3	27.3	27.4	26.7	26.4	28.6	30.9	27.6	28.2	28.3	29.4
9	23.76	24.5	33	29.9	32.85	28.3	32	30.25	29.7	35.8	26.5	27.6	27.16	30.6	35.15	27.1	27.3	29.2	27.86	27.62	27.5	27.1	28.6	29.6	28.9	28.8	27.9	29.97
10	24.7	24.9	34	30.9	32.8	32.8	28.76	30.14	29.4	35.7	26.7	28	28	30.3	35.8	27.7	27	30.2	27.7	27.6	27.4	27.2	29.5	29.8	31.6	27.2	30.9	28.6
11	25.29	25.43	30.21	31.45	33.02	30.72	34.54	31.24	29.64	37.25	26.13	28.67	28.3	31.36	38.12	28.42	27.45	29.71	28.43	29.57	27.91	27.93	30.82	30.25	33.54	27.96	30.87	29.56
12	24.6	24.92	36.82	31.25	34.18	29.67	32.74	30.89	29.12	37.7	26.62	29.44	28.32	32.94	38.25	27.15	27.07	28.82	27.72	28.34	27.74	26.74	29.87	30.25	33.38	27.02	31.24	28.74
13	24.6	24.92	36.82	31.25	34.18	29.67	32.74	30.89	29.12	37.7	26.62	29.44	28.32	32.94	38.25	27.15	27.07	28.82	27.72	28.34	27.34	26.74	29.87	30.25	33.38	27.02	31.24	28.74
14	27.8	26.51	38.49	32.91	34.64	31.88	35.31	31.75	30.67	39.02	27.02	31.21	28.74	34.9	40.43	28.12	27.51	30.52	29.87	29.05	27.48	26.89	29.64	30.66	34.5	29	32.76	31.09
15	26.58	28.01	35.5	31.3	32.4	37	32.5	31.3	29.9	40.9	25.73	30.1	27.03	34.01	41.2	27	26.3	30.12	28.7	28.9	26.9	26.79	28.4	31.4	34.1	28.51	32.5	30.6

## Sheet: 3b
C	CF	IF	XIF
2.73	1.88	1.45	2.49
2.81	1.82	1.97	2.29
3.06	2.36	1.85

## Sheet: 3c
C	CF	IF	XIF
8.13	8	8.6	7.93
7.8	7.97	8.65	6.57
11.57	8.62	8.79

## Sheet: 3d.
	Water			Food
C	0	0	0	11.33	13.72	15.49
CF	11.81	10.05	11.17	8.93	8.88	12.57
IF	11.59	12.76	13.8	5.59	8.5	7.99
XIF	11.12	10.04		11.27	10.08

## Sheet: 3e
C	CF	IF	XI
1.0508	4.8878	3.2287	5.4684
1.4665	6.6979	3.0072	4.9629
8.6997	4.1177	2.3549	8.6101
1.9503	4.5035	4.9541	3.4149
1.9942	3.9451	6.8161	4.1835
3.9154	6.2693	3.4857	3.5323
3.5341	2.7943	5.9963
	2.4506

## Sheet: 3f.
13C-C16:0					13C-C18:0					13C-C18:1
C	CF	IF	XIF		C	CF	IF	XIF		C	CF	IF	XIF
0.0863136	3.84166	0.917039	6.70909		4.64e-08	0.249027	0.0867165	0.472864		6.72e-08	4.10582	1.32251	7.05762
1.39622	3.92403	0.288047	5.99415		0.037417	0.286954	0.0332935	0.340572		0.702152	4.71874	0.348253	3.48696
0.778544	5.27182	0.556578	6.42772		0.020753	0.340926	0.0440745	0.321072		0.473284	5.33315	0.0324857	6.15668
1.00521	3.63956	0.22079	6.02603		0.020688	0.247774	0.0306145	0.257984		0.603379	5.0432	0.0747896	5.37547
0.923628	4.16309	0.572309	2.71831		0.0156131	0.305906	0.106179	0.0483451		0.763034	6.78019	0.26977	2.16626
0.201676	2.19648	0.362002	4.26133		0.0072472	0.215937	0.0231558	0.172201		0.00267032	2.91002	0.192168	4.32382
1.94987	1.30561	0.802006			0.0704908	0.101767	0.0669385			0.842408	1.39782	0.941484
	2.01853	0.744835				0.0912992	0.0483367				3.31341	0.903541

## Sheet: 3g
	CF								IF							XIF
Cer(d18:1/22:0)	-0.379652	-0.141176	0.279948	0.041735	-0.254695	0.020619	0.261328	-0.020918	0.0378463	-0.0559594	-0.0908122	0.123184	0.25225	-0.502072	0.0235336	-0.0391296	0.064634	-0.279234	0.0152589	-0.246306	0.516979
Cer(d18:1/22:1)	0.0456684	-0.0471614	0.416411	0.161709	-0.0752725	-0.0554066	-0.0864644	0.28614	0.301742	0.172663	-0.0064473	0.012891	0.264587	-0.523551	0.260282	0.00665142	0.347891	-0.0427258	0.333926	-0.172795	0.77676
Cer(d18:1/22:4)	0.481845	-0.136448	1.0127	0.0326	-0.332914	-0.438142	-0.0333538	0.371983	-1.21686	-0.989525	-0.327379	-0.678255	0.287171	-1.00023	-0.146229	-0.373366	0.834053	0.441348	0.18077	0.70224	0.569961
SM(d18:1/22:0)	-0.288035	0.0757469	0.138468	0.307022	-0.336292	-0.0799454	0.389779	-0.145524	0.147445	-0.150026	0.307048	0.54847	0.330433	-0.0735036	0.0464836	0.292339	0.218588	-0.081434	-0.0833009	0.0945045	0.505594
SM(d18:1/26:0)	-0.32336	-0.006115	0.57134	-0.293458	-0.994035	0.00608915	0.418201	0.331692	-0.580727	-1.0681	-0.460849	0.00069559	-0.625438	-1.21885	-0.784817	0.188397	-0.439816	-0.16675	-0.454725	-0.835218	-0.553626
SM(d18:1/26:1)	-0.713855	-0.0512952	0.415954	-0.354622	-0.965391	0.0495339	0.3004	0.554297	-0.54887	-1.43084	-1.01411	-0.0936095	-0.756189	-1.53677	-0.65077	0.111422	-0.576868	-0.158769	-0.743453	-1.21704	-0.566009
	CF								IF							XIF
DG(46:10)	-0.268295	0.21178	-0.355979	0.124151	0.118564	-0.0029885	-0.352702	0.00298229	0.0707112	0.148776	0.114076	0.224571	0.00763992	-0.126062	0.244359	-0.0610202	-0.123457	0.416613	-0.323928	-0.630364	-0.233193
DG(46:12)	-0.19575	0.0305498	0.269567	0.151213	-0.135518	-0.266759	0.0111668	-0.0112539	-0.258347	-0.249584	0.00693592	0.117162	0.0678284	-0.257762	-0.201492	0.106999	0.204134	-0.011202	0.340046	0.344737	0.437153
DG(48:12)	-0.081606	0.021387	0.259826	-0.0217088	-0.0622279	-0.138454	0.0888328	0.15746	-0.057781	-0.178824	-0.0473602	0.278815	0.0734423	-0.111804	-0.118985	0.290675	0.455393	0.176186	0.621162	0.218558	0.360292
TG(48:3)	0.011364	-0.0114542	0.923873	-0.0557073	-0.8376	-0.0662368	0.598013	1.13807	-0.0271964	-0.256105	0.360405	-0.230641	-0.342263	0.23065	-0.59198	0.359693	-0.498009	0.265114	-0.0120236	-0.288702	-0.551257
TG(50:4)	-0.148048	0.13426	0.684706	-0.189937	-0.554489	-0.635685	0.522072	1.06569	-0.398528	-0.520552	0.0251456	-0.0222147	-0.255981	-0.409199	-0.508638	0.0450462	-0.273289	0.125541	-0.0982241	-0.551367	-0.383357
TG(50:5)	-0.372082	-0.0277714	0.510416	-0.321273	-1.05236	0.0272469	0.417275	0.290088	-0.599313	-1.22885	-0.509966	0.00019137	-0.696275	-1.31314	-0.81507	0.161397	-0.505728	-0.191358	-0.494678	-0.877276	-0.620317

## Sheet: 3h.
Gene	C							CF								IF							XIF
Acly	1.16281	0.733398	2.08755	0.72341	0.944058	0.60114	1.36822	3.59553	2.07407	3.38637	1.29818	0.674885	1.0376	1.841	1.79505	1.46023	2.11847	0.495449	0.543655	0.753971	0.688352	0.932275	0.731852	1.98288	3.13705	2.36344	1.77529	1.73033
acss2	1.25489	0.741017	2.10153	0.679169	0.955043	0.619535	1.2734	2.29122	1.44535	1.97089	1.06176	0.514689	0.744155	1.26882	1.2608	0.587455	0.729815	0.365522	0.241239	0.39109	0.205391	0.521055	0.603875	2.21886	1.53904	1.67684	0.959731	1.1885
Fasn	1.29919	0.704074	2.00447	0.726958	0.970784	0.601293	1.28526	1.92627	1.08799	1.46898	0.642634	0.269532	0.290878	0.342146	0.4018	0.573653	0.521093	0.138653	0.152998	0.241172	0.38507	0.332115	0.165814	0.436815	1.38737	0.52276	0.469561	0.345189
scd1	1.46957	0.707071	1.91278	0.691231	0.91736	0.617113	1.28574	2.58581	1.12476	2.29603	0.938596	1.05341	0.772384	1.42908	2.13079	1.16962	1.03711	0.568727	0.376662	0.630427	0.752138	0.802171	0.660255	1.98093	1.62889	0.889314	1.45007

## Sheet: 3i
Gene	C							CF								IF							XIF
Col1a1		1.17059	0.635793	1.14387	1.42638	1.22062	0.402754	1.98778	1.87534	2.94077	0.880479	0.419534	1.45586	5.54013	7.35271	1.49601	0.586817	0.17562	0.270352	0.481637	0.184491	0.254857	0.64105	1.32489	2.48978	0.5245	0.601194	0.275434
Acta2	0.991926	0.443307	2.00359	0.255203	2.47	0.735122	0.10085	1.13736	1.40554	0.418113	0.011088	0.76707	2.09645	0.398462	3.86017	0.489	0.794105	0.613584	0.066315	0.018896	0.16069	0.237453	0.376736	0.102566	0.112302	0.714812	0.446875	0.682264
Tgfb1	2.1765	0.598063	1.00031	0.606771	1.10958	0.486169	1.02261	0.667548	0.718699	0.660603	0.29814	0.397504	1.33409	3.00921	2.39229	1.61726	0.21285	0.198683	0.203091	0.190763	0.085476	0.167795	0.267676	0.764047	0.915068	0.977808	0.344207	0.130316
Mmp13	2.13648	1.24616	0.434581	0.427152	0.170079	0.986348	1.5992	4.38422	2.85163	1.70356	1.07325	2.4188	3.73097	2.45525	5.45779	3.24615	0.701566	0.517403	0.515982	0.512221	0.324863	0.629558	0.786097	0.386428	1.80017	0.360766	0.154481	0.239392

## Sheet: 3j
	MDS1	MDS2
Sample	X	Y		X	Y
CF recipient	-1.1635	-0.15751		-1.18515	-0.36417			vs CF D	2.1154
CF recipient	-1.5169	-0.44796						vs IF D	2.3187
CF recipient	-0.69083	-0.54432
CF recipient	-1.4309	-0.39371
CF recipient	-1.419	-0.26568
CF recipient	-0.89278	-0.37586
IF recipient	-0.89342	0.3545		-0.81495	-0.47436			vs CF D	1.7414
IF recipient	-0.55577	0.2382						vs IF D	2			distance	CF donor	IF donor
IF recipient	-0.89889	0.48014										CF recipient	2.1159	2.3192
IF recipient	-0.70335	1.3353										IF recipient	1.9838	1.8814
IF recipient	-0.73416	-0.0058637
IF recipient	-1.1041	0.44385
CF donor	0.94084	-0.7009		0.92742	-0.47419
CF donor	0.95389	-0.38416
CF donor	0.72595	-0.71295
CF donor	1.1154	-0.37246
CF donor	0.90104	-0.2005
IF donor	0.7002	-0.082585		1.05236	0.24427
IF donor	1.0017	0.098827
IF donor	1.0129	0.35491
IF donor	1.0702	0.26676
IF donor	0.84452	0.45419
IF donor	1.4783	0.37831
IF donor	1.2587	0.2395
