# Supplementary material for: Dietary fibre-adapted gut microbiome clears dietary fructose and reverses hepatic steatosis
Source: Nat Metab. 2025 Sep 15;7(9):1801–18. doi: 10.1038/s42255-025-01356-0 (PMC12460171; doi:10.1038/s42255-025-01356-0)
Supplement: Supplementary file 14 — Source Data of Extended Data Fig. 4 [file 42255_2025_1356_MOESM14_ESM.xlsx]

## Sheet: 4d
CF	IF
37.0844	6.39283
25.3577	30.8881
43.6801	27.8035
44.8053	6.3519
30.8417	28.4177
27.0038	14.5236
19.2619	14.735
3.82241	9.56963
	12.682

## Sheet: 4e
CF	IF
1.64528	0.802928
1.27079	0.924786
2.04044	1.46887
1.13354	1.31373
1.5429	0.742685
1.53974	0.747005

## Sheet: 4f
Wild-type	Transgenic
1.1021	13.6929
18.8531	3.57591
5.72278	13.1002
