# Supplementary material for: Dietary fibre-adapted gut microbiome clears dietary fructose and reverses hepatic steatosis
Source: Nat Metab. 2025 Sep 15;7(9):1801–18. doi: 10.1038/s42255-025-01356-0 (PMC12460171; doi:10.1038/s42255-025-01356-0)
Supplement: Supplementary file 15 — Source Data of Extended Data Fig. 5 [file 42255_2025_1356_MOESM15_ESM.xlsx]

## Sheet: 5a
Total bacterial amounts				Alpha-diversity				Firmicutes to Bacteroidetes ratio
C	CF	IF		C	CF	IF		C	CF	IF
16595202	266755771	367851446		2.2233	2.96216	2.94347		23.6097	697.5	90.4173
23278989	383247852	288984196		2.73864	2.95931	2.70729		40.9258	66.5402	309.526
20305149	212812649	169572993		3.0154	2.26654	2.36815		78.7333	410.343	319.333
27038040	58659298	147485889		2.9681	2.12944	2.26241		83.3162	171.007	1408.96
64674844	812894106	355703660		2.21746	3.01039	2.33694		43.9042	41.9153	301.747
11753695		271499805		2.12173		1.82627		234.497		866.455
		399421291				2.05774				114.642

## Sheet: 5b
Total bacterial amounts				Alpha-diversity				Firmicutes to Bacteroidetes ratio
C	CF	IF		C	CF	IF		C	CF	IF
105000000	170000000	540000000		5.57303	5.15374	5.04242		6.0334	3.81721	1.40759
40919828	168000000	188000000		2.40617	5.73053	4.06891		4.28853	4.01478	1.30763
119000000	219000000	427000000		4.76732	4.80863	4.36032		3.2164	4.68182	1.01625
245000000	174000000	559000000		3.61726	5.02332	4.35236		2.23428	5.54499	1.62067
380000000	281000000	346000000		5.17145	5.20326	4.7326		2.6917	2.76632	1.67329
84877320	2349131	360000000		6.17507	5.12788	4.35504		2.87895	5.00948	1.66009
166000000	148000000	355000000		5.82144	5.29436	4.91795			4.49369	3.56353
72662890	90197911	438000000		6.122	4.98485	5.31527			4.79045	1.60823

## Sheet: 5c
Jejunum				Cecum
C	CF	IF		C	CF	IF
0.072767	0	0.087927		0.504731	0.057688	0.440271
0.120104	0	0.094668		0.869075	0.138336	0.10667
0.092596	0	0.024613		0.206573	0.147449	0.131252
0.076593	0	0.05498		6.84456	5.90465	0
0.191972	0	0.070656		2.33996	1.99654	0.047142
0.093041		0		0.057395	0.079205	0
		0		0.050529	0.090102	0.023762
				0.297678	0.096292	0

## Sheet: 5d
vehicle	B.pseudolongum	B.acidifaciens
10.5968	10.3963	6.1735
5.9292	6.6792	5.6227
7.8998	8.2806	3.8647
10.9632	10.9348	8.0341
2.3886	17.6232	11.2835
10.6595	11.7609	7.8961
10.436	7.3385	4.6579
7.8128	6.7584	7.048
8.6823	2.3026	7.832
3.7475	7.0141	8.8299
2.4094	5.8994	10.2617
5.9225	6.2002	6.6113

## Sheet: 5e
13C-C16:0				13C-C18:0				13C-C18:1
vehicle	B.pseudolongum	B.acidifaciens		vehicle	B.pseudolongum	B.acidifaciens		vehicle	B.pseudolongum	B.acidifaciens
1.2295	6.60364	0.834309		0.293357	1.72047	0.281689		6.14631	35.5322	3.50449
0.829994	6.14229	1.78881		0.193874	1.61462	0.317684		6.14153	36.6427	7.08999
2.24534	5.9906	1.29742		0.781228	1.5584	0.248654		12.8097	36.5939	7.36405
2.3543	1.02776	1.66752		0.658003	0.188424	0.377191		15.6868	3.42847	9.49344
2.12976	0.567152	0.155945		0.49408	0.101914	0.063717		9.89938	2.46063	0.526051
5.11982	4.18164	1.31084		1.56742	1.26918	0.343351		31.3689	27.0728	7.73746
0.425604	1.50794	0.299893		0.117296	0.372795	0.0465657		3.61489	10.4796	1.03715
3.90431	1.59896	0.925383		0.952248	0.40397	0.167618		25.5639	10.8846	3.57268
1.52533	0.757437	1.24211		0.299371	0.135702	0.247286		9.20667	4.72749	7.12672
0.68581	0.222791	0.446244		0.176291	0.0352144	0.0848748		4.08652	1.16427	2.68807
0.547988	0.197721	0.280031		0.0756523	0.0513908	0.0523101		2.2891	1.01708	1.62362
0.270082	1.06587	0.77944		0.0530008	0.283836	0.164051		1.38152	7.17205	6.29636

## Sheet: 5f
	vehicle												B. acidifaciens
Cer(d18:1/22:0)	0.233374	0.747742	0.199124	-0.107287	-1.03806	0.0583575	-0.626736	0.313763	-0.0540105	0.0520612	-0.183263	-0.116947	0.545042	-0.0234264	-0.395464	-0.069543	0.0979215	-0.265476	0.134344	0.0125731	-0.517899	-0.269848	0.867765	0.19112
Cer(d18:1/22:1)	0.00083344	0.482259	0.285965	-0.528041	-0.66324	-0.378543	-0.0182107	0.082973	0.0522383	0.121371	-0.009065	-0.0008339	0.0838658	-0.162945	-0.550337	-0.321934	-0.172007	-0.186064	0.286186	0.231114	-0.671354	-0.406292	0.437779	0.00949483
Cer(d18:1/22:4)	0.0545817	-0.0567281	0.441459	0.879098	-0.492607	0.982412	-0.228255	-0.0754095	0.571081	0.243241	-0.357307	-0.249854	0.637863	-0.650847	-0.330069	0.371748	-0.209812	0.890905	0.109828	0.254198	0.314349	0.0627161	0.845046	0.988987
SM(d18:1/22:0)	0.00984128	0.716947	-0.008495	-0.243625	-0.932778	-0.0724598	-0.491123	0.579018	0.00844523	0.179738	-0.0466245	0.259892	0.217519	-0.0129836	-0.372579	-0.224384	0.0542834	-0.132413	-0.108355	-0.285048	-0.836726	0.0223026	0.824308	-0.0813405
SM(d18:1/26:0)	0.100778	-0.0486328	0.0478882	0.376333	1.30436	-0.638821	-0.269716	-0.375857	0.946685	0.016411	-0.0760483	-0.0165999	-0.605815	-0.0187749	-0.320137	-0.0085465	0.480461	-0.494612	0.460829	-0.215551	0.150266	0.287428	0.0284695	0.184395
SM(d18:1/26:1)	0.19775	0.404899	-0.539215	0.0210612	2.02752	-0.852033	-0.0541801	-0.0737156	0.718984	-0.0213732	0.0684734	-0.160214	-0.716507	0.132274	-0.220198	-0.441443	0.566072	-0.459368	0.189983	-0.453297	0.0605202	0.144007	0.598971	-0.0708265
	vehicle												B. acidifaciens
Cer(d18:1/22:0)	0.233374	0.747742	0.199124	-0.107287	-1.03806	0.0583575	-0.626736	0.313763	-0.0540105	0.0520612	-0.183263	-0.116947	0.545042	-0.0234264	-0.395464	-0.069543	0.0979215	-0.265476	0.134344	0.0125731	-0.517899	-0.269848	0.867765	0.19112
Cer(d18:1/22:1)	0.00083344	0.482259	0.285965	-0.528041	-0.66324	-0.378543	-0.0182107	0.082973	0.0522383	0.121371	-0.009065	-0.0008339	0.0838658	-0.162945	-0.550337	-0.321934	-0.172007	-0.186064	0.286186	0.231114	-0.671354	-0.406292	0.437779	0.00949483
Cer(d18:1/22:4)	0.0545817	-0.0567281	0.441459	0.879098	-0.492607	0.982412	-0.228255	-0.0754095	0.571081	0.243241	-0.357307	-0.249854	0.637863	-0.650847	-0.330069	0.371748	-0.209812	0.890905	0.109828	0.254198	0.314349	0.0627161	0.845046	0.988987
SM(d18:1/22:0)	0.00984128	0.716947	-0.008495	-0.243625	-0.932778	-0.0724598	-0.491123	0.579018	0.00844523	0.179738	-0.0466245	0.259892	0.217519	-0.0129836	-0.372579	-0.224384	0.0542834	-0.132413	-0.108355	-0.285048	-0.836726	0.0223026	0.824308	-0.0813405
SM(d18:1/26:0)	0.100778	-0.0486328	0.0478882	0.376333	1.30436	-0.638821	-0.269716	-0.375857	0.946685	0.016411	-0.0760483	-0.0165999	-0.605815	-0.0187749	-0.320137	-0.0085465	0.480461	-0.494612	0.460829	-0.215551	0.150266	0.287428	0.0284695	0.184395
SM(d18:1/26:1)	0.19775	0.404899	-0.539215	0.0210612	2.02752	-0.852033	-0.0541801	-0.0737156	0.718984	-0.0213732	0.0684734	-0.160214	-0.716507	0.132274	-0.220198	-0.441443	0.566072	-0.459368	0.189983	-0.453297	0.0605202	0.144007	0.598971	-0.0708265

## Sheet: 5g
Gene	vehicle												B.acidifaciens
Col1a1	0.255522	0.940631	0.050276	0.96673	1.42014	0.931076	0.455653	0.852174	0.417453	1.2017	3.50864		1.24273	0.095804	0.491716	0.716296	4.50741	0.39587	5.90536	7.45642	3.4877	1.00574	0.349689	0.546927
Acta2	4.29183	0.269856	0.007774	0.174855	3.76589	0.213126	0.66298	0.169908	0.255204	0.697607	0.490969		0.024265	4.26446	0.182057	2.15986	0.155874	0.502245	1.4622	0.331085	0.198926	0.284233
Tgfb1	0.157615	0.542851	0.045497	0.766239	4.27119	0.750476	1.47141	0.616112	0.381142	0.271426	0.842826	1.88322	0.444615	0.128945	0.631667	1.06778	3.69518	0.554761	1.07667	1.41003	2.86095	0.727075	0.283909	0.276272
Mmp13	0.230911	0.725238	0.18536	1.17615	0.336996	0.33703	4.2991	0.70921					1.19446	0.37422	0.657049	0.864166	2.57611	1.81428	2.49484	0.758769	1.49189

## Sheet: 5h
13C-Serine				13C-Glycine
vehicle	B. pseudolongum	B. acidifaciens		vehicle	B.pseudolongum	B.acidifaciens
1.7426	1.20722	1.77893		4.49492	6.27722	4.17493
2.64884	0.875036	1.45045		3.6587	2.62855	3.13813
4.66126	1.15428	1.56867		7.16021	4.71331	4.42439
1.48489	3.72417	6.23587		4.61346	4.9271	13.8538
1.82892	1.82895	1.70229		2.14712	3.06401	6.83045
0.756795	3.08397	4.63921		2.08656	7.0868	10.5346
7.93622	2.16443	0.982859		10.1336	7.80546	2.5866
3.17256	1.296	0.461758		3.53554	4.24512	1.54001
2.90695	5.07641	1.54445		4.67137	10.1121	6.60409
4.35868	7.89376	1.97167		6.6173	9.52672	4.75599
0.985556	1.89989	6.22763		1.59883	2.81353	7.25655
6.01844	2.59606	4.82285		9.00375	5.12359	8.19126

## Sheet: 5i
Time (day)	PBS				Glucose				Inulin
0	0.02	0.02	0.02	0.02	0.02	0.02	0.02	0.02	0.02	0.02	0.02	0.02
1	0.021	0.028	0.023	0.035	0.03	0.022	0.025	0.02	0.03	0.029	0.026	0.02
2	0	0.005	0.007	0.019	0.022	0.013	0.02	0.021	0.021	0.03	0.027	0.035
3	0.007	0.01	0.018	0.016	0.021	0.01	0.016	0.018	0.022	0.041	0.051	0.02
5	0.007	0.011	0.009	0.03	0.102	0.015	0.031	0.067	0.101	0.35	0.493	0.554
6	0.011	0.015	0.015	0.046	0.221	0.028	0.068	0.125	0.267	0.326	0.472	0.435
8	0.024	0.024	0.024	0.154	0.142	0.122	0.136	0.126	0.273	0.5	0.538	0.654

## Sheet: 5j
13C-Fructose
Time (Day)	Glucose			Inulin
0	627.888	455.975	497.714	526.448	512.886	627.333
1	396.094	422.299	495.352	262.03	282.459	290.981
2	438.658	431.62	519.204	189.86	151.946	153.256
3	442.4	405.266	436.887	183.709	158.867	165.541
13C-Acetate
Time (Day)	Glucose			Inulin
0	0	0	0	0	0	0
1	3.51099	3.00347	4.88806	16.7812	14.0784	19.5085
2	5.34132	5.04506	6.15057	19.9642	21.0968	18.6282
3	5.10381	5.00211	5.01158	17.7233	18.7492	20.0876
13C-Propionate
Time (Day)	Glucose			Inulin
0	0	0	0	0	0	0
1	6.56925	6.06368	8.19434	17.759	20.584	20.7962
2	9.4266	8.32197	10.4109	17.5816	20.1999	20.2971
3	9.05767	9.97753	11.2117	15.6451	18.0328	19.2325
